# Supplementary material for: Molecular and subregion mechanisms of episodic memory phenotypes in temporal lobe epilepsy
Source: Brain Commun. 2022 Nov 5;4(6):fcac285. doi: 10.1093/braincomms/fcac285 (PMC9679425; doi:10.1093/braincomms/fcac285)
Supplement: fcac285_Supplementary_Data [file fcac285_supplementary_data.zip]

Archive with 5 entries (5 files):
- Supplementary Figure 1 and Supplementary Tables 1 and 2.docx
- Supplementary Table 3.xlsx
- Supplementary Table 4.xlsx
- Supplementary Table 5.xlsx
- Supplementary Table 6.xlsx
