# Supplementary material for: Molecular and subregion mechanisms of episodic memory phenotypes in temporal lobe epilepsy
Source: Brain Commun. 2022 Nov 5;4(6):fcac285. doi: 10.1093/braincomms/fcac285 (PMC9679425; doi:10.1093/braincomms/fcac285)
Supplement: fcac285_Supplementary_Data [file fcac285_supplementary_data.zip › Supplementary Table 3.xlsx]

## Sheet: Lateral_all
Target name	Log2	P value
DUSP14	0.418482	0.00889025
TUBGCP6	-0.443537	0.0352534
FAM151B	-0.377361	0.0494515
KRTDAP	-0.429117	0.0427771
SRSF11	0.268935	0.0402131
ANKEF1	-0.346566	0.0297239
NAT1	-0.427037	0.0218559
TRIP11	-0.27728	0.0373172
RNF115	0.2546	0.0335681
ATG2B	0.316337	0.0297572
LRRC49	0.226279	0.0493135
PARD6B	-0.317708	0.0328739
OCA2	-0.418696	0.034693
PPP1R37	-0.29283	0.0315282
PCP4L1	-0.372953	0.0229833
ATIC	-0.404561	0.0391114
ALOX5AP	-0.317175	0.0436041
LGALS3BP	-0.406988	0.0370513
ZNF417	0.292898	0.0372381
ZDHHC17	0.323242	0.0259488
CAND1	0.259853	0.0307974
ZFAND2A	0.333883	0.00942664
ALX4	0.426455	0.0374223
UBP1	0.349352	0.0486392
VENTX	-0.312287	0.0243968
WTAP	-0.262791	0.00406615
SLC22A2	-0.304595	0.0482348
UTP3	-0.33125	0.0285958
CSGALNACT2	-0.351349	0.0197415
TFDP1	-0.227267	0.0196329
FIP1L1	-0.343123	0.0184986
KIF2B	-0.506164	0.0266344
DSG4	-0.415909	0.0048986
ZNF530	-0.385463	0.012576
DIPK1C	0.47964	0.00288943
CDH15	-0.514511	0.00546864
CEMP1	-0.365651	0.0391837
CCDC85B	-0.477298	0.0480409
RALGAPA1	0.307156	0.0346311
NXPE4	-0.365563	0.0382991
SPINK6	-0.644313	0.0229511
FAM50A	0.275382	0.0302979
PLCXD3	-0.373111	0.0399615
NUDT16	0.476251	0.00626583
SPCS1	-0.308884	0.0201767
ALG10	-0.375651	0.0499806
CMPK1	-0.402825	0.0454333
PPFIA1	-0.20352	0.0448202
NSFL1C	-0.432291	0.0107834
ZDHHC23	-0.295961	0.0231825
ABLIM2	0.263573	0.0288247
SREBF1	-0.277833	0.0154831
ARHGAP18	0.347376	0.0293192
USO1	0.353513	0.00251386
CYLC2	-0.397266	0.0256513
CNOT4	-0.291352	0.022619
YAP1	0.451185	0.0124922
ACOX2	-0.412095	0.0112432
HACE1	0.2747	0.0320428
ALMS1	0.260547	0.0377437
TDRKH	-0.340093	0.0437115
DCUN1D5	-0.641625	0.00842398
PARVB	-0.249233	0.027544
PDHX	0.309773	0.0185502
LGI4	-0.30229	0.0170848
ACTN4	0.31041	0.00726566
FN1	-0.356377	0.0434818
TOMM6	0.370379	0.000469971
NDUFA10	0.211865	0.0269613
AGO1	0.271117	0.0162971
GLIPR2	-0.472207	0.00352781
GLRX	-0.342821	0.0123378
TMEM106A	-0.4892	0.0450408
TBL1XR1	-0.216801	0.0346544
TUFM	0.3109	0.0210928
GAGE1	0.40777	0.0137693
EIF3I	0.312556	0.0148928
GARNL3	0.300963	0.0474208
MIF	-0.267924	0.030739
PNKD	-0.294806	0.0289531
RPL36A	0.338607	0.00979611
RAG1	-0.345683	0.0337498
RNF41	-0.273516	0.0364653
TMCO1	0.32427	0.0306318
CLCC1	-0.224308	0.0499946
EFHD2	-0.400565	0.0411432
ETV2	-0.384177	0.0262826
OR5B2	-0.557199	0.0252544
DGKD	-0.271059	0.031483
ATF6	-0.352314	0.0399896
TBC1D9B	-0.254552	0.0484754
DNAL4	-0.240683	0.0463765
LCOR	-0.401485	0.000578164
FKBP10	-0.340667	0.0217572
POGZ	-0.24868	0.0316029
NDUFB11	-0.427652	0.0419195
CCL4L2	0.326168	0.0228262
C11orf96	-0.569595	0.0215626
GDF15	-0.521385	0.0332642
MORC2	0.272929	0.0365205
TAX1BP1	0.278316	0.0429706
LAMP2	0.258759	0.0480135
WDR6	0.298646	0.0415447
SOCS1	-0.343163	0.0411168
CHRNA1	-0.381414	0.0249074
PIWIL4	0.377719	0.0470349
NANOS3	-0.24688	0.0294082
SNW1	-0.480902	0.0167689
HPRT1	-0.413752	0.0292478
TGM3	-0.328747	0.0270082
MARCHF4	-0.30794	0.0197357
PLA2G12A	0.50376	0.0232742
PRSS57	-0.440989	0.034493
USP48	0.307614	0.0090394
LARGE1	-0.34349	0.0181673
PRY	-0.448176	0.0169657
ZNF674	-0.361217	0.0195663
COX20	0.322388	0.0426582
KRTAP12-3	0.412035	0.00322323
ACAP2	0.220959	0.0379417
DNTTIP2	0.274577	0.0193469
PSMB6	-0.239448	0.0375847
SLC7A9	-0.433368	0.0287079
HSFX1	-0.461305	0.0497651
KCNK2	-0.54954	0.000924083
MBD4	-0.279966	0.0436299
ZNF841	-0.352528	0.0327333
NANOGP8	-0.275047	0.03992
GRM2	-0.453817	0.00982053
BET1	0.415186	0.00290839
CLDN24	0.365173	0.0237134
UBE2O	-0.376466	0.0175241
PSMD11	-0.208373	0.0486271
ERICH3	0.345613	0.0496329
FBP1	-0.458232	0.0215074
CHCHD5	-0.393926	0.026131
ADCYAP1R1	-0.341624	0.0210504
CRK	0.190039	0.041954
ABCF2	-0.414502	0.0430412
ABHD17A	0.208371	0.031676
LRCH1	-0.384264	0.0459076
PUS10	-0.401467	0.0216247
OTOP2	-0.447027	0.0107444
PARS2	-0.447169	0.0197845
SHOC2	0.313947	0.0251843
PRXL2A	0.24412	0.0467225
UNC5C	-0.478147	0.0116733
MTIF3	-0.307611	0.045354
REST	-0.516108	0.0227215
PSMB7	-0.312565	0.0283309
EXOC7	-0.255328	0.0335385
KMT2D	-0.431999	0.0265753
EIF1B	0.254416	0.0115962
TARBP1	0.31507	0.0361398
TLL1	-0.355766	0.00521571
CCL5	-0.43573	0.0186388
CENPU	-0.58016	0.0368235
SPTSSB	-0.442562	0.0491995
VPS16	-0.436983	0.01159
BHLHA9	-0.421673	0.0430369
SLC6A6	-0.443511	0.00116708
CFHR1	-0.492598	0.0126269
SENP1	-0.433101	0.0269179
ZNF615	0.377753	0.0111386
SELENBP1	-0.323141	0.0123053
APOF	-0.569247	0.0298961
MCFD2	-0.249622	0.0184633
LAT	0.340728	0.0167425
THAP4	-0.240906	0.041537
NFE2L3	-0.464397	0.0327367
H2AC1	-0.300743	0.0285447
NOP58	-0.25903	0.0129535
H2AZ1	0.23997	0.0384511
BNIP2	0.252098	0.0454839
POLR1E	-0.2638	0.0437293
CRHR1	-0.214351	0.0495045
TEK	0.457475	0.00221504
CENPO	-0.263104	0.0336585
MESP1	-0.623857	0.0435199
CYP7B1	-0.570008	0.0127707
SPPL3	-0.231794	0.0250333
CEP112	-0.395011	0.0340394
PAXX	-0.418092	0.0265308
SLITRK4	-0.226644	0.0186055
EGLN2	-0.336215	0.0283779
WDR77	0.32556	0.0213891
SRCAP	0.241585	0.0449501
TRAPPC2B	0.398026	0.048399
AREL1	-0.370956	0.0383337
MYRIP	-0.502453	0.0182617
EIF1AX	0.279987	0.0301596
PCMTD2	-0.399896	0.0120332
MRPS10	0.264759	0.010383
SUPT3H	-0.286369	0.0183515
POU3F1	-0.349317	0.00888464
FAM166B	-0.424928	0.0380491
DNAJC5B	-0.476736	0.0199762
CDRT15	-0.321211	0.0495516
DDX21	-0.390978	0.0420394
RTCA	0.27435	0.0331969
GDA	-0.309254	0.00700093
POLG	-0.434681	0.0140019
APPBP2	0.217783	0.019636
GFOD1	0.266577	0.0276889
TMEM98	0.532921	0.0238039
CNNM1	-0.325444	0.026247
TTC30A	-0.27625	0.0198564
DERL1	-0.310113	0.0473389
KCNA6	-0.366362	0.00484084
ACBD6	-0.334789	0.0424246
CYP2E1	-0.422162	0.035997
COG4	-0.297557	0.0223738
ZNF442	-0.447536	0.0499406
LRRN4CL	-0.4406	0.0183066
NACC1	0.332767	0.0290335
KCTD5	-0.273566	0.0449704
VSTM2L	-0.316547	0.0186271
GALE	-0.333094	0.0344002
PDE1B	0.261141	0.0280536
UBL7	-0.330141	0.00622824
MYO5A	-0.246687	0.0313201
FAM181B	-0.327051	0.0354811
NKD2	-0.342898	0.0486171
ARMC10	0.340944	0.000571937
SEMA4D	-0.432981	0.000594964
C10orf62	-0.491948	0.0326697
ZNRF2	-0.488939	0.0120646
LRATD2	-0.41969	0.0127747
AGPAT5	0.207382	0.0494256
OSBP	0.269974	0.0440184
YIPF5	-0.332294	0.025152

## Sheet: L2-3
Target name	Log2	P value
CASP9	0.575945	0.00959699
TNF	-0.583685	0.0429171
SFT2D2	-0.64413	0.0455209
UFD1	0.447358	0.0397592
RELB	0.572085	0.0452125
PATE1	0.659447	0.0341022
TAF11	-0.506194	0.0208826
C14orf39	-0.851823	0.0329398
EPB42	-0.650527	0.0384518
CYSRT1	-0.499709	0.00727942
SLC35F4	-0.807336	0.0491619
PLCL2	0.49227	0.033568
MLC1	-0.616014	0.0370267
FHOD3	-0.350569	0.0345631
PAPOLA	0.444979	0.0268686
FAM81A	0.247987	0.0479341
NAA10	-0.402838	0.0370825
TRIP11	-0.461007	0.0294362
EMILIN2	0.39176	0.0389875
RBM24	0.597717	0.0483913
THAP8	-0.770817	0.0438116
AKAP14	-0.550482	0.0155776
ZNHIT3	-0.374148	0.0378629
OCA2	-0.71215	0.00889068
WAS	-0.46151	0.0174437
CALCR	0.682121	0.0287336
IGHG1	-1.08287	0.00293319
LYSMD1	0.726606	0.0486754
EIF4E	0.417512	0.0278332
PCP4L1	-0.547891	0.0278207
ABCA9	-0.659868	0.0238777
RXYLT1	-0.594845	0.0300386
MSI1	-0.692875	0.0264176
FAM229B	0.527264	0.0280829
PTPRA	0.319159	0.0178006
ZNF445	-0.595621	0.0409495
SEH1L	-0.554769	0.0464639
KLHL34	-0.3823	0.0245596
FTSJ3	-0.831407	0.0320538
USP8	-0.539109	0.00927249
SERTAD1	0.553007	0.0269509
MTMR3	0.37105	0.0365308
ERLEC1	0.298049	0.0486742
PHF1	-0.826344	0.0148873
PRR5	-0.92586	0.014641
SLBP	-0.311353	0.0312827
RNASEH1	0.295465	0.0494546
FGF10	-0.561276	0.039813
UBP1	0.506195	0.0200911
CEP295NL	-1.00573	0.0353009
CACNG8	-0.55393	0.018871
CDK14	-0.31204	0.0137516
VENTX	-0.428495	0.0203384
UTP3	-0.605107	0.0176569
NKX1-1	-0.565675	0.00752434
TUBB	-0.460165	0.0447922
CSGALNACT2	-0.547755	2.67056e-05
SLC16A2	0.515311	0.0239989
TFDP1	-0.409488	0.0215294
ELMOD1	0.389707	0.0203535
FIP1L1	-0.525005	0.0111905
MAP7	0.692782	0.0178525
H3C4	0.52571	0.0286463
MAML1	0.510795	0.00838146
RAB3D	-0.340063	0.0384926
HES6	-0.738902	0.0319187
ZNF530	-0.651301	0.00940811
HCAR1	-0.510819	0.0477789
ATCAY	0.309667	0.0283711
CDH15	-0.873963	0.0283071
KRT73	-0.887526	0.00318069
RBFOX1	0.477225	0.0187907
PABPC4	-0.492932	0.0261699
SCOC	0.316398	0.0482439
CKMT2	-0.783849	0.0472568
NXPE4	-0.57125	0.0130598
SYNGAP1	0.38323	0.029193
FBXL19	-0.455678	0.0179353
TRIM21	-0.34527	0.0177203
RAB43	-0.423441	0.0260787
FAM50A	0.434672	0.00532779
NSMCE3	0.527493	0.0308417
CBX1	0.408277	0.00806941
FANCD2	-0.617544	0.0252261
SYT3	0.631721	0.033469
EMX1	0.428719	0.0473653
PPFIA1	-0.411323	0.0258233
HSPA1B	-0.404499	0.0253374
EFNB3	0.273147	0.0317554
TGFB1I1	0.47216	0.0475881
SEPTIN4	-0.601899	0.00468819
IDH3A	-0.540786	0.0231634
USO1	0.492384	0.0123798
UPK3BL2	0.384789	0.0426038
WASF3	-0.265811	0.0267832
IFNAR2	0.781282	0.0186913
NEK7	-0.488888	0.018048
OR9G1	-0.884139	0.016052
C12orf4	-0.179426	0.0357128
MTSS2	-0.392932	0.0180533
SIAH3	-0.598177	0.0204211
CFL2	-0.395262	0.0310822
SSX1	-0.535485	0.0395459
KIF6	-0.956859	0.0187309
PODXL	0.426269	0.0292886
SLFN5	-0.688285	0.0316776
MSMP	-1.12985	0.00188092
CLEC2D	-0.733683	0.0107318
CPNE4	-0.518998	0.0481954
NLGN4X	-0.450912	0.0317462
STARD3NL	0.605336	0.0269344
DNAJC30	-0.676599	0.0103709
NDEL1	0.186015	0.0457751
FAM135B	-0.560123	0.00792058
DCUN1D5	-0.579717	0.00963628
PDHX	0.559054	0.028853
SPG7	0.378334	0.0495576
LGI4	-0.47437	0.0229437
TOMM6	0.458671	0.0316032
EPB41L3	0.422205	0.0338064
FAM43A	0.822356	0.0298085
PRPS1	-0.354328	0.0326466
ASB1	-0.441754	0.0436078
AKT2	-0.550047	0.0327763
BOD1L2	-0.959937	0.0359582
MRPL10	0.431951	0.0350511
GLIPR2	-0.72864	0.0327195
GLRX	-0.410775	0.0335186
TMEM106A	-1.00485	0.0246604
TUFM	0.456536	0.0246872
AK8	-0.435772	0.038818
PLPP3	-0.568765	0.0207128
MINDY2	0.470764	0.0189002
MNT	-0.3751	0.0348422
TSPAN5	-0.475027	0.0467405
CR2	-0.433904	0.0488943
PILRA	0.717028	0.0353007
LAMTOR3	-0.849754	0.00937942
FH	-0.778978	0.0218874
MPC1	-0.456407	0.010855
GARNL3	0.473317	0.0119692
LAX1	-0.787865	0.0408583
RPL36A	0.490084	0.00296667
RGS17	-0.442838	0.0421588
FAM171A2	-0.302354	0.0376488
PITPNA	0.478682	0.0321732
EXOSC2	0.580087	0.0149687
TIMM8B	-0.382044	0.0396615
ETV2	-0.644107	0.00999614
CGB2	-0.41787	0.011185
SLC35E4	0.391593	0.0346792
FLII	-0.416992	0.0390808
MAGED2	-0.358284	0.0300368
CWC22	-0.522203	0.0213997
RNF34	-0.706096	0.0462259
TMEM161A	-0.679282	0.00156903
TBC1D9B	-0.529655	0.00607319
STX5	-0.517354	0.0264631
LCOR	-0.489078	0.00623497
FAM106A	0.253592	0.045991
RXFP1	0.584494	0.0492544
NTPCR	-0.466641	0.048574
FKBP10	-0.582612	0.0290023
THOC7	0.332481	0.0303088
KIF21A	-0.493105	0.0108427
AKAP11	0.283458	0.0451154
ALKBH4	-0.603156	0.0464939
RRN3	0.962045	0.00860148
ARHGEF25	-0.398571	0.00744861
UTP20	-0.747102	0.0171887
ANKRD36	0.523097	0.0205645
EP300	0.461347	0.00165822
CCL4L2	0.397262	0.0316089
SLC25A35	-0.836612	0.0404131
C11orf96	-0.895324	0.0161945
PSTK	0.359111	0.0224833
RBMX2	0.399182	0.0372681
MARK3	0.340686	0.040646
CHD8	-0.417923	0.0271885
MORC2	0.534995	0.041449
TAX1BP1	0.44362	0.014518
PIWIL4	0.601187	0.0299074
KDM5A	-0.481917	0.0423054
OBSCN	-0.719991	0.0174618
BBS5	-0.429016	0.00974433
CEACAM16	0.446829	0.0453987
FRA10AC1	0.379289	0.0190468
SNRNP40	-0.796974	0.0106568
NBPF26	0.28037	0.0485904
GTF2B	0.385439	0.00666863
DDAH2	-0.58199	0.0172019
STX10	-0.42637	0.00490921
LZTS3	0.33097	0.0371674
HPRT1	-0.754713	0.0233924
UBXN2A	-0.473881	0.0183971
BARX2	-0.35169	0.0352606
TGM3	-0.637549	0.0495079
ZNF512B	0.374111	0.0293651
VSIG10	-0.652429	0.0458049
RNF14	0.208909	0.0368215
ODC1	-0.504846	0.0432417
NADK2	-0.429679	0.0217759
PLA2G12A	0.848618	0.0192103
PRSS57	-0.795584	0.0278074
SPATA33	-0.535418	0.0406503
RRP1	-0.66176	0.0396665
HDHD5	0.478119	0.0154848
MCF2L	-0.726876	0.0170421
PDLIM4	-0.901061	0.019867
DUSP26	0.269412	0.0124723
MAGEB17	-0.432572	0.0385285
NMRAL1	-0.524478	0.0311599
NFE2L1	-0.467093	0.0205051
NOS3	-0.34002	0.0333546
COX20	0.497139	0.0163468
KRTAP12-3	0.755873	0.00434466
ADORA3	-0.383733	0.0283945
KCNK2	-0.545466	0.0274892
ZNF841	-0.459851	0.0488726
BCL7A	-0.705024	0.0454574
NANOGP8	-0.488571	0.0111878
ALG1L	0.717582	0.00114645
ZNF552	0.514811	0.0266981
RBP4	0.513435	0.0449228
SHE	0.804968	0.0487087
PRMT5	-0.442368	0.0429253
POMGNT1	0.41656	0.0278566
NCALD	-0.501537	0.0380785
LDLRAD1	-0.811064	0.00557261
SMARCAD1	-0.474359	0.0159882
ERICH3	0.537241	0.0444332
SYCP2	-0.717451	0.0289618
LIMK1	-0.735344	0.0184718
MRI1	-0.524887	0.0330778
CDK6	0.459903	0.039392
PNN	0.291773	0.0397071
ZNF223	0.446452	0.0338153
UBTF	-0.319675	0.0459718
CCDC97	-0.645069	0.0344192
ZNF134	0.437061	0.023856
PUS10	-0.562602	0.0210128
DPYSL5	-0.541778	0.0235387
ADGRB3	0.520025	0.0198202
C3orf70	-0.430791	0.0323652
PNOC	-0.393127	0.0407718
C2orf50	0.447314	0.0369726
BARHL2	-0.450707	0.0397475
ELK1	0.431984	0.0150948
PGPEP1	-0.627589	0.0488232
CNP	-0.456912	0.00740345
SHOC2	0.452776	0.0342697
UNC5C	-0.770538	0.0294021
ACTR1B	0.306565	0.0322613
PSMD12	-0.29361	0.00925615
KCNK12	-0.939915	0.00731518
ZNF662	0.666307	0.0261212
CCDC153	-0.567182	0.00744543
GRIN2A	-0.379832	0.032685
NEUROD6	-0.604015	0.0158204
VSTM2B	-0.644333	0.0231921
ACTR2	0.340604	0.0308788
IMP4	-0.594547	0.00637772
DMD	-0.380605	0.0394943
CD177	0.70256	0.00528378
MRTO4	0.470844	0.0229693
ZNF615	0.525162	0.0423413
CBARP	0.548461	0.0198519
TRPT1	-0.673337	0.0184812
RTL6	0.66501	0.0300357
OTOF	0.561537	0.0292272
MIDEAS	0.507029	0.0291714
CCDC124	-0.530027	0.0268419
GRB14	0.775445	0.0478096
VIPR2	0.35685	0.0280417
APC	-0.506006	0.00703511
MUC5AC	-0.765554	0.0262084
RYBP	-0.385081	0.0376677
GRB10	-0.526653	0.0292409
NFE2L3	-0.908692	0.0118052
PGR	0.663574	0.0466683
PPP1R14A	-0.607823	0.0249912
ARL3	0.362402	0.0414491
TOP2B	-0.566502	0.0453149
H2AZ1	0.325407	0.0359614
CCDC25	0.506031	0.039259
C11orf65	0.848764	0.0131465
MRPS35	0.377058	0.0235306
ETV3	0.303227	0.0388889
C1QBP	0.314191	0.0249042
ADAM17	-0.431268	0.00659923
HEXIM1	-0.71554	0.02154
TEK	0.87208	0.000881463
MESP1	-1.02827	0.00747674
DPY19L1	-0.429318	0.0197977
CYP7B1	-0.902057	0.00152522
MRNIP	-0.712957	0.0255373
ATG4C	-0.541047	0.0243348
FUNDC1	0.31857	0.0448241
COPS9	-0.320085	0.0106407
NMD3	-0.590998	0.0221921
ASAH1	-0.405375	0.0399222
EIF3F	-0.334048	0.0376918
FGD4	-0.486219	0.0374585
WDR77	0.426084	0.00553978
PRSS36	-0.543867	0.0378658
MYRIP	-0.962639	0.00374994
SPATA5	-0.776136	0.0273383
REC8	-0.693461	0.0228432
LINS1	-0.393701	0.0326296
SLC38A1	-0.501769	0.0303254
DLAT	-0.38499	0.0452098
POU3F1	-0.539421	0.0088305
FAM166B	-0.710269	0.0485223
SMAP2	0.424386	0.00704443
CADPS2	-0.559918	0.0354564
KLF6	-0.666032	0.0229446
TRH	-0.305144	0.0471668
LRFN4	0.634036	0.0110235
CCDC142	-0.734811	0.0230749
APPBP2	0.329824	0.0396006
MPG	-0.509137	0.0482777
CCNC	-0.562252	0.0116929
TMEM126A	0.425025	0.0232863
CARNS1	-1.25758	0.0109609
GATM	-0.407476	0.0329178
SCARB2	-0.446357	0.0164001
CNNM1	-0.475858	0.0161113
SEC63	0.579042	0.0144514
SPART	-0.56818	0.011143
KCTD13	-0.51394	0.0170519
CPSF7	-0.422517	0.0250619
RABEP1	-0.368448	0.0458664
MLF1	-0.332426	0.0296918
GPR33	0.258495	0.0207586
SPDYE11	-0.458342	0.0191494
TTC7B	-0.482336	0.0320739
DNAJB6	0.440156	0.0178811
DNAJA4	0.507786	0.00339186
KALRN	0.454675	0.0454223
NRBP1	-0.35933	0.0193591
RRAGD	0.506235	0.0276452
ENKD1	-0.614182	0.0234546
KCNA6	-0.518699	0.0139458
PCOLCE2	-0.83734	0.0213689
CFAP20DC	-0.703507	0.0420105
SNX2	-0.45324	0.0343167
SLC35B1	-0.505968	0.0143073
NPY1R	0.732336	0.0219748
MRPS9	-0.616902	0.0412327
NACC1	0.339984	0.0326688
KCTD5	-0.401416	0.0457914
BBS12	-0.962523	0.0152121
MYLPF	-0.456655	0.0250298
SSBP1	-0.652776	0.0210202
ST3GAL5	0.381726	0.0274585
LNPEP	0.547028	0.0318815
CDKN1B	-0.744312	0.0443106
FAM181B	-0.665786	0.0306114
GHRH	-0.462441	0.0481575
MPO	-0.708001	0.0241033
MYO18B	-0.801146	0.0170642
DGKG	0.443714	0.0298497
FAM167A	-0.819367	0.0437258
ARMC10	0.3053	0.0461192
CDK5RAP1	0.384699	0.0253222
PCDH19	0.562899	0.0208215
UBL3	-0.391388	0.035656
SEMA4D	-0.613289	0.0207323
LGALS2	0.469988	0.0332449
BAGE5	-0.357068	0.0187964
IGF2BP1	0.441801	0.0464677
YIPF5	-0.635442	0.0081891
CASTOR2	-0.664623	0.0210182
FAM149A	-0.728058	0.015795
SOX2	-0.394326	0.0143531

## Sheet: L4
Target name	Log2	P value
RAB10	0.611524	0.0443954
NAA30	-0.690213	0.0453615
CDC37L1	0.565265	0.00753467
AGO2	-0.358791	0.0396114
GEMIN8	-0.890717	0.0289833
TUBGCP6	-0.526735	0.0180931
LRRFIP2	-0.441128	0.0409314
TBCK	-0.568266	0.0483912
ARHGAP36	-0.631989	0.00902195
WDR43	0.460059	0.0268859
SFRP5	-0.850396	0.00231998
FABP6	-0.623838	0.0461288
RHOU	0.757978	0.00970342
LMO3	-0.803818	0.00587374
MAP3K9	-0.35712	0.023707
PRDM10	-1.15708	0.00254679
FAM50B	-0.765582	0.0193713
CXCR4	-0.815642	0.00190283
BORCS8	-0.476712	0.0367638
SPECC1	0.508386	0.0434977
MAPKAP1	0.550879	0.0122604
DDA1	0.627293	0.0275001
NDN	-0.400054	0.0284424
ZNF208	0.371354	0.04713
OBP2B	0.83381	0.0371837
CLK1	0.357294	0.04518
PHKG2	-0.373559	0.0291661
PSMD2	-0.394989	0.0402856
XRCC2	0.57762	0.0450624
NWD1	-0.510631	0.0285245
LPCAT2	0.501738	0.0170551
NPAS2	0.298389	0.0475226
BRAF	0.497844	0.011759
PLBD2	-0.399383	0.0353594
TCEAL1	-0.572622	0.0430411
RPUSD1	-0.771163	0.0289364
BRSK2	-0.448692	0.035164
TM9SF4	-0.353384	0.0440232
GOLGA1	-0.602555	0.0339545
CASP8AP2	-0.393673	0.0133944
SH3GL1	-0.478549	0.0472145
LRRTM3	-0.354128	0.0152872
GABRR1	-0.609173	0.0356918
LGALS3BP	-0.449813	0.0390131
ARMCX3	0.160117	0.0346942
MTMR1	0.731416	0.0457369
CAND1	0.517982	0.0208891
TIMM13	-0.358707	0.0282974
MAP3K10	-0.378869	0.0177743
MANBAL	-0.519669	0.0362834
RBM6	-0.394319	0.00775893
ALX4	1.00001	0.0197567
PCSK6	0.359186	0.0457565
RAB3B	-0.459771	0.0428386
TSPAN17	-0.355497	0.0435834
CTSA	0.405769	0.0268335
SLC30A7	-0.420962	0.0392199
DSG4	-0.611095	0.0205166
ICOS	0.548785	0.0337734
TXNRD3	0.561375	0.0367596
INCENP	-0.505618	0.0217764
ADRA1A	-0.654371	0.0345576
ANKRD30BL	0.484919	0.00637942
DIPK1C	0.82191	0.0154934
LIN37	0.439042	0.0325192
PDYN	-0.571449	0.0251924
CEMP1	-0.79653	0.0464689
TDRD15	-0.625122	0.0186828
C1S	0.499872	0.0430204
MCHR2	-0.555906	0.00859703
FBXL19	-0.532651	0.0428743
KLF15	-0.853164	0.0109478
ATP5MC2	0.577254	0.035491
H3C13	0.726067	0.0381215
PSMG2	0.546645	0.0183773
NDFIP2	-0.902797	0.0203782
RBM27	0.501212	0.0355073
AGPS	-0.514916	0.0263971
EHBP1	-0.384479	0.046887
OR6M1	-0.573988	0.0362009
ZDHHC23	-0.790138	0.00566998
CHMP1A	-0.399716	0.0135486
FAM53B	0.398407	0.0457427
PNPLA2	-0.705836	0.0486882
AK3	-0.490996	0.0314836
GPA33	-1.07703	0.00151221
PIGK	-0.588265	0.0289267
EFNB3	-0.252104	0.0378146
TGFB1I1	-0.44479	0.00821797
CNIH3	-0.457959	0.0315277
RNF40	-0.59321	0.00847626
CNOT4	-0.624254	0.0164874
EIF3A	0.392981	0.0207713
COPS7B	0.501511	0.026143
IP6K1	0.290131	0.0490268
YAP1	0.669119	0.0498708
NOL9	-0.464756	0.0293893
KLHDC10	0.46415	0.0463108
ZNF595	-0.870626	0.00629187
CIART	0.373611	0.0350099
SNPH	0.306523	0.0344786
PLGLB2	0.430623	0.0146119
SCN3A	-0.495975	0.0156453
TPST1	0.510319	0.0235597
ARID4B	0.620045	0.0220052
MSRA	0.306934	0.0105969
IL36A	-0.694356	0.0334154
HACE1	0.354642	0.0246301
MSMP	0.586514	0.0437379
CHD2	0.236053	0.0249713
ALMS1	0.442797	0.0217814
BPIFB4	0.507184	0.0342823
PTGES3L	-0.970927	0.00838576
SMS	0.392583	0.00740613
DCUN1D5	-0.953561	0.0202107
TBC1D30	-0.672401	0.0277576
ACTN4	0.399526	0.03295
TOMM6	0.316026	0.0375552
AGO1	0.385627	0.00174865
PARM1	0.380158	0.00857778
MRPL15	-0.460291	0.0202809
DUSP6	-0.560505	0.0141072
CABP2	-1.13061	0.00461675
RPS29	0.253373	0.0346448
EIF2AK2	-0.405978	0.0128866
SLC12A6	-0.622104	0.01854
RASD2	-0.585855	0.0236211
ZFAND3	-0.484513	0.0122404
GAGE1	0.508303	0.0173204
SLC12A8	-0.378983	0.0293295
MINDY2	-0.622069	0.0282466
HSD11B1L	-0.628518	0.0317065
FAM76A	0.219912	0.021762
ILRUN	-0.461105	0.049317
NKX6-3	-0.652867	0.0370275
PLEKHA4	0.560644	0.000309834
MIF	-0.342019	0.0440228
DEGS1	-0.259119	0.0322673
NUP133	0.453282	0.0265939
PSMD6	0.516402	0.0370169
CLCC1	-0.365917	0.0367619
AADACL4	-0.66043	0.0321697
RAMAC	0.420507	0.0452026
GPBAR1	0.620687	0.0471786
OR5B2	-0.922766	0.034781
GOLGA7	0.28819	0.0488923
PRIM2	-0.425342	0.0181411
TBPL1	-0.487651	0.0162342
LILRA3	0.948101	0.00972693
ADAT2	0.76372	0.00985113
SCAF4	-0.835236	0.0187776
PRAME	-0.493765	0.0322571
FBXL2	-0.439193	0.0480916
DENND5B	-0.453035	0.0444303
BOD1	-0.592606	0.0499787
MFSD14B	-0.593012	0.015505
CDH2	-0.417612	0.0472202
GDF15	-0.584721	0.040762
BTF3L4	-0.494953	0.0355965
SEPTIN12	-0.695664	0.046702
LAMP2	0.473987	0.00175206
GFPT1	0.560152	0.0202161
ARHGAP29	-0.470822	0.0264084
PALLD	-0.515745	0.0398074
CHRNA1	-0.36728	0.012075
ULK2	0.438208	0.0414464
TTC14	-0.660163	0.0340616
GRAP2	-0.85186	0.041768
NFIA	-0.438195	0.0376362
EMCN	-0.665582	0.0167824
FKRP	0.402436	0.0283561
SNW1	-0.486684	0.0156721
MARCHF4	-0.479868	0.0038872
BTG1	-0.513135	0.0177776
TRPC4AP	-0.459671	0.0130343
IPO7	0.45395	0.014133
ZNF75A	-0.839302	0.0303662
HECTD4	-0.312458	0.032671
FAM155A	-0.918874	0.00406896
BEST2	0.647557	0.0365613
LHFPL6	-0.372228	0.0124483
SIL1	-0.619064	0.04586
ARHGEF2	-0.348354	0.0337098
SEC14L5	0.63999	0.0318649
FITM1	-0.673167	0.0345247
USP48	0.300059	0.02237
TLE7	-0.571204	0.0274442
SLC24A5	-0.819385	0.0274707
SMIM10L2A	-0.549113	0.0158191
NLRP14	0.547459	0.0407164
LARGE1	-0.377148	0.0227497
RANBP9	-0.416879	0.0308307
RMND5A	0.265552	0.041914
MFNG	0.418133	0.0303366
PPWD1	0.383899	0.0462232
BSDC1	-0.939277	0.0338345
S100A10	-0.432848	0.0380574
CRYBA4	-0.425029	0.0480405
CAMSAP3	-0.529903	0.0391606
SH3PXD2A	0.639728	0.0305275
UNC119	-0.506996	0.0446523
HP1BP3	0.279744	0.0373007
ALG14	-0.744246	0.00545367
SMARCA5	-0.383923	0.00559357
PSMB6	-0.413952	0.0113511
CLTB	-0.306495	0.0467261
DIP2B	0.39901	0.0129758
ATP8B2	-0.614022	0.017318
SLC25A18	0.437964	0.00869052
HSFX1	-0.856837	0.0168859
PNLIPRP3	-0.333598	0.0431807
OR10D3	-0.748433	0.0479221
NANOGP8	-0.484449	0.0105271
AGFG1	-0.391227	0.0264725
ABHD17B	-0.485689	0.0037082
ZNF302	0.502968	0.0430932
DDB2	-0.475233	0.0386511
HPCAL1	-0.472281	0.0424974
NDUFS6	-0.354026	0.0262457
RAP2A	-0.309638	0.0425154
DDX42	-0.473839	0.0372065
H4C4	0.326579	0.0361919
MAML3	-0.888284	0.00181499
RIMBP2	-0.630292	0.0192182
LCA5L	0.404753	0.030946
LAMTOR2	-0.430484	0.0486411
FBP1	-0.893799	0.0205989
PRAC1	0.457424	0.048829
APOE	-0.367073	0.0376115
GALNT17	-0.284246	0.0377882
NUTF2	-0.318217	0.0114386
GLO1	0.415434	0.0252684
SNHG32	-0.602121	0.038229
NPPB	-0.651779	0.0475299
TXNDC5	-0.500189	0.0461182
LIMK1	0.575724	0.0212958
HLA-DQB1	-0.369829	0.0479469
TTLL11	-0.803325	0.0355212
BTN3A3	-0.719745	0.00386488
H2AC14	-0.774347	0.0472936
SASH1	0.476778	0.0309685
E2F5	-0.660205	0.0379022
SEMA7A	-0.773083	0.0299975
EFNA3	-0.52653	0.0380732
ABRAXAS2	-0.893292	0.0488717
STIM1	-0.326685	0.03382
ST3GAL1	-0.84792	0.0318012
CFAP44	-0.635754	0.0358967
NRG2	-0.475191	0.0174863
ADGRB3	-0.45945	0.0334823
NUDCD3	0.343541	0.0410763
CNRIP1	0.302171	0.0193469
OTOP2	-0.576395	0.00858638
PARS2	-0.829886	0.00588928
FBLL1	0.46917	0.020646
TMEM231	0.48922	0.0360346
UBE2E3	0.316181	0.0450218
NANS	0.452808	0.0438906
FLI1	0.577859	0.0466995
REST	-0.928737	0.0185966
CACTIN	-0.542038	0.0134509
TENM2	0.432876	0.0148967
ANKS6	-0.707498	0.0419761
EXOC7	-0.383762	0.0104297
ATP5F1C	-0.284464	0.0175104
TEKT4	-0.79695	0.0426269
PP2D1	-0.385959	0.0186908
ATG7	-0.522447	0.0331908
TLL1	-0.506262	0.0146714
ADARB2	0.707388	0.0495986
IGKC	0.51984	0.0351035
CCL5	-0.703337	0.0281138
OR10C1	-0.814541	0.0342448
SLC22A18	0.473412	0.0354066
TMEM50A	0.431844	0.0287977
CFAP58	-0.763176	0.0284073
MRTO4	-0.756978	0.040433
CFHR1	-0.752337	0.0293639
ZNF41	-0.730274	0.0443692
COL6A3	-0.610691	0.0493854
NXF1	-0.672064	0.0193296
MBL2	-0.805939	0.00561348
ATP6V0E1	-0.803999	0.0133172
ZNF358	0.447961	0.0310778
DCAF4	-0.472842	0.0242893
SELENBP1	-0.711006	0.000865195
IFNGR1	-0.32639	0.033512
MFSD14A	-0.602857	0.003647
SNX17	0.345745	0.00940287
LSM4	-0.402384	0.0438245
PRXL2B	0.445727	0.0446946
BNIP2	0.540615	0.0455171
PABPC4L	-0.537363	0.0347033
CRHR1	-0.32268	0.0330413
ABLIM1	0.685633	0.0405092
PRMT2	-0.63452	0.032056
SPPL3	-0.35553	0.0435386
EXOC4	-0.439456	0.0203691
LCMT1	-0.558411	0.0320256
MOGS	0.353977	0.03375
FGD4	0.643977	0.00936045
ELF2	0.625053	0.0207378
ST13	0.334564	0.0478211
SLC14A2	-0.446269	0.0264441
AREL1	-0.904211	0.0284458
TUBAL3	-0.369561	0.0401232
TAF9B	0.777533	0.00466969
ANKRD1	0.374532	0.0473132
SUPT3H	-0.494234	0.0188502
DNAJC5B	-0.626762	0.0202482
KRTAP23-1	-0.719839	0.0167366
GABPA	0.359638	0.0222535
PNISR	0.343951	0.0412815
MACROD1	0.692077	0.0262311
TMEM53	0.621967	0.0475149
CTNND2	-0.205927	0.0455673
GDA	-0.375965	0.010447
PRRT1	-0.653207	0.045443
GLMP	0.499194	0.0247205
VWA5A	0.456181	0.020018
LRRC27	-0.510408	0.00611609
STK38	0.56686	0.0422291
FKTN	-0.367477	0.0308789
YTHDF2	0.579914	0.0258895
RAB40C	0.591909	0.00143454
BANF1	-0.394517	0.0118452
TMEM117	-0.540784	0.0239475
SNAI2	-0.322055	0.0447065
FAM83G	0.346282	0.0479578
ZC3H14	-0.616139	0.00845858
ARHGEF11	0.581957	0.0117917
OR1J4	0.69352	0.0335418
APOH	0.669433	0.0309327
WDR46	0.527796	0.0404853
S100A12	-0.708833	0.0356408
PERP	-0.720411	0.0117851
KCNF1	-0.612416	0.0037709
SNRPD3	0.310532	0.0450459
ZNF200	0.63949	0.0279862
LSM2	0.523871	0.0211233
SCRT1	0.352426	0.0376742
ZHX3	-0.321457	0.0176278
SUGP2	0.434224	0.00835756
GNL3	-0.483389	0.0347327
TK2	-0.52104	0.0440963
AGPAT3	-0.489596	0.0118903
LZTFL1	-0.401081	0.0279482
CYP2E1	-0.452984	0.0118693
LRRN4CL	-0.777744	0.0403859
UBAC2	-0.367384	0.0458433
LRPPRC	-0.460241	0.0218779
NOB1	0.475334	0.0196792
PPID	0.361289	0.0248372
TM9SF2	0.508324	0.0192981
ZNF267	0.568432	0.0234113
LRRC8D	-0.633182	0.00529425
CLVS1	-0.795061	0.00801198
TRPM2	-0.574941	0.0480198
EML1	-0.340537	0.0437476
VPS4B	-0.727973	0.0440753
SSR3	0.674249	0.00570611
IFNGR2	-0.262292	0.0369872
RPL5	0.360131	0.0470735
GGTLC2	-0.47586	0.0264483
GNG10	0.401253	0.0234592
ERCC2	-0.417795	0.0193342
LRATD2	-0.73479	0.00750558
TFPT	-0.304396	0.0361094
KRT5	-0.407594	0.0478197
HRK	-0.509415	0.0188753
GOT1	-0.425565	0.00624499
KIAA1958	0.641674	0.0482654
PIGO	-0.327378	0.0114297

## Sheet: L5-6
Target name	Log2	P value
SCFD1	0.571954	0.0123352
CNTNAP3	0.532531	0.0374147
ARL17B	-0.423612	0.0202553
ARMCX1	-0.414412	0.0339439
CDK5R1	0.323836	0.0490971
NR4A2	0.505118	0.0455484
WDR43	0.401743	0.0279325
EIF3K	-0.271371	0.00801396
WDR45	0.431479	0.0357836
LRIF1	-0.779885	0.00784391
HLF	0.440286	0.0155568
KRTDAP	-0.458579	0.0312826
LHFPL1	-0.443818	0.0418849
POLR1G	-0.732179	0.0276957
NCOA3	0.63681	0.0173124
CD2BP2	-0.690084	0.0244659
SLCO2B1	0.671462	0.0106778
ST20	0.389814	0.0358013
TMEM14C	0.425233	0.0135656
WBP4	0.607183	0.0356528
BARX1	0.62173	0.0247992
ATP1A2	0.473341	0.0190682
TAF1D	0.651371	0.00347486
BDH1	-0.531897	0.0228091
SGTA	-0.395467	0.0256834
MAGI1	-0.399059	0.0423486
ANKRD52	-0.827092	0.0162208
C6orf89	0.408783	0.0336214
CD1A	-1.00515	0.00131084
SEC14L6	-0.645643	0.0375855
SPTB	-0.436036	0.0327698
COX7A2	0.365415	0.0440005
CYP11A1	0.709599	0.0239351
CALCR	-0.634394	0.0093574
NAAA	-0.309183	0.0150499
PCP4L1	-0.384675	0.0427452
PRPS2	-0.456508	0.0149018
UBAP2	-0.46685	0.0256037
ALOX5AP	-0.742588	0.00716361
HSD3B2	0.613783	0.036613
ERGIC3	-0.334367	0.049812
ZNF430	-0.542478	0.00368882
IARS1	-0.255388	0.042727
CNNM2	-0.591036	0.0443878
ZNF417	0.345192	0.0369283
FNIP1	-0.349484	0.0426239
LONP2	0.40284	0.0338287
FAM171B	0.273763	0.0397957
ATP8A2	-0.48451	0.0222712
ANOS1	0.829181	0.0467819
OCIAD1	-0.280383	0.0115683
IFT52	0.592466	0.0285508
KLHL11	-0.631637	0.0318466
SUDS3	0.6482	0.0321271
YPEL3	0.358311	0.0164187
MKRN2	-0.845869	0.0242618
TYW5	-0.343815	0.026815
FOXF1	-0.580609	0.0272397
MARCHF2	0.332091	6.85145e-05
AURKAIP1	0.498277	0.028601
ADGRB1	-0.739777	0.0453339
DCP1A	-0.701379	0.0306445
TMEM14B	0.653164	0.000330515
RAX2	-0.657717	0.0473558
MECOM	-0.460709	0.0239165
CAPRIN1	0.513618	0.00315252
FBXO7	0.329624	0.0446979
DEF8	-0.402655	0.0339749
SNRPA1	-0.344764	0.013935
GPR137	0.502923	0.0261747
GPR37	0.459711	0.0487136
PPP2R5B	0.363994	0.0448301
SNAPIN	-0.335214	0.0255047
SLC14A1	-0.708628	0.0399649
ZNF57	-0.460547	0.0217863
TUBA3E	-0.308022	0.0271462
NBPF12	0.433315	0.0193899
ERMN	0.416016	0.0421046
UBE2N	0.398834	0.0414362
MAP3K11	-0.562196	0.0159543
UBAC1	-0.475256	0.012508
RALGAPA1	0.33938	0.0107073
MEX3C	-0.594754	0.012697
PLD6	-0.428255	0.0357317
SPINK6	-1.28827	0.000262908
ATP5MC2	0.533617	0.0334779
DDX20	-0.862368	0.0348122
NSMCE1	-0.282864	0.0220397
NPRL2	-0.406593	0.0209694
GABRG1	0.423954	0.0186388
NAT8L	0.365963	0.00691028
ALG10	-1.00365	0.0272027
CMPK1	-0.736116	0.0112565
NSFL1C	-0.585003	0.035953
GPR65	-0.610228	0.0228177
RAD21	0.609299	0.00198743
HNRNPR	0.445494	0.0288962
SEC61B	0.611334	0.0456342
FHIP2B	0.367302	0.045057
FBXO45	-0.473171	0.0272968
STEAP2	-0.430969	0.0453113
MAP2K2	-0.728706	0.0204614
MBD3L2	-0.402931	0.0187252
MIER3	0.598769	0.0236513
MTPAP	0.568049	0.0339639
SLC27A4	-0.369912	0.0245713
TMX4	0.572838	0.00543344
CYLC2	-0.374499	0.046604
BIN1	0.233678	0.0249523
OR9G1	-0.459488	0.00349061
MAGEL2	-0.843266	0.0190325
CPNE7	-0.370946	0.00366993
PACRGL	0.32179	0.0284895
RAB7A	0.421171	0.0190754
MICOS13	-0.397749	0.0176114
ACOX2	-0.762097	0.0143708
CRKL	0.534068	0.0378365
TSN	0.423219	0.0495736
PSIP1	0.574008	0.00906485
SEMA4C	-0.550324	0.0398513
TDRKH	-0.539682	0.0342307
RBM25	0.370888	0.0364264
PARVB	-0.414998	0.00774307
ENPP2	0.495087	0.0389572
PTPRN2	-0.241307	0.0225119
FN1	-0.788061	0.000450027
MRPL20	-0.352148	0.0392976
AACS	-0.280045	0.0434931
ZER1	-0.384044	0.0486183
FCN2	-0.678826	0.0426287
ATP5PF	0.442585	0.0410351
MYLK	0.634056	0.0394406
MTG1	0.437954	0.0429371
SOBP	0.422996	0.022141
GLIPR2	-0.604486	0.00372562
SCN2A	0.314402	0.0374375
PLPP3	0.588346	0.0166316
STARD4	0.440698	0.0380946
TRIM27	-0.524875	0.0114116
CDK2AP1	0.276516	0.0177853
SH3RF3	-0.80648	0.0260103
TIMP1	-0.749944	0.0110229
GDAP1L1	-0.635647	0.00793027
GPR174	0.85063	0.0301298
DIRAS1	0.380544	0.0392604
CBLN3	-0.394299	0.0476569
GNPTG	0.527247	0.0274676
GPBAR1	-0.317887	0.0265886
PPFIBP2	0.713321	0.0388175
PPIL2	0.61665	0.0380393
RBM4	0.517807	0.0424902
EML5	0.382975	0.032416
MC3R	-0.330276	0.0321382
C1QTNF9B	-0.549038	0.00347591
WDR49	0.522655	0.0334558
LCOR	-0.534052	0.0381548
EPHB1	-0.427486	0.0269056
KATNAL1	0.476447	0.0217402
PRICKLE2	-0.43761	0.0282913
POGZ	-0.517269	0.0106082
KCNN2	-0.442127	0.0414052
RTN4R	0.601599	0.0419313
PASK	-0.332869	0.0491687
ZSCAN18	0.56618	0.0194267
RPL26L1	0.484781	0.0156247
ARSA	-0.592093	0.0289035
RSPH6A	0.639729	0.0331459
FUT9	0.319007	0.0278974
C11orf96	-0.679556	0.0302042
CDH2	0.52824	0.0024825
COPZ2	-0.566727	0.0300003
PRH2	-0.525011	0.01097
OR4K15	-0.445827	0.0291917
OR56A4	0.570639	0.014886
WDR6	0.67914	0.00217722
KIFAP3	0.326742	0.0175797
HYOU1	-0.307806	0.0356121
NUP93	-0.603952	0.00778184
CCP110	0.619336	0.0444035
SMARCC2	0.386589	0.00718927
CIZ1	0.448274	0.0352223
APLNR	-0.658682	0.036316
ADGRF2	-0.473647	0.049242
GCG	-0.834228	0.0372101
SNW1	-0.622002	0.0499059
RTKN	-0.54766	0.0416434
ISLR2	0.336915	0.0401459
LAPTM4B	0.474924	0.00602269
CCK	0.662303	0.0397272
TMLHE	-0.497042	0.0351791
MLIP	-0.562722	0.0307933
GRSF1	-0.75055	0.0165952
PLA2G12A	0.639662	0.0068347
ZNF653	-0.37996	0.0475972
ANXA2	-0.270092	0.0454123
GPR17	-0.290483	0.0272954
CX3CR1	-0.389268	0.0177876
LARGE1	-0.352474	0.045611
PRY	-0.739081	0.0450694
ZNF674	-0.54345	0.0267933
SH3PXD2A	-0.74878	0.034538
TRIM15	0.616475	0.0490051
SLU7	0.266546	0.0144006
PIEZO1	-0.664557	0.0389352
WDR45B	0.389262	0.00749363
C1QB	-0.508127	0.0177315
ANAPC2	-0.347527	0.0299017
NRSN2	-0.489748	0.0417818
KCNK2	-0.451152	0.0487052
CTCFL	0.733629	0.0216392
MBD4	-0.487012	0.0177299
DPH2	-0.605508	0.0301443
GRM2	-0.855797	0.00771252
BET1	0.763398	0.0151424
MYBL2	-0.494913	0.00563485
GJA10	-0.83275	0.0294794
FAM227B	-0.631171	0.000461123
TMEM35A	-0.698052	0.0232838
CUL4B	-0.477178	0.0335021
NCALD	0.449004	0.0455107
ZNF460	0.58415	0.00972183
NPAS3	-0.452845	0.0195841
SPRN	-0.579559	0.0354569
PDPK1	-0.399046	0.0455495
N4BP2L1	0.596243	0.0281257
HNF1B	-0.692536	0.0220876
SEL1L	0.398388	0.0419953
PTPN14	-0.691188	0.0159878
HACL1	0.383396	0.0495303
ONECUT2	-0.453474	0.0471097
NDUFS7	0.704156	0.000946403
VPS51	-0.651346	0.0256389
EED	-0.352948	0.0412551
TMEM248	-0.361924	0.0461402
NELL1	-0.430757	0.0405074
PUS10	-0.548956	0.0274382
SLC25A46	-0.36218	0.0298432
H1-1	-0.609861	0.0438031
SRPRB	-0.514031	0.0215288
STAG2	0.365177	0.0262371
ATXN7L3B	0.489403	0.0241406
PIK3R3	-0.355389	0.0197964
TMEM9	0.44936	0.0283685
PPP2R3C	0.471541	0.0285494
KHDC4	0.269939	0.0362761
OTOP2	-0.530296	0.0151145
PARS2	-0.497062	0.0404726
PRXL2A	0.290234	0.0307966
TNFAIP8L3	0.634223	0.0140465
ALAS1	0.390519	0.0276681
C18orf21	0.255504	0.0257194
REST	-0.325953	0.038654
CDH11	-0.389669	0.0390458
TMEM222	-0.802899	0.0388608
XAB2	-0.675003	0.0211925
SERTAD4	0.332731	0.0300896
SLC35E2B	-0.406085	0.0119177
SGPL1	-0.526305	0.0190232
KMT2D	-0.386473	0.0385933
ZNF768	-0.573612	0.0176535
PLXNA3	-0.668545	0.0384673
ZNF623	-0.340498	0.0161145
ROGDI	0.445881	0.0366022
CCL5	-0.424687	0.0194063
CCL19	-0.581849	0.0206942
VPS16	-0.833264	0.0241531
BHLHA9	-1.15674	0.00557623
CDKL1	-0.512795	0.00567571
SENP1	-0.506741	0.017113
UGCG	-0.367154	0.0247939
GOLM1	0.387024	0.0447235
FAM13C	-0.392413	0.0117877
TRMU	-0.531689	0.0260369
CATSPER2	0.643432	0.0476841
MAVS	0.496818	0.0434961
APOF	-0.840832	0.00219239
SNAPC4	0.342434	0.0371528
NCR3LG1	-0.390527	0.0102969
NCKIPSD	0.616008	0.0321018
MCFD2	-0.345822	0.0355973
LAT	0.478308	0.00154024
DENND4C	0.49918	0.0304587
WDR73	0.350356	0.0454441
MRPS21	0.335471	0.0435367
IFITM3	0.400675	0.0137844
THAP4	-0.346266	0.0365612
USP49	-0.694839	0.0345644
STX1B	0.292995	0.0467902
KAT5	0.435677	0.0207521
PTPRG	-0.444977	0.0476734
ELAVL1	-0.563367	0.0308523
ABT1	0.420808	0.0496766
PLAGL1	0.436409	0.0411086
PSRC1	-0.784053	0.0209895
HEXIM1	-0.315358	0.0487477
VCAN	-0.911305	0.0193199
PRKAR2B	0.580779	0.0244754
NNAT	-0.35027	0.0470767
SYN3	-0.369687	0.0471181
FAM53A	0.728493	0.0278253
NQO1	-0.456827	0.0320662
MPPE1	0.536078	0.0396947
OSGIN1	0.513281	0.0253255
EXOC4	0.435872	0.0353018
F2RL1	-0.512413	0.0099029
C17orf58	0.511583	0.0478537
GBA2	-0.566945	0.0478321
SUGP1	0.406602	0.016359
SLITRK4	-0.28288	0.00884464
ADAL	0.480385	0.0370595
TRAPPC2B	0.680695	0.0394612
UBE2G1	0.305476	0.0451326
CARHSP1	-0.381828	0.0494038
EIF1AX	0.348632	0.0490222
LRRC73	-0.483114	0.0450092
AMTN	-0.431414	0.0444936
HIF3A	0.471238	0.0155929
ALG8	-0.670608	0.0370152
DAXX	-0.436273	0.0251382
SLF2	-0.539457	0.0222914
IBSP	-0.287981	0.0495688
MIA	-0.650211	0.0497833
ZNF827	0.469195	0.00525635
MACROD1	-0.666515	0.00311225
NAPG	0.317983	0.0492588
GDA	-0.417083	0.0145814
REG3A	-0.700437	0.0220511
DOCK10	-0.824221	0.0140737
ADGRL3	-0.387509	0.0117735
PLAAT3	0.768548	0.0080111
GAS2L1	-0.265305	0.0282597
NXPH2	-0.586922	0.0243417
TCF7L1	-0.837256	0.0116304
CCDC116	-0.719797	0.00557652
SLCO1B1	-0.430654	0.027144
KMT2C	0.456371	0.0389441
C19orf12	-0.547151	0.0433275
S100A12	0.346829	0.0253619
CDK10	-0.399645	0.0388604
DERL1	-0.35026	0.0265888
DSP	-0.505064	0.0398138
ZNF175	-0.334527	0.0272129
SNX14	0.418679	0.0395414
ZSCAN5B	0.689442	0.0465137
NPY1R	-0.353944	0.0325564
TCEAL9	0.513076	0.0330904
VSTM2L	-0.427531	0.0312518
COTL1	0.535007	0.0360804
STOX2	-0.660066	0.0260732
DCST2	-0.79978	0.0419772
ATG101	0.522683	0.0160037
HPS4	0.411612	0.00409075
NAF1	0.862485	0.000691385
DGKG	-0.413739	0.0471691
EPHB6	-0.381954	0.00757274
CXXC5	0.326541	0.0491598
EIF3M	0.572315	0.032091
SEMA4D	-0.337083	0.034776
TOM1	0.549484	0.0207386
SRSF4	0.469789	0.0101077
KLK6	0.64979	0.0115394
AQP5	0.739777	0.0452998
OSBP	0.665447	0.00736613
TSSK1B	-0.353804	0.0133233
DR1	-0.425236	0.0123651
KLK5	0.660393	0.0209449
PATZ1	-0.828499	0.0325964
