# Supplementary material for: Molecular and subregion mechanisms of episodic memory phenotypes in temporal lobe epilepsy
Source: Brain Commun. 2022 Nov 5;4(6):fcac285. doi: 10.1093/braincomms/fcac285 (PMC9679425; doi:10.1093/braincomms/fcac285)
Supplement: fcac285_Supplementary_Data [file fcac285_supplementary_data.zip › Supplementary Table 4.xlsx]

## Sheet: Hippocampus_all
Target name	Log2	P value
RELB	-0.344046	0.0306543
USP54	-0.418363	0.0125729
AGBL5	-0.340858	0.0358355
RPL31	0.310647	0.0473641
TBCA	0.262179	0.0150271
ACTN3	-0.363259	0.026734
POLR3C	-0.289021	0.0280549
TCP1	0.235756	0.0365104
CARD11	-0.390726	0.00183302
RPS8	0.413719	0.0274638
DNAJC5G	-0.326335	0.0232993
NDUFB7	0.234462	0.0233306
LARP4B	-0.255012	0.0376867
ATP6V0A2	-0.419193	0.0447485
CNBP	0.294695	0.0101124
METTL15	-0.291968	0.0284844
TYSND1	-0.293678	0.0251899
LPCAT2	-0.350547	0.0450162
ZKSCAN2	-0.424904	0.0377488
AMD1	0.262818	0.0237858
PMCH	-0.442601	0.014014
ACMSD	-0.42249	0.00975303
RPS14	0.337077	0.0179379
TMEM87A	-0.269165	0.0445331
CEP162	-0.466014	0.024486
S1PR2	-0.348353	0.00620895
MPV17L2	-0.431326	0.00639892
IMPACT	-0.239917	0.0491565
KIAA0754	0.308319	0.0440121
KCNH5	-0.389361	0.0153188
CCDC182	-0.374892	0.019897
MACROD2	-0.419814	0.00302994
HMBS	-0.352989	0.0173709
AKR1E2	-0.388664	0.00880008
CXCL2	-0.351484	0.043749
SLC17A6	-0.424955	0.0277922
RABAC1	0.2463	0.0246321
CDK3	-0.390431	0.0289038
TSHZ1	-0.351526	0.0393833
PIGM	-0.355816	0.000617874
ARID3B	-0.357266	0.0385811
ALDH2	0.285644	0.00962319
GPR21	-0.361397	0.0364782
ARPC5	0.264001	0.035548
COL5A3	-0.356726	0.0256832
PTPRR	-0.318846	0.0457808
STMN2	0.427165	0.0220449
EDF1	0.3906	0.00672581
OR8H1	-0.365393	0.0440865
IKZF1	-0.627639	0.00631619
TUBB	0.223432	0.0485838
CPNE1	-0.266712	0.0482967
FOXF2	-0.542739	0.0164744
DEF8	-0.322139	0.0178202
CCDC54	-0.356556	0.0307217
C11orf58	0.253081	0.043113
HNRNPA1	0.397482	0.0348661
GDAP1	-0.37305	0.0183819
DCLK1	0.393206	0.0349614
MYPN	-0.315301	0.0404809
KRT73	-0.339375	0.0363895
MTMR9	-0.37679	0.0133929
ENGASE	-0.375567	0.0350915
MTRNR2L4	-0.311239	0.02928
GOLM2	0.219644	0.0473602
EEF1B2	0.268232	0.0216851
JPH1	-0.395256	0.00496017
TCF20	-0.319184	0.0237151
RRAGA	0.311733	0.0109493
FXYD6	0.439304	0.0235416
BFAR	-0.441407	0.0282791
NHP2	0.325094	0.0498071
NDUFAB1	0.359062	0.015188
EVA1B	-0.341919	0.0494871
SPCS1	0.246943	0.0437283
C4orf51	-0.4412	0.0419077
ATP1B2	0.316651	0.043193
UIMC1	-0.264198	0.0474906
GPR65	-0.422301	0.00482669
MYL6	0.414719	0.000646405
TBC1D2	-0.358187	0.0359916
TRIM31	-0.558961	0.000476793
ZNF280D	-0.260701	0.0429462
RBBP6	-0.362304	0.0200744
RB1CC1	-0.327297	0.0484057
WASF3	0.312834	0.0486193
RBM8A	0.351538	0.0381479
SLC4A8	-0.352283	0.0172683
MTFR1	-0.325123	0.0379272
TMPRSS4	-0.321947	0.0482737
KYAT3	-0.641817	0.00713285
PACRGL	-0.296706	0.0221835
TFAP2E	-0.283156	0.0262251
LRRC75B	-0.407926	0.0189191
ARHGEF17	-0.3573	0.0329734
SCGB1C2	-0.392439	0.0173102
TMEM89	-0.418106	0.0293455
PPP1R18	-0.438186	0.0320939
CYP19A1	-0.389299	0.0396442
FAM227A	-0.335282	0.0460021
PREP	-0.207226	0.0259787
HSPH1	-0.358919	0.0470833
TPBGL	-0.386553	0.00436924
FSTL5	-0.366686	0.037925
RPS27A	0.388254	0.0113315
IP6K2	-0.314289	0.00937027
BAHD1	-0.292962	0.0445419
RIC8A	0.26278	0.0469923
MMP27	-0.448595	0.0118481
C9orf72	-0.442462	0.0350441
RBM26	-0.261152	0.0333859
THUMPD2	-0.411351	0.0482605
PNPT1	-0.476827	0.010618
NCL	0.267153	0.0200389
LDHA	0.338482	0.0152334
CDYL	-0.44007	0.0293703
DZIP3	-0.347348	0.0128312
ZNF709	-0.381881	0.0246711
RPL7A	0.308594	0.0478144
CTAGE1	-0.343184	0.0293881
ANKRD26	-0.514401	0.00575126
ZNF419	-0.355445	0.0441141
RTN4	0.379236	0.0356606
NCAPD3	-0.465719	0.0331433
NDUFC1	0.27736	0.0332444
NAV2	-0.379878	0.0265638
OR52D1	-0.5321	0.00401457
SMAD1	-0.276147	0.0127622
S100A8	-0.335047	0.0340171
ASXL2	-0.288105	0.0396721
FAM76A	-0.33248	0.0441003
INTS7	-0.394405	0.0378649
MRPL1	-0.292906	0.043251
RGS8	-0.343112	0.0160022
NEFL	0.445919	0.0152187
SLC2A11	-0.476329	0.00679793
GPR174	-0.427533	0.00635308
NOP16	-0.34312	0.0155167
RPS4X	0.304156	0.0249375
SGMS1	-0.31722	0.0434055
MGAT5	-0.316424	0.0310019
TMBIM6	0.284079	0.0244427
TECPR1	-0.314501	0.0481516
SERPINE2	0.244768	0.0420366
CHST12	-0.330044	0.0224551
PTGDR2	-0.295658	0.0461989
FMNL3	-0.367382	0.0360625
ANKRD17	-0.25964	0.0425248
BTBD10	0.224606	0.0243299
SLURP1	-0.362925	0.0427081
SHTN1	0.287643	0.0446304
TRMT6	-0.456735	0.0253839
RTN4R	-0.337124	0.0259961
CSMD1	-0.455046	0.0452054
PASK	-0.315948	0.0496613
ZMAT5	-0.323597	0.015631
TNFRSF10C	-0.311265	0.0320228
ARSA	-0.475229	0.0258294
ZNF761	-0.331427	0.0165455
CCT6A	0.241764	0.0348527
TTC32	-0.351372	0.0366169
MAB21L2	-0.410738	0.0209363
VEGFC	-0.331982	0.0419829
GLUD1	0.274567	0.0257349
WBP1L	-0.511578	0.0489209
C2orf15	-0.296479	0.0455175
SEPTIN12	-0.446042	0.0457953
HDAC5	-0.350621	0.00821226
USP18	-0.298798	0.0201784
EPM2AIP1	0.250549	0.0374855
QKI	0.36162	0.0417313
SLITRK2	-0.242069	0.0451469
ORM2	-0.373781	0.0217878
CYP2J2	-0.281013	0.0448309
ADD1	0.349194	0.0347004
STK38L	-0.3657	0.0237042
CTSD	0.276896	0.037717
PTPN4	-0.375198	0.0142235
FAM177B	-0.339044	0.0319116
SIM2	-0.480984	0.0176358
RPL30	0.511368	0.0040072
TIGD1	-0.380031	0.0331204
AKR1C2	-0.47784	0.0244054
PHF19	-0.527844	0.0118132
BCLAF1	-0.286288	0.0365621
RPL21	0.403552	0.0180424
GABRD	-0.331877	0.0347854
MRPL32	-0.432805	0.0116144
CAB39L	-0.353359	0.00321016
PAK5	-0.441558	0.00942117
C11orf94	-0.476262	0.0300378
ATAD2	-0.342092	0.0301352
NDUFAF1	-0.509646	0.0109154
NYNRIN	-0.34511	0.0312437
NDUFB8	0.36231	0.0405604
COX7B	0.249748	0.0322068
NECTIN3	-0.336164	0.021329
PLA2G12A	-0.319337	0.0266121
AXIN1	-0.3028	0.0474564
EEF1G	0.349853	0.041304
MCF2L	-0.456811	0.0104295
MGST1	-0.296589	0.0433772
PARD3	-0.376217	0.00797779
COX4I1	0.307665	0.0209293
PDLIM4	-0.38042	0.0279383
LYPD4	-0.387779	0.0231238
ZNF273	-0.333644	0.0118891
CPSF2	-0.374423	0.0402588
AP2B1	0.310731	0.0329847
RPL18	0.329144	0.0499407
GUSB	-0.429977	0.0321722
OR56A1	-0.349371	0.0492953
DTYMK	-0.318244	0.0280199
C2orf74	-0.46477	0.0278848
RGS4	0.388782	0.0316692
RHBDF2	-0.438436	0.00631213
MORF4L1	0.349145	0.0396255
LPL	-0.366459	0.0114161
ANAPC2	-0.316405	0.0123432
DCUN1D4	-0.267413	0.0275759
L3HYPDH	-0.471856	0.0283379
HNRNPD	0.273656	0.00888034
COX8A	0.277346	0.0478655
EXOC1	-0.406138	0.0164175
GJC3	-0.346427	0.0403102
BET1	-0.389043	0.0414927
C20orf173	-0.416998	0.0195856
DACH2	-0.378345	0.0147441
ANKRD36C	-0.345284	0.0393737
TMEM223	-0.3979	0.0351512
RPL13A	0.289705	0.0111518
DMXL1	-0.382118	0.00251042
ARHGAP45	-0.456293	0.0317807
NEURL1	-0.474029	0.00121389
SIRPB2	-0.423135	0.0494495
FBP1	-0.384428	0.0313679
PSEN2	-0.451577	0.00112348
N4BP2L1	-0.277208	0.0274521
NMT1	0.291427	0.0445614
XKR3	-0.362903	0.0496384
KLF10	-0.361151	0.0223243
OVOL1	-0.323399	0.0385462
TXNDC5	-0.243974	0.0456218
RPL32	0.369483	0.0140888
ZC3HC1	-0.329364	0.042038
BTBD9	-0.305701	0.0302169
HMGN4	-0.440384	0.0440495
EIF2AK1	0.344143	0.0181336
CHST11	-0.427471	0.0095668
HAS1	-0.297545	0.041199
GSTM3	-0.313791	0.0470241
LDHB	0.340093	0.00934268
H2AZ2	0.334632	0.00285377
KCNC3	-0.52544	0.00055702
EFNA3	-0.302957	0.0120156
ABRAXAS2	-0.337939	0.0206326
LPAR2	0.254067	0.0302543
ITPA	-0.343458	0.0494066
STAG2	-0.327981	0.0287367
CYB5R1	-0.277163	0.0456639
SSX3	-0.404273	0.0238382
B3GALT1	-0.398379	0.0234807
SHOC2	-0.253596	0.0180911
UBE2E3	0.298912	0.048361
IRF2BP1	-0.272511	0.0438689
FRY	-0.32252	0.0472195
PTMA	0.414619	0.00322543
HSD17B10	-0.347812	0.0246363
CRYAB	0.399826	0.0390426
NACA	0.294999	0.0297398
ZNF586	-0.355913	0.0470658
UBL5	0.233236	0.0403348
MYCBPAP	-0.516241	0.00772572
SLC25A3	0.275635	0.0336264
SDK1	-0.463023	0.00140155
ZNF317	0.273197	0.032471
ICA1L	-0.2963	0.0394125
GABARAP	0.453391	0.0233368
CDH9	-0.289968	0.0416556
C2orf81	0.263932	0.0488127
RPS19	0.423856	0.00417582
NPBWR1	-0.415809	0.0137439
ITPRID2	0.245388	0.0280771
SLC6A6	-0.513853	0.00189521
EIF2AK3	-0.400945	0.0174443
FOXJ3	0.252641	0.0247558
SKP1	0.349344	0.0108974
CHID1	-0.333902	0.0138088
KCNQ5	-0.275054	0.0296806
RPL37A	0.447195	0.00714877
OTOF	-0.415523	0.0288557
TRIM59	-0.317669	0.0432472
WDR82	-0.292958	0.0252045
MT3	0.328615	0.0236681
TAS2R41	-0.565619	0.00747113
EID2B	-0.433607	0.00753106
FGD2	-0.367782	0.0172224
CD1B	0.318606	0.0464205
CA10	-0.375972	0.0121776
RPS11	0.347172	0.0431521
EIF1	0.255492	0.042753
CTU1	-0.375839	0.0282892
AP3S1	0.328937	0.00861912
ZCCHC12	-0.369281	0.0368454
PCBP2	0.438835	0.00261167
GPM6B	0.446055	0.0435079
HPS3	-0.38719	0.0337827
SHD	-0.446768	0.0239272
PABPC4L	-0.432674	0.0359466
NDUFAF5	-0.441525	0.0120721
HNRNPCL4	0.3284	0.037831
IL13RA2	-0.385441	0.0312488
KCNAB1	-0.301284	0.0424445
ZBED5	-0.372516	0.0037131
DYNLL2	0.335279	0.0398149
EGFR	-0.320409	0.0352495
ANGPT4	-0.350581	0.013875
FEV	-0.405848	0.00811005
CAMP	-0.34171	0.0319516
SH2D3A	-0.402754	0.0440988
VPS72	-0.340557	0.0287198
FEZ1	0.254224	0.0336608
FSCN1	0.321277	0.0254983
MITF	-0.462958	0.00319975
KIAA0895	-0.444262	0.0152977
KXD1	0.257506	0.0369818
NXNL2	-0.461921	0.0491742
PFDN1	-0.3426	0.0463754
VPREB1	-0.393001	0.0445646
RNASEK	0.260856	0.0491779
WNT16	-0.289737	0.0302659
TAF9B	-0.375259	0.0100851
PRDM2	-0.30157	0.0304109
WDFY3	-0.299134	0.0363976
COLCA2	-0.42589	0.00592607
FAM166C	-0.259744	0.0398755
ADHFE1	-0.307565	0.0457097
ZFYVE9	-0.293323	0.0438282
HIF3A	-0.364397	0.0351181
RPL7	0.365899	0.00919008
KRTAP27-1	-0.517071	0.00929024
VAMP1	0.56065	0.0145924
UHRF2	-0.46108	0.00448339
GJE1	-0.309554	0.0324952
SLC47A1	-0.372592	0.0397513
TSPAN11	-0.372288	0.0491642
NGRN	0.26681	0.0486088
TEKT2	-0.461543	0.0146959
RCN1	0.210576	0.0374053
MDH1B	-0.437641	0.0482109
UBE2I	-0.260005	0.0117795
TDRD10	-0.337553	0.0483297
TANC1	-0.287559	0.0261641
ADRA2A	-0.491253	0.00466712
MSTN	-0.408837	0.0160105
ARMH4	-0.472603	0.0014482
GFOD1	-0.381625	0.0363493
H1-0	0.260437	0.0460415
RPS28	0.459811	0.0178367
ADAD2	-0.389802	0.0438029
RPL10L	-0.363631	0.0313951
CNNM1	-0.268334	0.026016
ACAN	-0.42574	0.0400944
RFPL3	-0.352923	0.0125711
ACTL6B	-0.302393	0.0407485
ST8SIA1	-0.294129	0.0362018
SDAD1	-0.303561	0.01225
ARL6IP1	0.277633	0.042153
ARHGEF11	-0.351279	0.0253674
PFN1	0.274223	0.0274002
TGFBR2	-0.317445	0.0359599
TMEM221	-0.374186	0.0119204
HOXC4	-0.459374	0.00936518
ATP8B3	-0.403072	0.0422006
PLXNA2	-0.402046	0.0484059
MRTFA	-0.33027	0.0354773
ABCG1	-0.289746	0.048298
KCNJ13	-0.390628	0.0428576
RNASE9	-0.519086	0.00895813
ZNF350	-0.545337	0.000383154
CDK10	-0.369986	0.0175778
ZNF200	-0.284218	0.0488268
SFXN3	-0.41967	0.00573535
DARS1	0.259904	0.0493464
CTTNBP2NL	-0.369179	0.0323718
DERL1	-0.286803	0.041336
PRDX5	0.266749	0.0212429
PLIN4	-0.281718	0.0457376
ACBD6	-0.282293	0.0227786
CHST3	-0.451403	0.0041658
PIK3CB	-0.293043	0.0191864
CLDN2	-0.511484	0.00324889
DMBX1	-0.389924	0.0222514
TCEAL9	0.234056	0.0383611
MGRN1	-0.238672	0.0445683
CR1L	-0.40695	0.0313977
GALT	-0.419373	0.0464062
LIMCH1	0.35399	0.0311105
BBS12	-0.446244	0.0266285
PDE1B	-0.29497	0.0307546
H2AC17	-0.346025	0.0403128
LDB2	-0.338411	0.0364042
RASSF5	-0.469039	0.0125448
PPP1CB	0.352731	0.00447049
NAF1	-0.378259	0.0424685
FNBP4	-0.469142	0.0258258
CPLANE1	-0.391383	0.0222704
LRRC57	-0.340769	0.0265495
ADAMTS9	-0.643485	0.0087749
USP42	-0.54964	0.00845715
DALRD3	-0.294623	0.0342328
TLCD5	-0.330008	0.0445976
MPST	-0.309914	0.0320804
ANAPC13	0.233889	0.0326744
GPR180	-0.329519	0.0376828
VPS54	-0.429419	0.00427256
RBM3	-0.29371	0.0420051
TMEM240	-0.244055	0.0420088
KLK5	-0.385984	0.0247968
FTH1	0.658445	0.0203699

## Sheet: CA1
Target name	Log2	P value
UBFD1	-0.625158	0.0313938
CBX5	0.729987	0.0218215
MRPS5	0.88861	0.028864
NATD1	0.728839	0.0452338
ATP5MF	-0.489904	0.0202274
POC1B	0.923857	0.03781
LARP4B	-0.558127	0.0449087
UBE2D1	-1.12304	0.0109385
JMJD6	0.547727	0.0429069
ATP6V0A2	-0.679442	0.0298292
DPY19L3	0.754423	0.00843789
MRPL51	-0.8957	0.00210065
ROMO1	-0.554518	0.0163593
MEF2C	0.599525	0.0466457
SIGLEC6	0.723175	0.00630342
ZKSCAN2	-0.528886	0.00304228
NPAS2	-1.0412	0.0183733
ATG14	0.308474	0.0457139
A2ML1	0.97073	0.00630429
MSI1	0.604251	0.0396165
MPHOSPH8	0.745879	0.0233941
BCAS2	0.333208	0.038929
SLC17A6	-0.887777	0.0408477
ZNF71	0.976013	0.0399127
FNIP1	0.636385	0.0241992
CLPB	0.944504	0.0119022
NAT8B	0.584094	0.0274312
RNF111	0.581273	0.0175414
PRDX3	0.73437	0.0107354
KCTD2	-0.651256	0.019602
RBM6	-0.540516	0.0440471
TMEM14B	0.473779	0.0470171
ZNF443	0.772714	0.0371448
FCMR	0.9953	0.00616807
FOXF2	-0.896777	0.0463809
CCL20	-0.836048	0.0459187
IGFBP2	1.03162	0.0208157
UBE2A	0.538404	0.0491255
MYPN	-0.729675	0.0399146
MBD3	-0.641294	0.032074
SF3A2	0.671854	0.0442245
NOVA1	-0.486756	0.0103029
PROS1	0.712544	0.0163798
GOLM2	0.547065	0.0272034
PRKX	1.10797	0.00817526
GTF3C6	1.02597	0.0295219
SKA2	1.11779	0.0201818
ADAMTSL3	0.749635	0.0249695
MRGPRE	-0.931959	0.0468951
EVA1B	-0.832247	0.0260149
FPGS	-0.510174	0.0177565
C4orf51	-0.612696	0.0323617
F12	-0.541122	0.0275979
SLC7A8	0.431143	0.0497291
CCDC24	-0.476199	0.0360274
BTAF1	-0.639391	0.0339458
SETD7	0.980533	0.00522714
EMX1	-0.546518	0.0432137
TXNRD1	0.796554	0.0249837
TRIM31	-0.553042	0.0186146
DUSP23	-0.813692	0.02698
PIM3	0.978816	0.00938169
PCBD2	-0.574113	0.030354
ZNF440	-0.609055	0.00839015
LAMP1	0.786821	0.0466333
ZNF652	-0.665542	0.00231264
RPS4Y1	0.65577	0.0299573
TMX4	0.580417	0.00531171
WASF3	0.938519	0.00479431
ZNF592	0.753253	0.0224821
NOL9	0.821154	0.0149493
RORB	-0.483281	0.0231921
C12orf4	-0.502804	0.0448979
SFT2D1	0.545403	0.0136795
TTLL10	-1.28286	0.00198739
MYO9B	0.790509	0.0239569
CADM4	0.606074	0.0300566
UBE3A	0.641441	0.0471538
PRPF3	-0.599748	0.00672418
CLDN10	-0.480218	0.0379484
FLOT1	1.06708	0.00952668
TXN2	-0.667726	0.00913319
NAXE	0.679126	0.032634
POMT1	0.915397	0.04837
EXD2	-0.54096	0.0499796
LGI4	0.798047	0.0272324
SYF2	-0.641484	0.024035
NSD2	0.717634	0.00564063
METRN	0.725777	0.0439583
NLRC5	0.995179	0.0390451
CPO	-1.29137	0.0133003
DDX23	0.53036	0.0297015
PSMA7	1.22772	0.0196421
KCND2	1.01537	0.0114686
RANBP6	0.655002	0.0200487
STARD4	0.648113	0.0380025
RHD	0.468241	0.00146128
SMAD4	0.414846	0.03462
SH3GLB1	0.330232	0.042726
TMEM167A	0.704415	0.00833178
SLC2A11	-0.914423	0.0269468
DOT1L	-0.494244	0.0103107
MUC21	-0.432534	0.0345805
KCNH3	-0.540802	0.026801
EXOSC2	-0.649278	0.00469594
KDM3B	0.835378	0.0155549
HNRNPA2B1	0.550239	0.0380986
ITPKC	-0.502034	0.0407686
URI1	0.758886	0.00876426
NBAS	0.810965	0.0127831
NRG3	0.358068	0.0478941
MRPL18	0.654217	0.0100268
EFNA1	0.738064	0.0240707
NACC2	0.996916	0.00391366
DNAL4	1.09166	0.0042765
VSIG8	-0.35886	0.0446361
CFAP46	-0.722811	0.017022
COBL	0.86045	0.00705485
ZC3H11A	0.801957	0.0425025
PCYT1B	-0.723752	0.0417677
GTF2H2C	-0.9384	0.0431478
FAM199X	-0.820819	0.0451191
ADAMTS18	-0.686083	0.0303285
PRICKLE2	1.22148	0.0232952
YBX3	0.646845	0.0453146
RNF2	-1.04647	0.00237045
AADACL3	-0.528088	0.0220853
SEPTIN9	0.89271	0.0253597
TSC22D2	0.988904	0.0273723
GPX8	-0.638221	0.0380915
IL21	-0.436475	0.018009
COX7A2L	-0.728093	0.0440373
BOD1	-0.743636	0.0303853
TENM1	-0.381863	0.0321044
VIPAS39	0.627037	0.0247625
C17orf97	-0.557367	0.0152883
NUP85	-0.903971	0.0397285
RPS15	0.595553	0.0171882
SENP2	-1.08213	0.0118298
KRTCAP2	0.736191	0.0439129
GPT2	0.761377	0.0127199
BAAT	-0.440415	0.0145609
SLITRK2	-0.670324	0.0261593
LXN	-0.467474	0.0269799
ADD1	1.18793	0.000389091
SEMA3G	-0.804458	0.0400966
BST2	0.92548	0.0244506
AGK	-0.575448	0.00604712
FAM177B	-0.87637	0.00258709
DLST	0.416595	0.0292353
OTULIN	-0.929955	0.0223324
PHYHIPL	0.732463	0.0124131
DDX6	0.637945	0.0456816
FNDC3A	0.605401	0.0292664
CSF3R	-0.922238	0.0127592
ZNF781	-0.886656	0.0423994
MRPL32	-0.61677	0.045965
RAB14	-0.55368	0.0276165
EIF2S2	0.548887	0.0271476
TMLHE	0.913386	0.0388566
POLR2D	0.830163	0.0450702
MLIP	1.01386	0.0444014
EFHC1	0.644429	0.0444319
TRDMT1	0.688741	0.0429482
COL16A1	0.871734	0.0478962
AGBL4	0.923976	0.0483653
RSU1	-0.609446	0.00333123
LRCH4	0.63281	0.0342677
PARD3	-1.05195	0.0314448
SDHA	0.689676	0.033636
ZPBP2	0.736144	0.0498146
RASA1	1.08038	0.0393936
MAST4	-0.493474	0.0436151
GJB6	0.480667	0.049811
CFAP251	0.860069	0.0337413
SLN	0.637106	0.0324285
KAT8	-0.402668	0.0442443
ENDOD1	0.577476	0.0217004
TCEAL7	0.700895	0.0279724
DNAJA1	-0.479789	0.0238997
WDR45B	-0.578234	0.006642
SORL1	0.437761	0.0241172
LRMDA	0.46088	0.0474087
ADORA3	-0.821457	0.0136158
MTHFS	-0.51124	0.026043
PROM2	-1.02357	0.0398005
ZNF493	0.746934	0.0340856
C20orf202	-0.629695	0.0479286
MLPH	0.447496	0.0120695
QSOX1	-0.823969	0.0128924
MAD2L1BP	-0.710746	0.0245463
CD59	0.687519	0.0298673
GOLGA7B	-0.742474	0.0342398
TNNT2	0.790811	0.0378005
FCGR2C	0.723174	0.032613
CZIB	0.851551	0.0100082
IL12B	-0.570009	0.0440033
CCDC9B	0.870147	0.0499749
MARCHF7	0.960167	0.0385593
ERICH3	-1.16575	0.0214921
TP53RK	-0.523319	0.0391911
RPL36AL	0.443364	0.0137473
GLO1	-0.946937	0.0227935
CHKB	-0.459759	0.046824
OVOL1	-0.520181	0.0114236
ID1	0.905518	0.0320731
FSBP	-0.795133	0.0448332
HLA-DQB1	0.736392	0.0108036
CUX1	0.810033	0.0274783
MRI1	-0.435103	0.0425054
KCNA1	0.702153	0.000661547
LASP1	0.41031	0.0268851
SASH1	0.702872	0.0200276
SZT2	-0.676362	0.0178113
KIT	-0.707709	0.0425937
SYVN1	0.73741	0.0430822
HAS1	-0.597118	0.0364388
AGRN	0.807067	0.0350131
FBXO41	0.493967	0.0426502
KCNC3	-0.676325	0.0147379
DYM	0.764706	0.0199043
LRWD1	-0.710047	0.018304
MAP2K6	-0.645972	0.0316173
TRAP1	0.593475	0.0498316
LDB1	0.796376	0.0244851
FOXO3	-0.41537	0.0412637
SLC7A13	-0.515732	0.0289212
DYRK1B	-0.873893	0.00574424
SYNRG	-0.815849	0.0268357
SVOP	-0.508674	0.0421175
SEM1	0.764029	0.0425511
SNX13	0.636611	0.0415872
SSX3	-0.650868	0.0139665
OBSL1	0.3954	0.035347
MYDGF	-0.366432	0.020959
FOXD2	0.950086	0.0245567
ZNF766	0.715447	0.0363026
CHIC1	-0.745067	0.0318662
SMARCD1	-0.673903	0.0157585
LSM3	0.566904	0.0143348
MIGA1	0.692449	0.0113515
ZFC3H1	-0.783569	0.0202228
CSTF2	-0.567153	0.007978
BCL2	1.25521	3.80247e-05
FOXJ2	-0.659377	0.0231521
CIPC	0.472997	0.0336259
IMP4	-0.918622	0.0413449
CASK	1.04047	0.0431901
C1R	0.837743	0.00721741
OLFM3	0.613123	0.0464924
HNRNPH3	0.558454	0.0413371
CDKL1	-0.687243	0.0208946
ARIH2	0.429846	0.0328134
KRIT1	-0.720201	0.0137337
OTOF	-1.07118	0.0476262
MBL2	0.749035	0.00282042
RNF10	-0.675097	0.0451203
MAPK8	-0.549949	0.0122966
NFYB	-0.682763	0.0494706
WDR82	-0.762064	0.0312594
VIPR2	0.656754	0.0137552
OSBP2	0.712834	0.0480907
SMARCC1	0.756601	0.0192524
SLC7A2	0.631912	0.0456915
OR5AL1	0.741245	0.0483626
PHRF1	0.693643	0.0127235
KRT40	-0.714273	0.0440435
IFITM3	0.495224	0.0477098
H4C13	0.583598	0.0381368
GOLGA6A	-0.538426	0.00888071
DIS3L2	-0.842512	0.0454446
KRTAP10-3	0.703478	0.0389346
STK32C	-0.646521	0.0388231
RPS6KL1	-0.781318	0.0219021
CEP83	0.521017	0.0347909
ALG5	-0.574856	0.0252988
MYPOP	-1.31053	0.0226707
PLEKHA2	0.811617	0.0191625
SHD	-0.921787	0.0174427
ZNF546	0.981274	0.0101614
NDUFAF5	-0.544656	0.0354591
PDGFC	0.841594	0.032987
SIRPG	-0.640951	0.0238499
MED4	0.64037	0.0384532
HEY1	0.767644	0.0467693
C1GALT1	0.658532	0.0461808
CYGB	-0.475929	0.0388944
GBA2	0.798878	0.0449541
ARF6	0.604285	0.0439573
KIAA0895	-0.697407	0.0269436
FZD1	0.68934	0.0197419
CDIPT	0.957801	0.0182389
ZCCHC10	1.11831	0.0364633
TRAPPC2B	0.772798	0.0360609
NARF	0.502348	0.0188004
GRINA	0.757039	0.0290778
SLC35C2	-0.838048	0.0178818
NREP	0.690213	0.0448673
IRGQ	0.987845	0.0076966
SLC25A30	0.822124	0.0164227
SLC6A1	0.849157	0.0294782
ADHFE1	-0.630398	0.0393375
SUPT3H	-0.844616	0.0283655
INTS5	0.621854	0.029466
ERGIC2	0.639817	0.0388903
NAA80	-0.624243	0.044144
KRTAP27-1	-0.848198	0.0300025
ERI3	-0.951093	0.0145723
KLF6	0.533013	0.0187837
LDLRAD4	0.864766	0.00782773
COPRS	0.540518	0.0392578
NR1D2	0.840084	0.0027285
SLC22A4	-0.630081	0.047815
FBH1	0.563478	0.0108402
ZNF580	-0.844753	0.00406714
STK38	-0.467971	0.0202861
ATR	0.543066	0.00754427
TANC1	-0.432244	0.0144346
SCNN1G	0.659831	0.0201189
PNRC2	0.83626	0.0228894
RAB31	1.1057	0.0370486
SRSF3	0.444089	0.0395796
ARHGEF11	-0.707606	0.0204869
LCLAT1	0.949709	0.00823052
PLXNA2	-0.773767	0.0182079
WDR48	0.914161	0.0108261
PTCD3	-0.833801	0.0353363
RABEPK	-0.516894	0.0125475
ATXN1L	-0.591877	0.0159186
DNAJB6	0.906199	0.0138958
WIPF1	0.737295	0.0321115
SMPD4	-0.647082	0.0100712
SKIV2L	0.747777	0.0265588
SLC6A8	-0.410006	0.0426489
KIFBP	-0.871166	0.0258445
ANKRD49	-0.604968	0.0202519
LMTK2	0.68354	0.0166914
CTTNBP2NL	-0.361859	0.0291076
CHD7	0.870794	0.031234
BTNL3	0.731794	0.0486413
PIK3CB	-1.0396	0.0266897
LRRC10B	0.737326	0.0375829
MACC1	-1.08903	0.0293541
VPS8	0.585299	0.0416275
PLXNB1	0.757874	0.0127955
BBS12	-0.822635	0.0350839
RGP1	0.725005	0.0258972
CLEC10A	0.533065	0.0334882
TIPIN	-0.455689	0.0364013
NAF1	-0.729107	0.0484995
DSG1	-0.841029	0.00874521
MEN1	0.772867	0.036895
SST	0.650314	0.0315632
DHRS12	-0.464262	0.0409894
DDX17	0.659672	0.00699033
USP42	-0.812111	0.0332283
UBXN11	-0.504314	0.033379
C11orf21	1.16822	0.0104069
MTURN	0.384078	0.0286281
UTP11	0.542215	0.0405793
PATZ1	1.1836	0.000185649

## Sheet: CA3
Target name	Log2	P value
MEGF9	-1.16131	0.00501836
TNFRSF6B	0.954584	0.0384696
LMOD3	-0.947177	0.0313821
SH2D5	-0.986684	0.0219115
NSMF	-1.14319	0.0378065
KIAA1549L	-1.53735	0.00255665
CAMK2A	-1.21389	0.0247411
VPS37D	-0.719064	0.0193538
LYNX1	-1.36451	0.0102819
HRC	-0.686933	0.0466704
BCL7C	0.710961	0.0281719
GOLGA6L9	0.613577	0.0251597
SEC24A	1.24874	0.00146915
SAFB	0.79128	0.0057958
RNF6	-0.924695	0.0488563
HNRNPH1	-1.01213	0.0182398
OR52J3	0.854347	0.0472953
SYNE1	-1.47128	0.0126403
TICAM1	0.599754	0.0281733
REPS2	-0.775006	0.0158445
GJA1	-0.559265	0.0376669
RUFY1	-0.677118	0.0484006
RAP2B	-1.31049	0.0475618
NDUFA7	-0.629203	0.0302638
JUN	-0.863616	0.0387228
RANGRF	0.597593	0.0336169
C1QTNF1	0.791846	0.00989593
PSMB4	-0.90784	0.0233689
RAP1GDS1	-1.26985	0.0284715
ITGB1BP1	-0.464566	0.0214142
ARHGAP11A	0.422922	0.0186747
RFX4	0.74711	0.0104511
PRKACG	0.79931	0.0157175
PXYLP1	-0.727045	0.00975388
DCXR	0.372065	0.0223626
CEP162	-0.763019	0.0326756
FBXW7	-1.27618	0.0149757
MAGED4	-0.69906	0.0105121
EPHX4	0.709285	0.0238498
TFEB	0.564712	0.0417562
GSR	0.846181	0.0118854
PURA	0.806423	0.0265749
ZMYND8	-0.557488	0.0278506
SOAT1	0.554739	0.0139736
PHF20	0.633827	0.0100066
TRPC1	0.431208	0.0180073
TAF13	-1.17614	0.0161567
DUSP10	0.553509	0.012658
GABRB3	-0.91384	0.0194756
ERP44	-0.96925	0.0246152
PFDN2	0.729309	0.0240012
CHST15	-1.37907	0.005664
PSG5	-0.562529	0.0492438
KMT2B	0.600331	0.0267881
TRPM8	0.710515	0.0150451
CFL1	-0.931965	0.047632
UTP15	1.0271	0.0134591
KRT79	0.744024	0.0380677
HERC1	-1.43652	0.0194871
MAGT1	0.552704	0.0366056
TOLLIP	-0.622183	0.011056
ADGRB1	0.589559	0.00917955
FABP3	-0.660023	0.0113774
KIF1B	-0.843287	0.0372553
LCE3B	0.583139	0.0425989
CASS4	-1.27051	0.00930986
FIP1L1	0.838129	0.0234092
TALDO1	0.712457	0.0164482
KRTAP2-4	-1.31551	0.0134655
TMCC2	-0.391301	0.0361812
TAAR2	0.628966	0.0167585
LCE3E	0.712716	0.0457852
NPRL3	-1.14055	0.00951279
BICD1	0.564939	0.0167326
GPR1	0.838244	0.0196507
CUL4A	0.855394	0.0201914
GDAP1	-0.784674	0.0200197
CYFIP1	0.750897	0.00699097
KLHL13	-1.17868	0.0259634
ENPP3	-0.878877	0.0267726
SLC4A10	-0.999602	0.0209414
PAFAH1B1	-0.930093	0.0395138
FGF13	-0.65518	0.0404359
GAP43	-1.34094	0.0259579
GLT6D1	-1.07636	0.0260715
FEN1	0.632742	0.0285447
OR6Q1	0.724733	0.0041401
FLRT1	0.734949	0.0331032
CCDC149	-0.700677	0.0171416
C4orf51	-1.0019	0.0149852
NSMCE1	-1.41118	0.0225988
CCDC24	-1.1992	0.0149808
HDGFL3	-0.960325	0.0207934
ALG10	0.419791	0.0456424
FEZF2	1.12232	0.0182469
AAMDC	0.739512	0.00953295
DOCK7	-0.483013	0.0487037
CACNA2D2	-1.19237	0.00728881
ABLIM2	-1.33397	0.0353771
SLC25A26	0.677508	0.0456167
RAD23A	0.680708	0.0155838
TGFB1I1	-0.966553	0.0394107
SPON1	-1.03022	0.0121654
SPATA31A6	-1.15083	0.0277741
MT1A	-0.4646	0.032575
FAM114A1	0.438155	0.0148313
TSC22D3	0.557781	0.0147333
KLHL7	-1.47427	0.0384606
ARHGEF17	-1.27799	0.0474524
MPP1	-0.907554	0.0322094
PODXL	-0.258963	0.0440274
MAST2	-0.627924	0.0422161
LRRC14	0.740601	0.00116925
EOLA1	0.543822	0.0421199
ILF2	-0.919927	0.0421395
PLEKHJ1	0.951872	0.0025163
ERCC5	0.831757	0.0324818
PIANP	-1.05896	0.0366748
FOSL2	-1.01341	0.0471856
POMT1	-1.43049	0.025962
ZBTB7B	0.590138	0.00616244
TGFBR3	0.702844	0.0319764
FAM135B	-1.18951	0.0311002
STARD3	0.745998	0.00443857
SEPTIN3	-0.873672	0.0381411
PRND	0.722088	0.00260424
BRMS1L	-0.450905	0.046179
SOBP	-0.40997	0.0382256
NRIP3	-1.28269	0.00801687
PEF1	0.791795	0.0336117
SCN2A	-0.457521	0.0332311
NEK11	-1.1956	0.0480313
CLDN11	0.73636	0.0162319
CYLD	-0.826254	0.0456514
ZBTB7A	-0.45827	0.0273815
TIMP1	0.740797	0.0475529
RPL36A	-0.886203	0.0355959
VPS37A	0.809834	0.0197908
SLITRK1	-1.08355	0.0193473
GPR155	-0.445065	0.0100259
RNF41	-0.923714	0.0444022
AMIGO2	0.538821	0.0182681
SLC35D3	0.588643	0.0183011
PAQR3	0.595246	0.0445253
KCNH3	0.606151	0.0419151
ZNF559	-0.636255	0.0429316
FOXO4	1.41449	0.0382659
IGSF9B	-0.716195	0.0473148
SERPINE2	0.757627	0.0385378
KCNAB2	-1.64058	0.039771
DNAL4	1.34441	0.0434288
ABCE1	-0.596025	0.0332555
CDKN2D	-0.765409	0.016858
BIVM	-1.37904	0.0412881
ZC3H11A	-0.534251	0.0413628
BIRC2	-0.827532	0.0207148
EEF1D	1.13014	0.0497294
HOMER2	0.5393	0.0402983
ADAMTS18	0.744857	0.0322965
DENND5B	0.634067	0.0477106
TRMT6	-0.973582	0.0119559
RAB33A	0.778648	0.012815
MPZL1	0.855635	0.0133432
MTMR6	-1.05874	0.0228304
C18orf32	-0.416727	0.00460023
GPX8	-0.655767	0.0138536
PRG2	0.767566	0.00685952
RBX1	-1.40787	0.0122371
VTI1B	-0.917588	0.0189814
XPO1	0.724368	0.0356083
IGIP	0.653459	0.00485497
TUSC3	-0.57889	0.0401999
NEDD4L	0.5935	0.0416558
RBM34	-0.968179	0.00432952
GALNTL5	-1.26784	0.017423
FAM135A	-0.958909	0.00872773
AMPD1	0.593955	0.00177832
EPM2AIP1	0.553529	0.0342651
CHRNA1	0.741989	0.0244117
GNGT2	1.07187	0.031458
BST2	0.687382	0.0135878
UCHL1	-1.7517	0.0196797
MRPS25	0.707013	0.00390392
TMCO4	0.620767	0.0160926
SURF1	0.806779	0.0280296
HAPLN2	-0.785609	0.0231203
MSL1	0.494912	0.0082385
KLHDC9	0.86578	0.00167179
CRTAC1	0.656345	0.0104107
FLCN	0.826899	0.00575905
EAPP	-0.917626	0.0400793
POLR2D	0.763429	0.0307889
COX7B	-0.660529	0.0386627
MARCHF4	0.453554	0.0415558
ADNP	0.546069	0.00320844
SLC9B2	1.08468	0.0126102
SOX7	-0.637207	0.0355642
BROX	-1.1689	0.00653692
PLD3	-0.746698	0.0457943
ZNF611	-1.20923	0.036554
AFF3	0.988608	0.0403289
MCF2L	-1.12515	0.00609326
TBCB	-0.6939	0.031496
VWA5B2	1.15182	0.0370499
SEMA5A	-0.569882	0.014079
FABP7	0.706631	0.013032
RBM23	0.725702	0.035435
SAP130	-1.25192	0.0146853
MAST4	0.707058	0.0305425
MAGEB17	0.873064	0.00294836
PRLHR	-0.902586	0.0250469
PCDH8	-1.19011	0.0494655
TCEAL7	0.764545	0.016442
UBE3C	0.549036	0.0262069
INPP4B	-1.00868	0.029114
SMARCA5	0.497297	0.0431481
ARHGEF7	-0.779469	0.0367003
EML2	0.86441	0.0283832
SORL1	-0.726437	0.00584433
CACNB2	0.82917	0.00956534
GLE1	0.629541	0.0335319
SMIM23	0.711916	0.000697251
INPP5F	-0.757673	0.0464658
PROM2	-0.693278	0.0118134
CEMIP	0.58003	0.0271473
FDPS	0.399883	0.0247782
HSCB	1.02126	0.0119605
AMDHD2	-0.984142	0.0250545
ANO7	-1.22129	0.0389833
MTRR	0.907703	0.0163609
VCX	0.822902	0.0152748
PSMD11	0.576616	0.0164731
SLC25A23	-0.788135	0.00859875
CENPX	0.529106	0.0222393
BORCS7	0.724043	0.0431255
OR52N4	0.651059	0.0183765
SENP5	-1.42059	0.00379816
KLF10	-1.13695	0.0337607
CIAO2A	0.958512	0.0227357
UBE2Q2	0.616839	0.0188946
CRK	-0.719281	0.0467566
BAZ2A	-0.959434	0.00862531
MORN1	0.748606	0.0081834
ACO1	-0.376229	0.0286472
RASGRP1	-1.40211	0.00599792
ABCF2	-0.662482	0.0289116
FKBP6	0.760235	0.000858766
ZFYVE16	1.03165	0.0470253
KCNC3	-0.759704	0.0466905
API5	-1.25326	0.0205009
ZSWIM8	-1.03356	0.035607
ARMCX4	0.87275	0.00239097
HMCES	0.643567	0.0450917
HDAC9	-0.495874	0.0355015
GPBP1L1	0.641027	0.00809765
GABARAPL1	-1.20345	0.0228279
H2AC20	0.722962	0.0400623
CD68	-0.49047	0.0438051
TKT	-1.36126	0.0375885
NUDCD3	-0.740399	0.0315385
PRKDC	0.682854	0.014008
POLR2J	0.797755	0.0460341
TBXAS1	0.873174	0.00940108
DKKL1	-1.20332	0.0484887
ZNF510	0.405971	0.00614538
UBE2E3	0.633978	0.0156788
ZNHIT2	-0.739566	0.0305666
LRP11	0.79485	0.0264891
AGGF1	-0.561102	0.0495274
ACTR1B	0.562638	0.0341086
ALAS1	0.523683	0.0226121
STX12	-0.72631	0.0441987
DDX4	-1.59748	0.0422878
NT5DC3	-0.90997	0.0398134
C5orf38	-1.26066	0.0101486
EXOC7	-0.754747	0.0351008
ZNF317	0.52031	0.0300856
ZFC3H1	-1.12303	0.0356222
VOPP1	0.926208	0.00120491
CDH9	-0.895444	0.0131978
GTF3C3	1.02857	0.00365788
SCRN3	0.790905	0.0348708
MTHFD1	-1.3181	0.0110258
RHOBTB2	-0.980924	0.0286257
MAPK1	-1.06602	0.0384889
GIPC1	1.09209	0.0128892
DEFB134	0.859696	0.00440147
OR4K2	0.99359	0.00077303
UBQLN2	-1.36019	0.000976517
RPL15	-0.932349	0.0161897
PPM1F	-0.723631	0.0359043
ZNF615	0.816395	0.0429457
ARL6IP4	0.527877	0.016221
CRIPT	0.663665	0.0291597
ZAR1L	0.560527	0.00949374
MIDEAS	0.404273	0.0193089
ATP6V0E1	0.554882	0.0303516
MORN3	0.717873	0.0213784
KCNQ3	0.653849	0.0132062
H4C8	0.754684	0.0347647
TNFRSF13C	0.603047	0.0052334
BCL2L2	-0.388513	0.0237385
GRB14	0.600043	0.0493631
IGHMBP2	-1.09471	0.0484233
SCAPER	0.697339	0.00326775
RYBP	0.770587	0.0164587
MFSD14A	0.459396	0.0186594
TEX50	-0.384659	0.0341457
PLA2G4C	1.07564	0.0339564
EMC1	-0.903807	0.0474831
METAP1	-0.833283	0.025515
VPS4A	-1.07761	0.00305227
PDLIM5	-0.741947	0.00276433
PRXL2B	0.679164	0.0278281
MCTS1	-1.25836	0.040158
BLZF1	0.683951	0.0464214
NR4A1	0.601931	0.0360462
HEXIM1	-0.518015	0.011469
UTP14C	-0.654934	0.0482568
FXN	0.652934	0.0108872
SMAD3	0.961403	0.0279529
ZBED5	-0.92571	0.00244883
PDE5A	1.04722	0.00881678
PCGF2	-0.697931	0.0163673
EGFR	-1.03431	0.00782273
ZNF37A	0.84472	0.00643553
SUB1	-0.357896	0.0103779
CD163L1	0.630149	0.00587476
TFE3	-1.07569	0.049401
DDX24	-0.817476	0.0464824
SNX30	0.912991	0.0252834
SCAF11	-1.09626	0.0267786
C17orf58	-0.535785	0.0337333
SNRNP25	0.460287	0.0409076
CAPN3	0.876023	0.0359187
GOLPH3	0.846475	0.0148458
NUDT3	-0.998175	0.00680798
SOCS2	-0.388472	0.0483233
GTF3C2	-0.750488	0.0338345
CLIP4	-0.97991	0.0466833
ZNF655	-0.763217	0.020099
PRR4	-0.743304	0.0195279
LMBR1	0.218064	0.0356586
MYRIP	0.467728	0.00582035
CSDC2	0.837344	0.00576254
SLC39A10	0.873387	0.00602282
PFDN1	-1.2173	0.0420485
DAZAP2	-0.816874	0.0411415
ESYT1	0.775606	0.0123973
PEX5	0.594001	0.0465292
CUTA	-1.23659	0.0399122
CMIP	-0.495544	0.02717
SUPT3H	0.689969	0.00487353
MKLN1	-1.4492	0.0172641
UHRF2	-0.71084	0.0406892
BUD23	0.824242	0.0248488
NOLC1	-0.92303	0.0197208
MACROD1	1.23612	0.0226556
ZNF284	-0.790351	0.0460272
HIPK4	0.586388	0.0154719
TSPAN11	-0.520762	0.0490122
BSCL2	-1.3751	0.0174056
NDUFAF8	-0.987128	0.0175524
FN3KRP	1.2909	0.0223154
ITPKB	0.60859	0.0352785
COL4A1	1.37038	0.0378688
BARD1	0.886023	0.0352683
MPG	0.554739	0.0159222
NDUFC2	-0.965637	0.0198358
KCNJ10	0.661489	0.00165359
ISX	0.378079	0.039124
PNRC2	0.818154	0.00131147
RPL10L	0.903004	0.00727757
SLC25A6	-1.97288	0.011856
APH1B	-0.901037	0.0334722
RIOX1	0.869838	0.00677909
TUSC2	0.777331	0.0411435
PRELP	0.822609	0.0261793
TCF7L1	1.5725	0.0382085
VAMP8	1.15294	0.0281214
GNPTAB	-0.424855	0.037141
CRBN	-0.611286	0.00639858
TRIL	0.969477	0.00102462
CCDC136	0.559214	0.0464314
DCAF5	0.672935	0.0371888
RNF224	0.699756	0.0288667
SMAP1	-0.744186	0.0357319
DNAJA4	-1.15311	0.0128642
TMEM229B	1.03656	0.0070985
HEY2	0.696072	0.0384628
CCDC57	0.969748	0.0392294
NR2F6	-1.30494	0.00224208
GDPD1	-1.09602	0.0447034
GRAMD1B	0.691202	0.0427001
DSP	0.709137	0.0198561
SIGLEC8	0.594846	0.0288059
SNX14	-0.949618	0.000813776
LRRTM1	-1.14323	0.0251772
ATP5MK	-1.21588	0.0372586
JOSD2	-0.592792	0.011287
SVBP	0.992141	0.00676221
MCTP1	0.766566	0.0387436
CLDN2	-1.38179	0.0283616
EXOSC3	0.587065	0.0435303
FAM126A	0.448885	0.0300027
DMBX1	-1.43888	0.00917238
KIAA0513	-1.63077	0.0160848
PPP4C	0.839336	0.0216998
GLRX5	0.962975	0.00360675
CMSS1	0.698545	0.0312957
MDM4	0.711916	0.0324156
THRAP3	-0.507079	0.0396288
SP1	-0.643012	0.0394954
BBS12	-0.545708	0.0488604
RGP1	0.869368	0.00722178
C2orf42	0.475607	0.0261125
HOXB3	-0.422341	0.0220799
ICE1	-1.40888	0.0156826
TUBG2	-0.890666	0.0263167
KAT14	-1.13339	0.0278794
OR4N5	0.887327	0.0184655
GRIK1	-1.07413	0.0328308
OSER1	0.565635	0.0387281
TRIM52	1.12573	0.00922115
FAM171A1	-0.816346	0.0146789
TMPRSS9	1.07275	0.0343893
CDK5RAP1	0.712761	0.0101066
P2RX7	0.505652	0.0015523
C10orf62	0.988708	0.0330473
TRIM25	0.651933	0.0497598
ZSCAN4	-1.53334	0.037472
GGA3	0.721462	0.0395568
SAMM50	-0.979208	0.017886
ANGPTL1	0.917473	0.00526141
BBOX1	0.369788	0.0437324
TTC39B	1.0365	0.011752
FZD7	0.606032	0.0302274
CAMK1	-0.481179	0.0325638
RABGAP1L	0.495381	0.039664
NIPSNAP3A	1.00278	0.0193585
TDRD9	-1.01312	0.0274448
PIGY	0.515013	0.0429734
ZNF780B	0.609565	0.0184765
PATZ1	0.699679	0.0443768

## Sheet: DG
Target name	Log2	P value
UBFD1	0.428775	0.0351248
MAMDC2	0.684536	0.0396266
UFD1	0.698792	0.0224603
MBLAC2	0.713048	0.00911225
MYOM3	0.564672	0.0402773
CPN1	0.777593	0.0321758
ITPKA	0.692921	0.0321119
RGS16	-0.611672	0.0188121
GHSR	0.876607	0.0390768
NAT8	1.10775	0.0468294
KCNQ2	0.81705	0.0109932
FEM1C	0.543595	0.00594672
TRAF1	-1.13863	0.030228
RNF13	-0.950819	0.0383133
CARD14	0.894233	0.0133865
TAOK3	-0.50456	0.0214616
RAPGEF2	-0.511586	0.0166067
APBB2	0.810559	0.00883581
UBE2T	0.5256	0.0458143
MYH9	0.355988	0.0490728
GRAMD2A	0.752076	0.031065
RAP2B	-0.35027	0.0321543
EHMT1	0.700049	0.0117642
DUSP7	0.550795	0.0486799
PSMD2	-0.380112	0.0112033
ATP8B1	1.12188	0.00319604
LRRC49	0.763701	0.0157352
AKAP14	0.901156	0.0163791
LPCAT2	-0.999666	0.043995
ITGB1BP1	0.659955	0.0201792
WAS	0.767046	0.00213748
ADCY5	1.1382	0.023038
CEP43	-0.745373	0.023565
DCXR	-0.940184	0.00996698
COL19A1	0.697591	0.00217283
STAMBPL1	0.743539	0.0305205
FYB2	1.09373	0.00102813
PRSS12	0.768795	0.015388
NPR2	0.639679	0.0408165
GNS	0.665734	0.0467816
ABCC5	0.569647	0.0284242
THBS2	0.668389	0.0120916
TCP11L1	0.725778	0.0252353
ZNF629	0.9752	0.0182176
RPS15A	0.727978	0.0442794
ENPP4	-0.697317	0.0475829
AKR1E2	-0.630939	0.0166852
HDGFL1	0.583526	0.0433267
ZNF75D	0.81839	0.00740501
ZNF658	0.994714	0.0161885
MRPL49	-0.54054	0.0472766
PCBP3	0.878888	0.0409877
SMARCAL1	0.699021	0.0159109
OLR1	1.03204	0.0201504
DEFB130A	0.644492	0.00410032
FGF14	0.724217	0.023047
AGPAT4	-0.564955	0.043255
TENT5C	1.13993	0.0060133
CASS4	1.18404	0.0176239
TAAR2	0.997739	0.00237558
CENPS	0.902969	0.0035964
SLC25A15	-0.900003	0.0317669
ZNRF4	0.53662	0.0314751
KCNH7	1.16685	0.00421323
RGS14	-0.542961	0.0463879
ROBO2	0.826014	0.0325805
ACOT8	0.607928	0.0251868
PDE4A	0.705024	0.0328535
NHP2	0.961658	0.028414
CHRNA7	1.17693	0.00039512
DPYD	0.800177	0.0282054
SNRPC	0.389161	0.0168596
HSPA6	0.831304	0.0448678
RAP1A	0.626308	0.00421286
ECPAS	0.55968	0.0352081
ATF2	0.412482	0.0493017
IDH3G	0.719711	0.0279578
ASIC2	0.678955	0.0168186
PCMTD1	0.634364	0.0144417
MYO9A	1.04424	0.0129753
KLHL14	0.726603	0.0398815
ZDHHC3	0.529651	0.0379418
DEFB121	0.561579	0.0202741
MRPL23	0.648456	0.0259483
TAGLN	0.5814	0.0192272
H4C1	0.85086	0.00362158
NTNG2	-0.733959	0.00928639
RUVBL1	1.28677	0.000448142
ERV3-1	0.856975	0.0334962
KRTAP3-2	0.763655	0.0404427
TPMT	0.61188	0.0282844
IDH3A	-0.457674	0.013118
H2BW1	0.602379	0.0459701
ASL	-0.756968	0.0408985
HYPK	0.674724	0.049684
ANKRD54	0.870091	0.018417
RNF40	0.595615	0.0238408
SPICE1	0.916848	0.0409616
SERP2	0.561092	0.0234269
SMYD2	0.554631	0.0352839
POU3F2	0.71066	0.0144476
ZEB2	-0.543486	0.00967556
HEBP1	-0.910341	0.0197811
PACRGL	-0.491952	0.0392891
STX6	0.711835	0.0233689
HSD17B11	0.724433	0.0242594
CDH24	0.963606	0.00863391
SLC25A12	0.637205	0.0406879
RBFA	0.783124	0.0266994
ZBTB40	-0.885032	0.00811974
DNAJC30	0.627851	0.0347571
COX14	-0.312018	0.0243621
TGFBR3	1.11585	0.0035348
GPR75	0.453464	0.0497074
PSMB3	0.651982	0.0164387
TMEM132E	0.617883	0.0412473
SRRM2	-0.563456	0.0297464
DZIP3	-0.485379	0.0499896
RBP1	0.874162	0.0232106
NDUFS4	-0.709257	0.036983
FCN2	0.517726	0.0422611
RGS2	0.742896	0.040055
NDUFC1	0.698709	0.0174144
BZW2	0.767298	0.0139217
CHMP4B	-0.536704	0.0430422
RELT	0.948718	0.0198819
CYP4X1	0.957427	0.0142175
LPCAT4	0.548166	0.00942417
NKX6-3	0.854853	0.0405009
ZNF831	-0.62187	0.0308711
LCNL1	0.667875	0.0186137
MGAT2	0.659955	0.0199132
PAQR3	-0.895245	0.0102922
CLCC1	0.695674	0.017538
CLEC4A	0.842218	0.0253551
PPFIBP2	1.10436	0.00308301
IL17RC	1.10391	0.00700473
SPATA7	0.553398	0.0430506
HMX2	0.746526	0.0342184
HELQ	0.6356	0.041846
OR5B2	0.493322	0.0357324
KDM2A	0.501051	0.0393355
ARX	0.864968	0.0177057
CUL5	-0.953213	0.0318741
ATP6V1F	0.576549	0.0133825
MTHFSD	1.16884	9.51415e-05
PTBP3	0.717324	0.00451865
FAM199X	0.834614	0.0180026
PASK	-0.668156	0.0251048
BZW1	0.608865	0.023328
MRPL4	0.699169	0.0247173
EP300	-0.56651	0.0443865
TCF4	0.414024	0.0169859
C17orf97	0.470573	0.0371012
GPCPD1	0.909503	0.00956599
CHCHD6	-0.828834	0.00107037
GPT2	0.413204	0.0473865
CSMD3	-0.301421	0.0184796
CCKBR	0.706637	0.0313049
GFM1	0.986325	0.00612068
CXCL3	0.767285	0.0335441
TRMT12	0.750554	0.0442618
AMPD1	0.843727	0.0160429
CASP12	-0.634378	0.00542574
SMKR1	0.875579	0.01517
FAM177B	0.844196	0.0375304
COX17	0.738155	0.038071
COMMD6	0.732257	0.0217753
GP6	-0.318496	0.049881
RAPH1	-0.784302	0.01269
CHPF	0.873724	0.0033209
FADS1	-0.593927	0.018237
EGLN3	0.530209	0.0192778
MFSD3	-0.747366	0.0415161
SGSM3	0.580276	0.0462547
LGALS7B	0.331548	0.0398126
TRIM69	0.864968	0.0174704
MRPS22	0.964898	0.013837
CAB39L	-0.586476	0.0422282
COL16A1	0.539009	0.0359212
RSU1	0.586669	0.0351314
SMPD1	1.03401	0.00111023
MMP28	0.72966	0.0317959
FBXO44	0.530722	0.0362143
B3GNT3	0.880325	0.0481975
TLE7	-0.816948	0.027767
HIF1AN	0.814585	0.0310939
PSMD3	0.320553	0.0483116
LRP1B	0.53876	0.0410303
MAGEC2	0.726517	0.0079661
PRLHR	0.987276	0.00755524
WDR37	0.708526	0.0304604
HSPA12A	0.587284	0.0491856
C2orf74	-0.600116	0.00496799
AGAP9	0.768787	0.0379076
KLF2	-0.856675	0.0313871
SPATA6	0.757459	0.017735
TRIM47	0.57727	0.0391179
GUCA1ANB	0.962169	0.0236681
ST7L	-0.812419	0.0149714
SORL1	-0.482877	0.0438861
DEFB108B	0.660289	0.0276513
TFB2M	1.02285	0.0110724
IGFN1	0.601048	0.00676443
NRAS	0.907919	0.0311894
ZNF493	-0.650166	0.0204138
DDR1	0.636774	0.0309581
GJC3	-0.702053	0.042688
CEMIP	0.907598	0.0256047
NBR1	0.604234	0.0492292
SLK	0.584404	0.0392026
IL6ST	0.671473	0.0303007
CZIB	0.891964	0.038024
ZNF528	0.538024	0.0130585
NOPCHAP1	1.3192	0.0256375
TFPI	0.731863	0.0168441
OR52N2	0.739968	0.0318827
MINK1	-0.597826	0.047913
MTRR	0.777184	0.0339574
BORCS7	0.508061	0.0478235
RPL36AL	0.684989	0.0248139
MARCHF1	0.668178	0.0160391
STRADA	0.436362	0.0488399
PTPN22	0.882304	0.020559
HLA-DQB1	0.851894	0.019083
ZNF438	0.885405	0.0229021
CXCL9	0.598056	0.0416045
LMAN2L	0.810248	0.0464251
DLL1	-0.703541	0.0466717
HDGF	0.585473	0.0343768
ZC3HC1	-0.660385	0.0384476
UBE4A	0.406627	0.0435666
COQ10B	0.610915	0.0246531
CDC37	0.558868	0.0360654
SLC35A2	0.78276	0.0362248
FTSJ1	0.625135	0.0423193
GSTM3	-0.905714	0.0104786
H2AZ2	0.747885	0.00316426
SOX12	-0.493245	0.0282231
LPAR2	0.793672	0.0138297
TBRG4	0.790197	0.0216805
HMCES	0.822262	0.0458509
APOOL	0.479432	0.0355877
SPOP	0.785513	0.0124521
IRGC	0.892412	0.0460846
DPYSL5	0.946143	0.0249332
GABARAPL1	0.627132	0.0108888
C3orf70	0.518795	0.0347602
FLOT2	0.666977	0.00672613
TP53I13	0.724484	0.0168737
COPS4	-0.438502	0.0451854
PARS2	0.733485	0.0326882
SCAMP1	0.436163	0.042728
DCLK3	0.864107	0.0276005
TXNDC17	0.755587	0.0130801
LMAN1	-0.888387	0.0361528
TTLL12	0.973808	0.0372414
ESR1	0.356184	0.0306609
SLC22A25	0.586031	0.0308558
CDC23	0.940081	0.019201
PSMA4	0.557291	0.0202383
TDG	-0.648172	0.0252459
ICA1L	-1.0336	0.0484484
SLC39A9	0.665035	0.0167059
ZFC3H1	0.831094	0.0322028
HAVCR1	0.719303	0.0491926
STEAP1	-0.835434	0.0387211
DHX30	0.809423	0.043428
STT3B	0.547032	0.0320117
FOXJ2	0.538147	0.0450935
PMM1	0.683509	0.0452677
CEP104	0.680479	0.0172814
ARMC7	0.699245	0.0290298
PPT2	0.699727	0.0467989
CMTM2	0.603885	0.0469763
CLK3	0.647907	0.016798
ANP32E	0.527517	0.00529345
CENPU	1.09416	0.0202314
CFAP58	0.832356	0.0186643
UBE2W	0.676444	0.0449833
FOXJ3	0.458192	0.0423244
STK25	0.555246	0.0494453
C17orf113	0.579473	0.0385735
DNAJC16	0.694647	0.0185785
MBL2	0.97966	0.0462749
SOX9	0.483713	0.0438568
NOL8	0.709305	0.0402375
IL17D	0.489165	0.0298219
NCKIPSD	0.569647	0.0298609
IL5	0.988562	0.0417263
TNFRSF21	-0.73996	0.025275
WDR73	0.872041	0.0041898
CD1B	0.800805	0.00125471
C12orf29	0.712472	0.00382356
HIRA	-0.763267	0.015499
CLPTM1L	1.07764	0.00573151
ABHD12	0.794601	0.0125965
PGM3	0.653428	0.0318526
REV1	0.78378	0.0298713
ZKSCAN5	0.854826	0.021848
RHOA	0.551571	0.046416
PRPF38A	0.593274	0.0446747
RGS5	0.837725	0.0126001
CLCN3	0.750737	0.00524678
RILPL1	0.672144	0.042533
SUCO	0.844711	0.0138185
HYI	0.795566	0.00745539
SMIM26	0.850244	0.0155265
MEMO1	0.644291	0.0426662
KXD1	0.535217	0.0413528
ZNF655	0.807205	0.0208035
GRINA	-0.507153	0.0345921
PFDN1	-0.510439	0.0314754
ZFAND6	-0.7428	0.0237765
SLC41A1	-0.742059	0.0447293
CMIP	0.934831	0.0158847
BRMS1	0.768498	0.0222956
FAM166B	0.821658	0.0450187
MIA	-1.4383	0.00391379
VAMP1	0.558536	0.0190207
PACSIN2	0.595715	0.00740906
BPY2	0.502162	0.0402021
GOLGA6L2	0.485915	0.0479019
GDA	0.864122	0.0309857
SAMHD1	0.894015	0.0127757
IZUMO3	-0.908964	0.0413655
REG3A	0.689419	0.0257721
RCN1	0.647665	0.0189578
CCDC148	0.723065	0.0125417
BAALC	-0.554	0.0323332
KNSTRN	0.544236	0.0221727
CDC27	0.92947	0.000678663
CNNM1	-0.472876	0.0364434
FMC1	-0.678726	0.0221147
ZNF594	0.534503	0.0495209
ANKRD33B	0.410253	0.0245034
FAM234B	0.648064	0.0213981
FBXO34	-0.414802	0.0480721
PSG1	0.610099	0.0285143
NUDT14	0.723616	0.0493575
RNF125	0.559036	0.0306304
C1orf216	-0.474199	0.0164773
ATXN1L	0.902593	0.0345142
UEVLD	-0.645437	0.0140283
COL24A1	0.647847	0.0295989
LMTK2	0.702533	0.0336008
CIDEA	0.938088	0.0466595
SLC25A5	0.44583	0.00486342
SMARCA4	0.556129	0.0409601
ZSCAN21	0.751607	0.0425159
OR2T11	0.920566	0.0166435
COG4	0.998537	0.022571
MPDZ	-1.37934	0.0235627
RPS6KA2	0.784152	0.0158198
SLCO1C1	0.764049	0.0151099
MPHOSPH9	0.681819	0.0175946
CLNS1A	0.379316	0.0486557
TCEAL9	0.618965	0.0270943
PSMB5	-0.591156	0.0357045
SP1	0.50525	0.0244188
FAM169A	0.695422	0.0140829
TCF3	0.911001	0.0155209
DENND11	0.898812	0.0115567
PRDM4	0.63524	0.00883504
CLEC10A	0.803955	0.0255132
MACO1	0.743686	0.0105602
ZNF292	0.698909	0.0169732
FKBP3	0.4835	0.0253396
LNPEP	0.708585	0.0398781
EIF5B	0.729326	0.0111976
GPRC5C	0.799843	0.0424209
KCNG1	-1.13756	0.0297371
CREBRF	0.708307	0.0111267
CLVS1	0.821477	0.0255465
CHAF1A	-0.540687	0.005454
SSB	0.686213	0.0214831
MFN2	0.808501	0.0242079
MEN1	0.86938	0.00713015
TRIM52	0.524344	0.0489194
DHRS12	0.783458	0.0168597
NFKBIA	1.04622	0.0319341
ZSCAN4	1.14324	0.0042172
WDFY1	0.756215	0.0415541
AP3B2	0.501354	0.0210498
IGF2BP1	0.725199	0.0212269
E2F3	-0.869526	0.00756392
ANAPC13	0.642535	0.0283468
PDPN	0.957497	0.000585346
PPIG	0.468289	0.0211243
DEFA1B	0.891437	0.0310424
SYT8	0.863155	0.0257276
NSD3	-0.476231	0.0485509
CLEC18A	0.759558	0.0411275
