# Supplementary material for: Molecular and subregion mechanisms of episodic memory phenotypes in temporal lobe epilepsy
Source: Brain Commun. 2022 Nov 5;4(6):fcac285. doi: 10.1093/braincomms/fcac285 (PMC9679425; doi:10.1093/braincomms/fcac285)
Supplement: fcac285_Supplementary_Data [file fcac285_supplementary_data.zip › Supplementary Table 5.xlsx]

## Sheet: Lateral_CanonicalPathways
Ingenuity Canonical Pathways	-log(B-H p-value)	Ratio	z-score	Molecules
UDP-N-acetyl-D-galactosamine Biosynthesis I	0.149	1	-	GALE
CSDE1 Signaling Pathway	0.149	0.0536	-	AGO1,FN1,PIWIL4
FAT10 Signaling Pathway	0.149	0.0536	-	PSMB6,PSMB7,PSMD11
Protein Ubiquitination Pathway	0.149	0.0255	-	DNAJC5B,PSMB6,PSMB7,PSMD11,UBE2O,USO1,USP48
Inhibition of ARE-Mediated mRNA Degradation Pathway	0.149	0.0311	-	AGO1,CNOT4,PSMB6,PSMB7,PSMD11
Kinetochore Metaphase Signaling Pathway	0.149	0.036	-	CENPO,CENPU,H2AZ1,KIF2B
Pregnenolone Biosynthesis	0.149	0.0741	-	CYP2E1,CYP7B1
Guanine and Guanosine Salvage I	0.149	0.333	-	HPRT1
Ascorbate Recycling (Cytosolic)	0.149	0.333	-	GLRX
Inosine-5'-phosphate Biosynthesis II	0.149	0.333	-	ATIC
Histidine Degradation VI	0.149	0.0714	-	CYP2E1,CYP7B1
Ubiquinol-10 Biosynthesis (Eukaryotic)	0.149	0.0667	-	CYP2E1,CYP7B1
Eumelanin Biosynthesis	0.149	0.25	-	MIF
Glutathione Redox Reactions II	0.149	0.25	-	GLRX
MIF-mediated Glucocorticoid Regulation	0.149	0.0556	-	MIF,PLA2G12A
Galactose Degradation I (Leloir Pathway)	0.149	0.2	-	GALE
BAG2 Signaling Pathway	0.149	0.0357	-	PSMB6,PSMB7,PSMD11
Unfolded protein response	0.149	0.0333	-	ATF6,DNAJC5B,SREBF1
Chondroitin and Dermatan Biosynthesis	0.149	0.167	-	CSGALNACT2
Glycine Cleavage Complex	0.149	0.167	-	OCA2
Sirtuin Signaling Pathway	0.149	0.0205	1	ATG2B,NDUFA10,NDUFB11,POLR1E,SREBF1,TOMM6
Ceramide Biosynthesis	0.149	0.143	-	SPTSSB
Adenine and Adenosine Salvage III	0.149	0.143	-	HPRT1
EIF2 Signaling	0.149	0.0223	-	AGO1,EIF1AX,EIF3I,RPL36A,SREBF1
MIF Regulation of Innate Immunity	0.149	0.0455	-	MIF,PLA2G12A
BER (Base Excision Repair) Pathway	0.149	0.0455	-	MBD4,POLG
Pathogenesis of Multiple Sclerosis	0.0711	0.111	-	CCL5
Embryonic Stem Cell Differentiation into Cardiac Lineages	0.0535	0.1	-	MESP1
Purine Nucleotides De Novo Biosynthesis II	0.0535	0.0909	-	ATIC
Nicotine Degradation III	0.0535	0.0345	-	CYP2E1,LARGE1
Assembly of RNA Polymerase I Complex	0.0535	0.0833	-	POLR1E
Guanosine Nucleotides Degradation III	0.0535	0.0769	-	GDA
UDP-N-acetyl-D-galactosamine Biosynthesis II	0.0535	0.0769	-	GALE
Melatonin Degradation I	0.0535	0.0323	-	CYP2E1,LARGE1
FXR/RXR Activation	0.0535	0.0238	-	APOF,FBP1,SREBF1
Colanic Acid Building Blocks Biosynthesis	0.0535	0.0714	-	GALE
ID1 Signaling Pathway	0.0535	0.02	-1	ATF6,CHRNA1,FN1,REST
Role of PI3K/AKT Signaling in the Pathogenesis of Influenza	0.0535	0.0303	-	CCL5,CRK
Nicotine Degradation II	0.0535	0.0303	-	CYP2E1,LARGE1
Leukotriene Biosynthesis	0.0535	0.0667	-	ALOX5AP
Superpathway of Melatonin Degradation	0.0535	0.0299	-	CYP2E1,LARGE1
Huntington's Disease Signaling	0.0535	0.0177	-	PSMB6,PSMB7,PSMD11,REST,ZDHHC17
Eicosanoid Signaling	0.0535	0.0294	-	ALOX5AP,PLA2G12A
Adipogenesis pathway	0.0535	0.0222	-	DGKD,SREBF1,TBL1XR1
Agranulocyte Adhesion and Diapedesis	0.0453	0.0187	-	CCL4L1/CCL4L2,CCL5,CLDN24,FN1
Netrin Signaling	0.0453	0.0278	-	ABLIM2,UNC5C
Autophagy	0.0453	0.0186	-	ATG2B,LAMP2,RAG1,VPS16
Differential Regulation of Cytokine Production in Macrophages and T Helper Cells by IL-17A and IL-17F	0.0386	0.0556	-	CCL5
Purine Nucleotides Degradation II (Aerobic)	0.0386	0.0526	-	GDA
Angiopoietin Signaling	0.0386	0.026	-	CRK,TEK
Role of MAPK Signaling in Inhibiting the Pathogenesis of Influenza	0.0386	0.026	-	CCL5,PLA2G12A
Endoplasmic Reticulum Stress Pathway	0.032	0.0476	-	ATF6
Role of MAPK Signaling in the Pathogenesis of Influenza	0.032	0.0244	-	CCL5,PLA2G12A
TR/RXR Activation	0.032	0.0238	-	SREBF1,TBL1XR1
Differential Regulation of Cytokine Production in Intestinal Epithelial Cells by IL-17A and IL-17F	0.032	0.0435	-	CCL5
Pyrimidine Deoxyribonucleotides De Novo Biosynthesis I	0.032	0.0435	-	CMPK1
Vitamin-C Transport	0.032	0.0435	-	GLRX
Role of JAK family kinases in IL-6-type Cytokine Signaling	0.032	0.04	-	SOCS1
Bupropion Degradation	0.032	0.04	-	CYP2E1
CDP-diacylglycerol Biosynthesis I	0.032	0.04	-	AGPAT5
IL-17A Signaling in Gastric Cells	0.032	0.0385	-	CCL5
Role of JAK1, JAK2 and TYK2 in Interferon Signaling	0.032	0.0385	-	SOCS1
Estrogen-mediated S-phase Entry	0.032	0.0385	-	TFDP1
Gluconeogenesis I	0.032	0.0385	-	FBP1
Fcγ Receptor-mediated Phagocytosis in Macrophages and Monocytes	0.032	0.0213	-	CRK,MYO5A
Phosphatidylglycerol Biosynthesis II (Non-plastidic)	0.032	0.037	-	AGPAT5
Glycolysis I	0.032	0.037	-	FBP1
Methylglyoxal Degradation III	0.032	0.0345	-	CYP2E1
VEGF Signaling	0.032	0.0202	-	ACTN4,EIF1AX
Regulation of eIF4 and p70S6K Signaling	0.032	0.0168	-	AGO1,EIF1AX,EIF3I
D-myo-inositol (1,4,5,6)-Tetrakisphosphate Biosynthesis	0.032	0.0168	-	DUSP14,NUDT16,PPFIA1
D-myo-inositol (3,4,5,6)-tetrakisphosphate Biosynthesis	0.032	0.0168	-	DUSP14,NUDT16,PPFIA1
PD-1, PD-L1 cancer immunotherapy pathway	0.032	0.0189	-	LAT,YAP1
Granulocyte Adhesion and Diapedesis	0.032	0.0159	-	CCL4L1/CCL4L2,CCL5,CLDN24
Chronic Myeloid Leukemia Signaling	0.032	0.0187	-	CRK,TFDP1
Paxillin Signaling	0.032	0.0185	-	ACTN4,CRK
3-phosphoinositide Degradation	0.032	0.0157	-	DUSP14,NUDT16,PPFIA1
Role of JAK2 in Hormone-like Cytokine Signaling	0.032	0.0294	-	SOCS1
Leukocyte Extravasation Signaling	0.032	0.0155	-	ACTN4,CLDN24,CRK
Hepatic Fibrosis / Hepatic Stellate Cell Activation	0.032	0.0155	-	CCL5,CYP2E1,FN1
Pyrimidine Ribonucleotides Interconversion	0.032	0.0286	-	CMPK1
Synaptic Long Term Depression	0.032	0.0154	-	CRHR1,GRM2,PLA2G12A
D-myo-inositol-5-phosphate Metabolism	0.032	0.0154	-	DUSP14,NUDT16,PPFIA1
Oxidative Phosphorylation	0.032	0.018	-	NDUFA10,NDUFB11
Antioxidant Action of Vitamin C	0.032	0.0179	-	GLRX,PLA2G12A
Interferon Signaling	0.032	0.0278	-	SOCS1
Pyrimidine Ribonucleotides De Novo Biosynthesis	0.032	0.027	-	CMPK1
ILK Signaling	0.032	0.015	-	ACTN4,FN1,PARVB
Neuregulin Signaling	0.032	0.0171	-	CRK,RNF41
Fc Epsilon RI Signaling	0.032	0.0169	-	LAT,PLA2G12A
tRNA Charging	0.032	0.0256	-	PARS2
Antigen Presentation Pathway	0.032	0.0256	-	PSMB6
3-phosphoinositide Biosynthesis	0.032	0.0146	-	DUSP14,NUDT16,PPFIA1
Thyroid Hormone Metabolism II (via Conjugation and/or Degradation)	0.032	0.025	-	LARGE1
Acetone Degradation I (to Methylglyoxal)	0.032	0.025	-	CYP2E1
LXR/RXR Activation	0.0218	0.0163	-	APOF,SREBF1
Integrin Signaling	0.02	0.0141	-	ACTN4,CRK,PARVB
Pancreatic Adenocarcinoma Signaling	0.0173	0.0159	-	CYP2E1,TFDP1
B Cell Development	0.0173	0.0227	-	RAG1
Estrogen Biosynthesis	0.0173	0.0222	-	CYP2E1
Role of OCT4 in Mammalian Embryonic Stem Cell Pluripotency	0.0173	0.0217	-	REST
tRNA Splicing	0.0173	0.0217	-	PDE1B
Atherosclerosis Signaling	0.0173	0.0153	-	APOF,PLA2G12A
Ferroptosis Signaling Pathway	0.0173	0.0152	-	H2AZ1,YAP1
nNOS Signaling in Skeletal Muscle Cells	0.0159	0.0208	-	CHRNA1
PFKFB4 Signaling Pathway	0.0159	0.0208	-	FBP1
Triacylglycerol Biosynthesis	0.0101	0.02	-	AGPAT5
Chondroitin Sulfate Biosynthesis (Late Stages)	0.0101	0.02	-	CSGALNACT2
Role of Macrophages, Fibroblasts and Endothelial Cells in Rheumatoid Arthritis	0.0101	0.0122	-	CCL5,FN1,MIF,SOCS1
Superpathway of Inositol Phosphate Compounds	0.0101	0.0128	-	DUSP14,NUDT16,PPFIA1
cAMP-mediated signaling	0.0101	0.0128	-	CRHR1,GRM2,PDE1B
Transcriptional Regulatory Network in Embryonic Stem Cells	0.007	0.0185	-	REST
Primary Immunodeficiency Signaling	0.007	0.0179	-	RAG1
Oxidative Ethanol Degradation III	0.007	0.0179	-	CYP2E1
Actin Cytoskeleton Signaling	0.007	0.0122	-	ACTN4,CRK,FN1
Role of IL-17A in Arthritis	0.007	0.0175	-	CCL5
Chondroitin Sulfate Biosynthesis	0.007	0.0172	-	CSGALNACT2
Dermatan Sulfate Biosynthesis	0.007	0.0167	-	CSGALNACT2
LPS/IL-1 Mediated Inhibition of RXR Function	0.007	0.0118	-	ACOX2,CYP2E1,SREBF1
Sperm Motility	0.007	0.0118	-	PDE1B,PLA2G12A,TEK
IL-2 Signaling	0.007	0.0164	-	SOCS1
Epithelial Adherens Junction Signaling	0.007	0.0127	-	CRK,YAP1
Necroptosis Signaling Pathway	0.007	0.0127	-	PLA2G12A,TOMM6
Semaphorin Signaling in Neurons	0.007	0.0161	-	SEMA4D
Aryl Hydrocarbon Receptor Signaling	0.007	0.0126	-	TFDP1,TRIP11
Phagosome Maturation	0.007	0.0126	-	LAMP2,VPS16
Stearate Biosynthesis I (Animals)	0.007	0.0159	-	CYP2E1
HOTAIR Regulatory Pathway	0.007	0.0123	-	AGO1,REST
Glutamate Receptor Signaling	0.007	0.0152	-	GRM2
Phospholipases	0.007	0.0149	-	PLA2G12A
ERBB4 Signaling	0.007	0.0147	-	YAP1
Remodeling of Epithelial Adherens Junctions	0.007	0.0147	-	ACTN4
Cell Cycle: G1/S Checkpoint Regulation	0.007	0.0147	-	TFDP1
Role of JAK1 and JAK3 in γc Cytokine Signaling	0.007	0.0145	-	SOCS1
Insulin Secretion Signaling Pathway	0.007	0.011	-	AGO1,PDHX,SPCS1
Mitochondrial Dysfunction	0.007	0.0117	-	NDUFA10,NDUFB11
Agrin Interactions at Neuromuscular Junction	0.007	0.0143	-	CHRNA1
Growth Hormone Signaling	0.007	0.0141	-	SOCS1
Serotonin Degradation	0.007	0.0141	-	LARGE1
Hypoxia Signaling in the Cardiovascular System	0.00436	0.0132	-	UBE2O
Macropinocytosis Signaling	0.00436	0.0132	-	ACTN4
VDR/RXR Activation	0.00436	0.0128	-	CCL5
Maturity Onset Diabetes of Young (MODY) Signaling	0.00436	0.0128	-	APOF
IL-7 Signaling Pathway	0.00436	0.0128	-	SOCS1
Acute Phase Response Signaling	0.00436	0.0108	-	FN1,SOCS1
Renal Cell Carcinoma Signaling	0.00436	0.0125	-	CRK
Chemokine Signaling	0.00436	0.0125	-	CCL5
JAK/STAT Signaling	0.00436	0.0122	-	SOCS1
Hepatic Cholestasis	0.00436	0.0105	-	CYP7B1,SREBF1
Regulation Of The Epithelial Mesenchymal Transition By Growth Factors Pathway	0.00436	0.0104	-	PARD6B,YAP1
Cyclins and Cell Cycle Regulation	0.00436	0.0119	-	TFDP1
VEGF Family Ligand-Receptor Interactions	0.00436	0.0119	-	PLA2G12A
HIPPO signaling	0.00436	0.0118	-	YAP1
Prolactin Signaling	0.00436	0.0116	-	SOCS1
Role of Hypercytokinemia/hyperchemokinemia in the Pathogenesis of Influenza	0.00436	0.0116	-	CCL5
FGF Signaling	0.00436	0.0116	-	CRK
PDGF Signaling	0.00436	0.0116	-	CRK
Xenobiotic Metabolism AHR Signaling Pathway	0.00393	0.0115	-	SENP1
Regulation of Cellular Mechanics by Calpain Protease	0.000435	0.0112	-	ACTN4
Coronavirus Pathogenesis Pathway	0	0.00985	-	CCL5,TFDP1
Sertoli Cell-Sertoli Cell Junction Signaling	0	0.00971	-	ACTN4,CLDN24
IL-4 Signaling	0	0.0108	-	SOCS1
Non-Small Cell Lung Cancer Signaling	0	0.0106	-	TFDP1
Small Cell Lung Cancer Signaling	0	0.0104	-	TFDP1
Melanocyte Development and Pigmentation Signaling	0	0.0102	-	CRK
Salvage Pathways of Pyrimidine Ribonucleotides	0	0.0102	-	CMPK1
Neuropathic Pain Signaling In Dorsal Horn Neurons	0	0.0099	-	GRM2
Sumoylation Pathway	0	0.00971	-	SENP1
NAD Signaling Pathway	0	0.00662	-	SREBF1
Neurovascular Coupling Signaling Pathway	0	0.00444	-	PLA2G12A
Oxytocin In Brain Signaling Pathway	0	0.00508	-	PLA2G12A
Oxytocin Signaling Pathway	0	0.00712	-	CCL5,PLA2G12A
Pulmonary Fibrosis Idiopathic Signaling Pathway	0	0.00613	-	FN1,YAP1
Pulmonary Healing Signaling Pathway	0	0.00503	-	YAP1
Wound Healing Signaling Pathway	0	0.00794	-	CCL5,FN1
IL-13 Signaling Pathway	0	0.00862	-	SOCS1
Glucocorticoid Receptor Signaling	0	0.00861	-	CCL5,FBP1,NDUFA10,NDUFB11,PLA2G12A
Natural Killer Cell Signaling	0	0.00503	-	LAT
Circadian Rhythm Signaling	0	0.00373	-	ADCYAP1R1
Synaptic Long Term Potentiation	0	0.00763	-	GRM2
Axonal Guidance Signaling	0	0.00787	-	ABLIM2,CRK,SEMA4D,UNC5C
NRF2-mediated Oxidative Stress Response	0	0.00844	-	CYP2E1,DNAJC5B
PPARα/RXRα Activation	0	0.00513	-	CAND1
Tight Junction Signaling	0	0.00562	-	CLDN24
RAR Activation	0	0.0049	-	SNW1
14-3-3-mediated Signaling	0	0.00787	-	YAP1
Clathrin-mediated Endocytosis Signaling	0	0.00518	-	APOF
IL-8 Signaling	0	0.00476	-	TEK
IL-12 Signaling and Production in Macrophages	0	0.00735	-	APOF
Role of Pattern Recognition Receptors in Recognition of Bacteria and Viruses	0	0.00641	-	CCL5
Role of NFAT in Regulation of the Immune Response	0	0.0017	-	LAT
CCR5 Signaling in Macrophages	0	0.002	-	CCL5
CXCR4 Signaling	0	0.00592	-	CRK
CTLA4 Signaling in Cytotoxic T Lymphocytes	0	0.00209	-	LAT
IL-15 Production	0	0.00813	-	TEK
CCR3 Signaling in Eosinophils	0	0.00741	-	PLA2G12A
CD28 Signaling in T Helper Cells	0	0.00193	-	LAT
Reelin Signaling in Neurons	0	0.00719	-	CRK
HIF1α Signaling	0	0.00481	-	EGLN2
Cellular Effects of Sildenafil (Viagra)	0	0.00671	-	PDE1B
Endothelin-1 Signaling	0	0.00521	-	PLA2G12A
Relaxin Signaling	0	0.00645	-	PDE1B
Renin-Angiotensin Signaling	0	0.0082	-	CCL5
ICOS-ICOSL Signaling in T Helper Cells	0	0.00197	-	LAT
Molecular Mechanisms of Cancer	0	0.00447	-	CRK,TFDP1
Corticotropin Releasing Hormone Signaling	0	0.00662	-	CRHR1
Germ Cell-Sertoli Cell Junction Signaling	0	0.00585	-	ACTN4
Aldosterone Signaling in Epithelial Cells	0	0.0061	-	DNAJC5B
CREB Signaling in Neurons	0	0.00495	-	ADCYAP1R1,CRHR1,GRM2
Prostate Cancer Signaling	0	0.00877	-	TFDP1
Type I Diabetes Mellitus Signaling	0	0.00196	-	SOCS1
Glioma Signaling	0	0.00806	-	TFDP1
Bladder Cancer Signaling	0	0.00862	-	TFDP1
Type II Diabetes Mellitus Signaling	0	0.00654	-	SOCS1
Production of Nitric Oxide and Reactive Oxygen Species in Macrophages	0	0.00524	-	APOF
Gα12/13 Signaling	0	0.00752	-	CDH15
mTOR Signaling	0	0.00472	-	EIF3I
Communication between Innate and Adaptive Immune Cells	0	0.00108	-	CCL5
Systemic Lupus Erythematosus Signaling	0	0.00161	-	LAT
CDC42 Signaling	0	0.00174	-	EXOC7
FAK Signaling	0	0.0048	-0.447	ADCYAP1R1,CRHR1,CRK,GRM2,SOCS1
AMPK Signaling	0	0.0041	-	CHRNA1
Phospholipase C Signaling	0	0.00295	-	LAT,PLA2G12A
Ovarian Cancer Signaling	0	0.00633	-	TFDP1
HER-2 Signaling in Breast Cancer	0	0.00441	-	PARD6B
Protein Kinase A Signaling	0	0.00244	-	PDE1B
Breast Cancer Regulation by Stathmin1	0	0.00505	-	ADCYAP1R1,CRHR1,GRM2
Neuroprotective Role of THOP1 in Alzheimer's Disease	0	0.00833	-	PRSS57
Regulation of IL-2 Expression in Activated and Anergic T Lymphocytes	0	0.00217	-	LAT
PKCθ Signaling in T Lymphocytes	0	0.00179	-	LAT
PI3K Signaling in B Lymphocytes	0	0.00699	-	ATF6
NGF Signaling	0	0.00833	-	CRK
Signaling by Rho Family GTPases	0	0.00373	-	CDH15
RHOGDI Signaling	0	0.00465	-	CDH15
eNOS Signaling	0	0.00629	-	CHRNA1
Gαi Signaling	0	0.00714	-	GRM2
Gαs Signaling	0	0.008	-	CRHR1
Regulation of the Epithelial-Mesenchymal Transition Pathway	0	0.00513	-	PARD6B
STAT3 Pathway	0	0.00741	-	SOCS1
Estrogen Receptor Signaling	0	0.00735	-	NDUFA10,NDUFB11,TBL1XR1
ERK/MAPK Signaling	0	0.00926	-	CRK,PLA2G12A
SAPK/JNK Signaling	0	0.00199	-	CRK
PI3K/AKT Signaling	0	0.00503	-	GDF15
Nitric Oxide Signaling in the Cardiovascular System	0	0.0084	-	PDE1B
Cardiac β-adrenergic Signaling	0	0.00562	-	PDE1B
Xenobiotic Metabolism Signaling	0	0.00345	-	SNW1
Insulin Receptor Signaling	0	0.00714	-	CRK
PPAR Signaling	0	0.00935	-	SNW1
IGF-1 Signaling	0	0.00962	-	SOCS1
p38 MAPK Signaling	0	0.00833	-	PLA2G12A
T Cell Receptor Signaling	0	0.00163	-	LAT
G-Protein Coupled Receptor Signaling	0	0.00853	-0.816	ADCYAP1R1,CRHR1,CRK,GRM2,PDE1B,YAP1
IL-6 Signaling	0	0.00781	-	SOCS1
Phagosome Formation	0	0.00868	-0.816	ADCYAP1R1,CRHR1,FN1,GRM2,LAT,PLA2G12A
Th1 and Th2 Activation Pathway	0	0.00581	-	SOCS1
Th1 Pathway	0	0.0082	-	SOCS1
Osteoarthritis Pathway	0	0.00424	-	FN1
GP6 Signaling Pathway	0	0.00787	-	LAT
Neuroinflammation Signaling Pathway	0	0.00631	-	CCL5,PLA2G12A
Opioid Signaling Pathway	0	0.00357	-	PDE1B
Iron homeostasis signaling pathway	0	0.00719	-	GDF15
Apelin Endothelial Signaling Pathway	0	0.00709	-	TEK
Cardiac Hypertrophy Signaling (Enhanced)	0	0.00369	-	ATF6,PDE1B
Synaptogenesis Signaling Pathway	0	0.00946	-	CDH15,CRK,GRM2
Systemic Lupus Erythematosus In T Cell Signaling Pathway	0	0.00156	-	LAT
Senescence Pathway	0	0.00337	-	PDHX
Hepatic Fibrosis Signaling Pathway	0	0.00475	-	CCL5,YAP1
Xenobiotic Metabolism CAR Signaling Pathway	0	0.00526	-	SNW1
Xenobiotic Metabolism PXR Signaling Pathway	0	0.00518	-	SNW1
Semaphorin Neuronal Repulsive Signaling Pathway	0	0.00662	-	SEMA4D
Tumor Microenvironment Pathway	0	0.00559	-	FN1
MSP-RON Signaling In Macrophages Pathway	0	0.0084	-	SOCS1
Calcium Signaling	0	0.00459	-	CHRNA1
Ephrin Receptor Signaling	0	0.00493	-	CRK
Role of MAPK Signaling in Promoting the Pathogenesis of Influenza	0	0.00885	-	PLA2G12A

## Sheet: Lateral_DiseasesFunctions
Categories	Diseases or Functions Annotation	p-value	B-H p-value	Predicted Activation State	Activation z-score	Molecules	# Molecules
Cancer,Organismal Injury and Abnormalities	Non-hematological solid tumor	7.98e-14	2.57e-10		-0.009	ABCF2,ABHD17A,ABLIM2,ACAP2,ACBD6,ACOX2,ACTN4,ADCYAP1R1,AGO1,AGPAT5,ALG10,ALMS1,ALOX5AP,ALX4,ANKEF1,APOF,APPBP2,AREL1,ARHGAP18,ARMC10,ATF6,ATG2B,ATIC,BET1,BHLHA9,BNIP2,C10orf62,C11orf96,CAND1,CCDC85B,CCL5,CDH15,CDRT15,CEMP1,CENPO,CENPU,CEP112,CFHR1,CHCHD5,CHRNA1,CLCC1,CMPK1,CNNM1,CNOT4,COG4,COX20,CRHR1,CRK,CSGALNACT2,CYLC2,CYP2E1,CYP7B1,DCUN1D5,DDX21,DERL1,DGKD,DIPK1C,DNAJC5B,DNAL4,DNTTIP2,DSG4,EF…	220
Cancer,Organismal Injury and Abnormalities	Tumorigenesis of tissue	1.45e-13	2.57e-10		-0.354	ABCF2,ABHD17A,ABLIM2,ACAP2,ACBD6,ACOX2,ACTN4,ADCYAP1R1,AGO1,AGPAT5,ALG10,ALMS1,ALOX5AP,ALX4,ANKEF1,APOF,APPBP2,AREL1,ARHGAP18,ARMC10,ATF6,ATG2B,ATIC,BHLHA9,BNIP2,C10orf62,C11orf96,CAND1,CCDC85B,CCL5,CDH15,CDRT15,CEMP1,CENPO,CENPU,CEP112,CFHR1,CHCHD5,CHRNA1,CLCC1,CMPK1,CNNM1,CNOT4,COG4,COX20,CRHR1,CRK,CSGALNACT2,CYLC2,CYP2E1,CYP7B1,DCUN1D5,DDX21,DERL1,DGKD,DIPK1C,DNAJC5B,DNAL4,DNTTIP2,DSG4,EFHD2,E…	218
Cancer,Organismal Injury and Abnormalities	Non-melanoma solid tumor	1.62e-13	2.57e-10		0.369	ABCF2,ABHD17A,ABLIM2,ACAP2,ACBD6,ACOX2,ACTN4,ADCYAP1R1,AGO1,AGPAT5,ALG10,ALMS1,ALOX5AP,ALX4,ANKEF1,APOF,APPBP2,AREL1,ARHGAP18,ARMC10,ATF6,ATG2B,ATIC,BET1,BHLHA9,BNIP2,C10orf62,C11orf96,CAND1,CCDC85B,CCL5,CDH15,CDRT15,CEMP1,CENPO,CENPU,CEP112,CFHR1,CHCHD5,CHRNA1,CLCC1,CMPK1,CNNM1,CNOT4,COG4,COX20,CRHR1,CRK,CSGALNACT2,CYLC2,CYP2E1,CYP7B1,DCUN1D5,DDX21,DERL1,DGKD,DIPK1C,DNAJC5B,DNAL4,DNTTIP2,DSG4,EF…	219
Cancer,Organismal Injury and Abnormalities	Epithelial neoplasm	4.54e-13	5.4e-10		-0.149	ABCF2,ABHD17A,ABLIM2,ACAP2,ACBD6,ACOX2,ACTN4,ADCYAP1R1,AGO1,AGPAT5,ALG10,ALMS1,ALOX5AP,ALX4,ANKEF1,APOF,APPBP2,AREL1,ARHGAP18,ARMC10,ATF6,ATG2B,ATIC,BHLHA9,BNIP2,C10orf62,C11orf96,CAND1,CCDC85B,CCL5,CDH15,CDRT15,CEMP1,CENPO,CENPU,CEP112,CFHR1,CHCHD5,CHRNA1,CLCC1,CMPK1,CNNM1,CNOT4,COG4,COX20,CRHR1,CRK,CSGALNACT2,CYLC2,CYP2E1,CYP7B1,DCUN1D5,DDX21,DERL1,DGKD,DIPK1C,DNAJC5B,DNAL4,DNTTIP2,DSG4,EFHD2,E…	217
Cancer,Organismal Injury and Abnormalities	Carcinoma	1.68e-12	1.6e-09		-0.771	ABCF2,ABHD17A,ABLIM2,ACAP2,ACBD6,ACOX2,ACTN4,ADCYAP1R1,AGO1,AGPAT5,ALG10,ALMS1,ALOX5AP,ALX4,ANKEF1,APOF,APPBP2,AREL1,ARHGAP18,ARMC10,ATF6,ATG2B,ATIC,BHLHA9,BNIP2,C10orf62,C11orf96,CAND1,CCDC85B,CCL5,CDH15,CDRT15,CEMP1,CENPO,CENPU,CEP112,CFHR1,CHCHD5,CHRNA1,CLCC1,CMPK1,CNNM1,CNOT4,COG4,COX20,CRHR1,CRK,CSGALNACT2,CYLC2,CYP2E1,CYP7B1,DCUN1D5,DDX21,DERL1,DGKD,DIPK1C,DNAJC5B,DNAL4,DNTTIP2,DSG4,EFHD2,E…	216
Cancer,Organismal Injury and Abnormalities	Cancer of secretory structure	4.25e-12	3.37e-09			ABCF2,ABHD17A,ABLIM2,ACAP2,ACBD6,ACOX2,ACTN4,ADCYAP1R1,AGO1,AGPAT5,ALG10,ALMS1,ALOX5AP,ALX4,ANKEF1,APPBP2,AREL1,ARHGAP18,ARMC10,ATF6,ATG2B,ATIC,BHLHA9,BNIP2,C10orf62,C11orf96,CAND1,CCDC85B,CCL5,CDH15,CDRT15,CEMP1,CENPO,CENPU,CEP112,CFHR1,CHCHD5,CHRNA1,CLCC1,CMPK1,CNNM1,CNOT4,COG4,COX20,CRHR1,CRK,CSGALNACT2,CYLC2,CYP2E1,CYP7B1,DCUN1D5,DDX21,DERL1,DGKD,DIPK1C,DNAL4,DSG4,EFHD2,EGLN2,EIF1AX,EIF1B,EIF…	194
Cancer,Organismal Injury and Abnormalities	Nonhematologic malignant neoplasm	6.27e-12	4.27e-09		-0.582	ABCF2,ABHD17A,ABLIM2,ACAP2,ACBD6,ACOX2,ACTN4,ADCYAP1R1,AGO1,AGPAT5,ALG10,ALMS1,ALOX5AP,ALX4,ANKEF1,APOF,APPBP2,AREL1,ARHGAP18,ARMC10,ATF6,ATG2B,ATIC,BET1,BHLHA9,BNIP2,C10orf62,C11orf96,CAND1,CCDC85B,CCL5,CDH15,CDRT15,CEMP1,CENPO,CENPU,CEP112,CFHR1,CHCHD5,CHRNA1,CLCC1,CMPK1,CNNM1,CNOT4,COG4,COX20,CRHR1,CRK,CSGALNACT2,CYLC2,CYP2E1,CYP7B1,DCUN1D5,DDX21,DERL1,DGKD,DIPK1C,DNAJC5B,DNAL4,DNTTIP2,DSG4,EF…	217
Cancer,Endocrine System Disorders,Organismal Injury and Abnormalities	Thyroid carcinoma	2.43e-11	1.45e-08			ABCF2,ABHD17A,ABLIM2,ACAP2,ACBD6,ACOX2,ACTN4,ADCYAP1R1,AGPAT5,ALG10,ALMS1,ALOX5AP,ALX4,ANKEF1,APPBP2,AREL1,ARHGAP18,ARMC10,ATF6,ATG2B,ATIC,BHLHA9,BNIP2,C10orf62,C11orf96,CAND1,CCDC85B,CDH15,CDRT15,CEMP1,CENPO,CENPU,CEP112,CFHR1,CHCHD5,CHRNA1,CLCC1,CMPK1,CNNM1,CNOT4,COG4,COX20,CRHR1,CRK,CSGALNACT2,CYLC2,CYP2E1,CYP7B1,DCUN1D5,DDX21,DGKD,DIPK1C,DNAL4,DSG4,EFHD2,EGLN2,EIF1AX,EIF3I,ERICH3,EXOC7,FAM151…	180
Cancer,Organismal Injury and Abnormalities	Cancer	3.03e-11	1.61e-08		-1.412	ABCF2,ABHD17A,ABLIM2,ACAP2,ACBD6,ACOX2,ACTN4,ADCYAP1R1,AGO1,AGPAT5,ALG10,ALMS1,ALOX5AP,ALX4,ANKEF1,APOF,APPBP2,AREL1,ARHGAP18,ARMC10,ATF6,ATG2B,ATIC,BET1,BHLHA9,BNIP2,C10orf62,C11orf96,CAND1,CCDC85B,CCL5,CDH15,CDRT15,CEMP1,CENPO,CENPU,CEP112,CFHR1,CHCHD5,CHRNA1,CLCC1,CMPK1,CNNM1,CNOT4,COG4,COX20,CRHR1,CRK,CSGALNACT2,CYLC2,CYP2E1,CYP7B1,DCUN1D5,DDX21,DERL1,DGKD,DIPK1C,DNAJC5B,DNAL4,DNTTIP2,DSG4,EF…	219
Cancer,Organismal Injury and Abnormalities	Head and neck tumor	3.65e-11	1.74e-08			ABCF2,ABHD17A,ABLIM2,ACAP2,ACBD6,ACOX2,ACTN4,ADCYAP1R1,AGO1,AGPAT5,ALG10,ALMS1,ALOX5AP,ALX4,ANKEF1,APOF,APPBP2,AREL1,ARHGAP18,ARMC10,ATF6,ATG2B,ATIC,BET1,BHLHA9,BNIP2,C10orf62,C11orf96,CAND1,CCDC85B,CDH15,CDRT15,CEMP1,CENPO,CENPU,CEP112,CFHR1,CHCHD5,CHRNA1,CLCC1,CMPK1,CNNM1,CNOT4,COG4,COX20,CRHR1,CRK,CSGALNACT2,CYLC2,CYP2E1,CYP7B1,DCUN1D5,DDX21,DGKD,DIPK1C,DNAL4,DSG4,EFHD2,EGLN2,EIF1AX,EIF3I,ERIC…	199
Cancer,Organismal Injury and Abnormalities	Neck neoplasm	4.85e-11	2.1e-08			ABCF2,ABHD17A,ABLIM2,ACAP2,ACBD6,ACOX2,ACTN4,ADCYAP1R1,AGPAT5,ALG10,ALMS1,ALOX5AP,ALX4,ANKEF1,APPBP2,AREL1,ARHGAP18,ARMC10,ATF6,ATG2B,ATIC,BHLHA9,BNIP2,C10orf62,C11orf96,CAND1,CCDC85B,CDH15,CDRT15,CEMP1,CENPO,CENPU,CEP112,CFHR1,CHCHD5,CHRNA1,CLCC1,CMPK1,CNNM1,CNOT4,COG4,COX20,CRHR1,CRK,CSGALNACT2,CYLC2,CYP2E1,CYP7B1,DCUN1D5,DDX21,DGKD,DIPK1C,DNAL4,DSG4,EFHD2,EGLN2,EIF1AX,EIF3I,ERICH3,EXOC7,FAM151…	181
Cancer,Organismal Injury and Abnormalities	Malignant solid tumor	5.86e-11	2.33e-08		-0.043	ABCF2,ABHD17A,ABLIM2,ACAP2,ACBD6,ACOX2,ACTN4,ADCYAP1R1,AGO1,AGPAT5,ALG10,ALMS1,ALOX5AP,ALX4,ANKEF1,APOF,APPBP2,AREL1,ARHGAP18,ARMC10,ATF6,ATG2B,ATIC,BET1,BHLHA9,BNIP2,C10orf62,C11orf96,CAND1,CCDC85B,CCL5,CDH15,CDRT15,CEMP1,CENPO,CENPU,CEP112,CFHR1,CHCHD5,CHRNA1,CLCC1,CMPK1,CNNM1,CNOT4,COG4,COX20,CRHR1,CRK,CSGALNACT2,CYLC2,CYP2E1,CYP7B1,DCUN1D5,DDX21,DERL1,DGKD,DIPK1C,DNAJC5B,DNAL4,DNTTIP2,DSG4,EF…	218
Cancer,Endocrine System Disorders,Organismal Injury and Abnormalities	Endocrine carcinoma	1.07e-10	3.91e-08			ABCF2,ABHD17A,ABLIM2,ACAP2,ACBD6,ACOX2,ACTN4,ADCYAP1R1,AGPAT5,ALG10,ALMS1,ALOX5AP,ALX4,ANKEF1,APPBP2,AREL1,ARHGAP18,ARMC10,ATF6,ATG2B,ATIC,BHLHA9,BNIP2,C10orf62,C11orf96,CAND1,CCDC85B,CDH15,CDRT15,CEMP1,CENPO,CENPU,CEP112,CFHR1,CHCHD5,CHRNA1,CLCC1,CMPK1,CNNM1,CNOT4,COG4,COX20,CRHR1,CRK,CSGALNACT2,CYLC2,CYP2E1,CYP7B1,DCUN1D5,DDX21,DGKD,DIPK1C,DNAL4,DSG4,EFHD2,EGLN2,EIF1AX,EIF3I,ERICH3,EXOC7,FAM151…	184
Cancer,Endocrine System Disorders,Organismal Injury and Abnormalities	Nonpituitary endocrine tumor	1.42e-10	4.83e-08			ABCF2,ABHD17A,ABLIM2,ACAP2,ACBD6,ACOX2,ACTN4,ADCYAP1R1,AGPAT5,ALG10,ALMS1,ALOX5AP,ALX4,ANKEF1,APPBP2,AREL1,ARHGAP18,ARMC10,ATF6,ATG2B,ATIC,BHLHA9,BNIP2,C10orf62,C11orf96,CAND1,CCDC85B,CDH15,CDRT15,CEMP1,CENPO,CENPU,CEP112,CFHR1,CHCHD5,CHRNA1,CLCC1,CMPK1,CNNM1,CNOT4,COG4,COX20,CRHR1,CRK,CSGALNACT2,CYLC2,CYP2E1,CYP7B1,DCUN1D5,DDX21,DGKD,DIPK1C,DNAL4,DSG4,EFHD2,EGLN2,EIF1AX,EIF3I,ERICH3,EXOC7,FAM151…	181
Cancer,Organismal Injury and Abnormalities	Extracranial solid tumor	1.52e-10	4.83e-08		-0.407	ABCF2,ABHD17A,ABLIM2,ACAP2,ACBD6,ACOX2,ACTN4,ADCYAP1R1,AGO1,AGPAT5,ALG10,ALMS1,ALOX5AP,ALX4,ANKEF1,APOF,APPBP2,AREL1,ARHGAP18,ARMC10,ATF6,ATG2B,ATIC,BHLHA9,BNIP2,C10orf62,C11orf96,CAND1,CCDC85B,CCL5,CDH15,CDRT15,CEMP1,CENPO,CENPU,CEP112,CFHR1,CHCHD5,CHRNA1,CLCC1,CMPK1,CNNM1,CNOT4,COG4,COX20,CRHR1,CRK,CSGALNACT2,CYLC2,CYP2E1,CYP7B1,DCUN1D5,DDX21,DERL1,DGKD,DIPK1C,DNAJC5B,DNAL4,DNTTIP2,DSG4,EFHD2,E…	217
Cancer,Organismal Injury and Abnormalities	Head and neck carcinoma	3.11e-09	9.27e-07			ABCF2,ABHD17A,ABLIM2,ACAP2,ACBD6,ACOX2,ACTN4,ADCYAP1R1,AGPAT5,ALG10,ALMS1,ALOX5AP,ALX4,ANKEF1,APPBP2,AREL1,ARHGAP18,ARMC10,ATF6,ATG2B,ATIC,BHLHA9,BNIP2,C10orf62,C11orf96,CAND1,CCDC85B,CDH15,CDRT15,CEMP1,CENPO,CENPU,CEP112,CFHR1,CHCHD5,CHRNA1,CLCC1,CMPK1,CNNM1,CNOT4,COG4,COX20,CRHR1,CRK,CSGALNACT2,CYLC2,CYP2E1,CYP7B1,DCUN1D5,DDX21,DGKD,DIPK1C,DNAL4,DSG4,EFHD2,EGLN2,EIF1AX,EIF3I,ERICH3,EXOC7,FAM151…	182
Cancer,Organismal Injury and Abnormalities	Abdominal adenocarcinoma	9.81e-09	2.75e-06			ABCF2,ABHD17A,ABLIM2,ACAP2,ACBD6,ACOX2,ACTN4,ADCYAP1R1,AGO1,AGPAT5,ALG10,ALMS1,ALOX5AP,ALX4,ANKEF1,APPBP2,AREL1,ARHGAP18,ARMC10,ATF6,ATG2B,ATIC,BNIP2,C11orf96,CAND1,CCL5,CDH15,CDRT15,CENPO,CENPU,CEP112,CFHR1,CHCHD5,CHRNA1,CLCC1,CMPK1,CNNM1,CNOT4,COG4,CRHR1,CRK,CSGALNACT2,CYLC2,CYP2E1,CYP7B1,DDX21,DERL1,DGKD,DNAJC5B,DSG4,EFHD2,EGLN2,EIF1AX,EIF1B,EIF3I,ERICH3,EXOC7,FAM151B,FAM181B,FBP1,FIP1L1,FKBP1…	191
Cancer,Organismal Injury and Abnormalities	Head and neck cancer	1.25e-08	3.31e-06			ABCF2,ABHD17A,ABLIM2,ACAP2,ACBD6,ACOX2,ACTN4,ADCYAP1R1,AGO1,AGPAT5,ALG10,ALMS1,ALOX5AP,ALX4,ANKEF1,APPBP2,AREL1,ARHGAP18,ARMC10,ATF6,ATG2B,ATIC,BHLHA9,BNIP2,C10orf62,C11orf96,CAND1,CCDC85B,CDH15,CDRT15,CEMP1,CENPO,CENPU,CEP112,CFHR1,CHCHD5,CHRNA1,CLCC1,CMPK1,CNNM1,CNOT4,COG4,COX20,CRHR1,CRK,CSGALNACT2,CYLC2,CYP2E1,CYP7B1,DCUN1D5,DDX21,DGKD,DIPK1C,DNAL4,DSG4,EFHD2,EGLN2,EIF1AX,EIF3I,ERICH3,EXOC7,F…	185
Cancer,Organismal Injury and Abnormalities	Abdominal carcinoma	1.36e-08	3.4e-06		-0.971	ABCF2,ABHD17A,ABLIM2,ACAP2,ACBD6,ACOX2,ACTN4,ADCYAP1R1,AGO1,AGPAT5,ALG10,ALMS1,ALOX5AP,ALX4,ANKEF1,APOF,APPBP2,AREL1,ARHGAP18,ARMC10,ATF6,ATG2B,ATIC,BNIP2,C11orf96,CAND1,CCL5,CDH15,CDRT15,CENPO,CENPU,CEP112,CFHR1,CHCHD5,CHRNA1,CLCC1,CMPK1,CNNM1,CNOT4,COG4,CRHR1,CRK,CSGALNACT2,CYLC2,CYP2E1,CYP7B1,DDX21,DERL1,DGKD,DNAJC5B,DNTTIP2,DSG4,EFHD2,EGLN2,EIF1AX,EIF1B,EIF3I,ERICH3,ETV2,EXOC7,FAM151B,FAM181B…	198
Cancer,Organismal Injury and Abnormalities	Extrapancreatic malignant tumor	1.51e-08	3.59e-06		0.34	ABCF2,ABHD17A,ABLIM2,ACAP2,ACBD6,ACOX2,ACTN4,ADCYAP1R1,AGO1,AGPAT5,ALG10,ALMS1,ALOX5AP,ALX4,ANKEF1,APOF,APPBP2,AREL1,ARHGAP18,ARMC10,ATF6,ATG2B,ATIC,BET1,BNIP2,C11orf96,CAND1,CCL5,CDH15,CDRT15,CEMP1,CENPO,CENPU,CEP112,CFHR1,CHCHD5,CHRNA1,CLCC1,CMPK1,CNNM1,CNOT4,COG4,COX20,CRHR1,CRK,CSGALNACT2,CYLC2,CYP2E1,CYP7B1,DCUN1D5,DDX21,DERL1,DGKD,DIPK1C,DNAJC5B,DNTTIP2,DSG4,EFHD2,EGLN2,EIF1AX,EIF1B,EIF3I,E…	209
Cancer,Organismal Injury and Abnormalities	Adenocarcinoma	2.01e-08	4.55e-06			ABCF2,ABHD17A,ABLIM2,ACAP2,ACBD6,ACOX2,ACTN4,ADCYAP1R1,AGO1,AGPAT5,ALG10,ALMS1,ALOX5AP,ALX4,ANKEF1,APPBP2,AREL1,ARHGAP18,ARMC10,ATF6,ATG2B,ATIC,BNIP2,C11orf96,CAND1,CCL5,CDH15,CDRT15,CENPO,CENPU,CEP112,CFHR1,CHCHD5,CHRNA1,CLCC1,CMPK1,CNNM1,CNOT4,COG4,CRHR1,CRK,CSGALNACT2,CYLC2,CYP2E1,CYP7B1,DDX21,DERL1,DGKD,DNAJC5B,DSG4,EFHD2,EGLN2,EIF1AX,EIF1B,EIF3I,ERICH3,EXOC7,FAM151B,FAM181B,FBP1,FIP1L1,FKBP1…	193
Cancer,Gastrointestinal Disease,Organismal Injury and Abnormalities	Digestive system cancer	9.67e-08	2.09e-05		0.147	ABCF2,ABHD17A,ABLIM2,ACAP2,ACBD6,ACOX2,ACTN4,ADCYAP1R1,AGO1,AGPAT5,ALG10,ALMS1,ALX4,ANKEF1,APOF,APPBP2,AREL1,ARHGAP18,ARMC10,ATF6,ATG2B,ATIC,BNIP2,C11orf96,CAND1,CCL5,CDH15,CENPO,CENPU,CEP112,CFHR1,CHCHD5,CHRNA1,CLCC1,CMPK1,CNNM1,CNOT4,COG4,CRHR1,CRK,CSGALNACT2,CYLC2,CYP2E1,CYP7B1,DCUN1D5,DDX21,DERL1,DGKD,DIPK1C,DNAJC5B,DNTTIP2,DSG4,EGLN2,EIF1AX,EIF1B,EIF3I,ERICH3,ETV2,EXOC7,FAM151B,FAM181B,FBP1,…	192
Cancer,Organismal Injury and Abnormalities	Abdominal cancer	1.12e-07	2.33e-05		-0.483	ABCF2,ABHD17A,ABLIM2,ACAP2,ACBD6,ACOX2,ACTN4,ADCYAP1R1,AGO1,AGPAT5,ALG10,ALMS1,ALOX5AP,ALX4,ANKEF1,APOF,APPBP2,AREL1,ARHGAP18,ARMC10,ATF6,ATG2B,ATIC,BNIP2,C11orf96,CAND1,CCL5,CDH15,CDRT15,CENPO,CENPU,CEP112,CFHR1,CHCHD5,CHRNA1,CLCC1,CMPK1,CNNM1,CNOT4,COG4,CRHR1,CRK,CSGALNACT2,CYLC2,CYP2E1,CYP7B1,DDX21,DERL1,DGKD,DNAJC5B,DNTTIP2,DSG4,EFHD2,EGLN2,EIF1AX,EIF1B,EIF3I,ERICH3,ETV2,EXOC7,FAM151B,FAM181B…	200
Cancer,Gastrointestinal Disease,Organismal Injury and Abnormalities	Digestive organ tumor	2.68e-07	5.32e-05		1.292	ABCF2,ABHD17A,ABLIM2,ACAP2,ACBD6,ACOX2,ACTN4,ADCYAP1R1,AGO1,AGPAT5,ALG10,ALMS1,ALX4,ANKEF1,APOF,APPBP2,AREL1,ARHGAP18,ARMC10,ATF6,ATG2B,ATIC,BNIP2,C11orf96,CAND1,CCL5,CDH15,CENPO,CENPU,CEP112,CFHR1,CHCHD5,CHRNA1,CLCC1,CMPK1,CNNM1,CNOT4,COG4,CRHR1,CRK,CSGALNACT2,CYLC2,CYP2E1,CYP7B1,DCUN1D5,DDX21,DERL1,DGKD,DIPK1C,DNAJC5B,DNTTIP2,DSG4,EGLN2,EIF1AX,EIF1B,EIF3I,ERICH3,ETV2,EXOC7,FAM151B,FAM181B,FBP1,…	193
Cancer,Organismal Injury and Abnormalities	Intraabdominal organ tumor	2.16e-06	0.000412		-0.208	ABCF2,ABHD17A,ABLIM2,ACAP2,ACBD6,ACOX2,ACTN4,ADCYAP1R1,AGO1,AGPAT5,ALG10,ALMS1,ALX4,ANKEF1,APOF,APPBP2,AREL1,ARHGAP18,ARMC10,ATF6,ATG2B,ATIC,BNIP2,C11orf96,CAND1,CCL5,CDH15,CDRT15,CENPO,CENPU,CEP112,CFHR1,CHCHD5,CHRNA1,CLCC1,CMPK1,CNNM1,CNOT4,COG4,CRHR1,CRK,CSGALNACT2,CYLC2,CYP2E1,CYP7B1,DDX21,DERL1,DGKD,DNAJC5B,DNTTIP2,DSG4,EGLN2,EIF1AX,EIF1B,EIF3I,ERICH3,EXOC7,FAM151B,FAM181B,FBP1,FIP1L1,FKBP10…	196
Cancer,Organismal Injury and Abnormalities	Formation of solid tumor	4.77e-06	0.000874		0.99	ABCF2,ABHD17A,ABLIM2,ACAP2,ACBD6,ACOX2,ACTN4,ADCYAP1R1,AGO1,AGPAT5,ALG10,ALMS1,ALX4,ANKEF1,APOF,APPBP2,AREL1,ARMC10,ATF6,ATG2B,ATIC,BET1,CAND1,CDH15,CDRT15,CEMP1,CENPO,CENPU,CEP112,CFHR1,CHCHD5,CHRNA1,CLCC1,CNNM1,CNOT4,COG4,COX20,CRHR1,CRK,CSGALNACT2,CYLC2,CYP2E1,CYP7B1,DDX21,DERL1,DGKD,DIPK1C,DNAJC5B,DNTTIP2,DSG4,EIF1AX,EIF3I,ERICH3,EXOC7,FAM151B,FAM181B,FAM50A,FIP1L1,FKBP10,FN1,GAGE1 (includes …	184
Cancer,Gastrointestinal Disease,Organismal Injury and Abnormalities	Hepato-pancreato-biliary cancer	1.56e-05	0.00276		0.749	ABCF2,ABLIM2,ACOX2,ACTN4,ADCYAP1R1,AGO1,AGPAT5,ALMS1,ANKEF1,APOF,AREL1,ARMC10,ATF6,ATG2B,ATIC,BNIP2,CAND1,CCL5,CDH15,CENPO,CENPU,CEP112,CFHR1,CHRNA1,CLCC1,CNNM1,CNOT4,COG4,CRHR1,CSGALNACT2,CYLC2,CYP7B1,DERL1,DNAJC5B,DNTTIP2,DSG4,EIF1AX,EIF3I,ERICH3,ETV2,EXOC7,FBP1,FIP1L1,FKBP10,FN1,GALE,GARNL3,GDF15,HACE1,KCNA6,KCNK2,KCTD5,KIF2B,KMT2D,KRTDAP,LCOR,LGI4,LRATD2,LRRC49,LRRN4CL,MESP1,MIF,MORC2,MTIF3,M…	121
Small Molecule Biochemistry	Metabolism of phenol derivative	2.92e-05	0.00497			CYP2E1,HPRT1,MYO5A,NAT1,PDE1B,PNKD	6
Infectious Diseases	Replication of Picornaviridae	6.32e-05	0.0104		-1.342	BNIP2,LAMP2,NACC1,RAG1,SOCS1	5
Cancer,Gastrointestinal Disease,Organismal Injury and Abnormalities	Intestinal tumor	7.46e-05	0.0119			ABCF2,ABHD17A,ABLIM2,ACAP2,ACBD6,ACOX2,ACTN4,ADCYAP1R1,AGO1,AGPAT5,ALG10,ALMS1,ALX4,ANKEF1,APPBP2,AREL1,ARHGAP18,ARMC10,ATG2B,ATIC,BNIP2,C11orf96,CAND1,CCL5,CDH15,CENPO,CENPU,CEP112,CFHR1,CHCHD5,CHRNA1,CLCC1,CMPK1,CNNM1,CNOT4,COG4,CRK,CSGALNACT2,CYP2E1,CYP7B1,DDX21,DGKD,DNAJC5B,EGLN2,EIF1AX,EIF1B,EIF3I,ERICH3,EXOC7,FAM151B,FBP1,FIP1L1,FKBP10,FN1,GAGE1 (includes others),GARNL3,GDA,GDF15,GFOD1,GLIP…	164
Cancer,Gastrointestinal Disease,Organismal Injury and Abnormalities	Gastrointestinal tumor	8.59e-05	0.0128		1.172	ABCF2,ABHD17A,ABLIM2,ACAP2,ACBD6,ACOX2,ACTN4,ADCYAP1R1,AGO1,AGPAT5,ALG10,ALMS1,ALX4,ANKEF1,APPBP2,AREL1,ARHGAP18,ARMC10,ATG2B,ATIC,BNIP2,C11orf96,CAND1,CCL5,CDH15,CENPO,CENPU,CEP112,CFHR1,CHCHD5,CHRNA1,CLCC1,CMPK1,CNNM1,CNOT4,COG4,CRHR1,CRK,CSGALNACT2,CYP2E1,CYP7B1,DCUN1D5,DDX21,DGKD,DIPK1C,DNAJC5B,DNTTIP2,EGLN2,EIF1AX,EIF1B,EIF3I,ERICH3,EXOC7,FAM151B,FAM181B,FBP1,FIP1L1,FKBP10,FN1,GAGE1 (include…	173
Cancer,Gastrointestinal Disease,Organismal Injury and Abnormalities	Malignant neoplasm of large intestine	8.62e-05	0.0128			ABCF2,ABHD17A,ABLIM2,ACAP2,ACBD6,ACOX2,ACTN4,ADCYAP1R1,AGO1,AGPAT5,ALG10,ALMS1,ALX4,ANKEF1,APPBP2,AREL1,ARHGAP18,ARMC10,ATG2B,ATIC,BNIP2,C11orf96,CAND1,CCL5,CDH15,CENPO,CENPU,CEP112,CFHR1,CHCHD5,CHRNA1,CLCC1,CMPK1,CNNM1,CNOT4,COG4,CRK,CSGALNACT2,CYP2E1,CYP7B1,DDX21,DGKD,DNAJC5B,EGLN2,EIF1B,EIF3I,ERICH3,EXOC7,FAM151B,FBP1,FIP1L1,FKBP10,FN1,GAGE1 (includes others),GARNL3,GDA,GDF15,GFOD1,GLIPR2,GLRX…	163
Infectious Diseases	Replication of Enterovirus	9.02e-05	0.0128		-1	BNIP2,LAMP2,NACC1,RAG1	4
Cancer,Neurological Disease,Organismal Injury and Abnormalities	Brain tumor	9.12e-05	0.0128			ABCF2,ABLIM2,ACOX2,ACTN4,ADCYAP1R1,AGO1,ALG10,ALMS1,ALX4,ANKEF1,APOF,APPBP2,AREL1,ATG2B,ATIC,BET1,CAND1,CDH15,CEMP1,CENPO,CEP112,CHCHD5,CHRNA1,CLCC1,CNNM1,CNOT4,COX20,CRK,CSGALNACT2,CYLC2,CYP2E1,CYP7B1,DGKD,DIPK1C,DSG4,EIF1AX,EXOC7,FAM151B,FAM50A,FIP1L1,FKBP10,FN1,GALE,GARNL3,GDA,GDF15,GFOD1,GLIPR2,GRM2,H2AZ1,HACE1,HPRT1,KCNK2,KIF2B,KMT2D,LARGE1,LCOR,LGALS3BP,LGI4,LRCH1,LRRC49,LRRN4CL,MBD4,MORC2,…	127
Developmental Disorder,Embryonic Development,Organismal Development,Tissue Morphology	Lack of blood island	0.0001	0.0137			ETV2,FN1,YAP1	3
Cancer,Gastrointestinal Disease,Organismal Injury and Abnormalities	Gastrointestinal tract cancer	0.000114	0.0151			ABCF2,ABHD17A,ABLIM2,ACAP2,ACBD6,ACOX2,ACTN4,ADCYAP1R1,AGO1,AGPAT5,ALG10,ALMS1,ALX4,ANKEF1,APPBP2,AREL1,ARHGAP18,ARMC10,ATG2B,ATIC,BNIP2,C11orf96,CAND1,CCL5,CDH15,CENPO,CENPU,CEP112,CFHR1,CHCHD5,CHRNA1,CLCC1,CMPK1,CNNM1,CNOT4,COG4,CRHR1,CRK,CSGALNACT2,CYP2E1,CYP7B1,DCUN1D5,DDX21,DGKD,DIPK1C,DNAJC5B,DNTTIP2,EGLN2,EIF1B,EIF3I,ERICH3,EXOC7,FAM151B,FAM181B,FBP1,FIP1L1,FKBP10,FN1,GAGE1 (includes other…	172
Cancer,Neurological Disease,Organismal Injury and Abnormalities	Brain glioma	0.000142	0.0183			ABCF2,ABLIM2,ACOX2,ACTN4,ADCYAP1R1,AGO1,ALG10,ALMS1,ALX4,ANKEF1,APOF,APPBP2,AREL1,ATG2B,ATIC,BET1,CAND1,CDH15,CEMP1,CENPO,CEP112,CHCHD5,CHRNA1,CLCC1,CNNM1,CNOT4,COX20,CRK,CSGALNACT2,CYLC2,CYP2E1,CYP7B1,DGKD,DIPK1C,DSG4,EIF1AX,EXOC7,FAM151B,FAM50A,FIP1L1,FKBP10,FN1,GALE,GARNL3,GDA,GDF15,GFOD1,GLIPR2,GRM2,H2AZ1,HACE1,HPRT1,KCNK2,KIF2B,KMT2D,LARGE1,LCOR,LGALS3BP,LGI4,LRCH1,LRRC49,LRRN4CL,MBD4,MORC2,…	125
Cancer,Neurological Disease,Organismal Injury and Abnormalities	Central nervous system cancer	0.000163	0.0203			ABCF2,ABLIM2,ACOX2,ACTN4,ADCYAP1R1,AGO1,ALG10,ALMS1,ALX4,ANKEF1,APOF,APPBP2,AREL1,ATG2B,ATIC,BET1,CAND1,CDH15,CEMP1,CENPO,CEP112,CHCHD5,CHRNA1,CLCC1,CNNM1,CNOT4,COX20,CRK,CSGALNACT2,CYLC2,CYP2E1,CYP7B1,DGKD,DIPK1C,DSG4,EIF1AX,EXOC7,FAM151B,FAM50A,FIP1L1,FKBP10,FN1,GALE,GARNL3,GDA,GDF15,GFOD1,GLIPR2,GRM2,HACE1,HPRT1,KCNK2,KIF2B,KMT2D,LARGE1,LCOR,LGALS3BP,LGI4,LRCH1,LRRC49,LRRN4CL,MBD4,MORC2,MYO5A,…	128
Cancer,Gastrointestinal Disease,Organismal Injury and Abnormalities	Large intestine adenocarcinoma	0.000166	0.0203			ABCF2,ABHD17A,ABLIM2,ACAP2,ACBD6,ACOX2,ACTN4,ADCYAP1R1,AGO1,AGPAT5,ALG10,ALMS1,ALX4,ANKEF1,APPBP2,AREL1,ARHGAP18,ARMC10,ATG2B,ATIC,BNIP2,C11orf96,CAND1,CDH15,CENPO,CEP112,CHCHD5,CHRNA1,CLCC1,CMPK1,CNNM1,CNOT4,COG4,CRK,CSGALNACT2,CYP2E1,CYP7B1,DDX21,DGKD,DNAJC5B,EGLN2,EIF1B,EIF3I,ERICH3,EXOC7,FAM151B,FBP1,FIP1L1,FKBP10,FN1,GAGE1 (includes others),GARNL3,GDA,GFOD1,GLIPR2,GRM2,HACE1,HPRT1,KCNA6,KCNK…	155
Cancer,Gastrointestinal Disease,Organismal Injury and Abnormalities	Large intestine carcinoma	0.000171	0.0203			ABCF2,ABHD17A,ABLIM2,ACAP2,ACBD6,ACOX2,ACTN4,ADCYAP1R1,AGO1,AGPAT5,ALG10,ALMS1,ALX4,ANKEF1,APPBP2,AREL1,ARHGAP18,ARMC10,ATG2B,ATIC,BNIP2,C11orf96,CAND1,CDH15,CENPO,CEP112,CHCHD5,CHRNA1,CLCC1,CMPK1,CNNM1,CNOT4,COG4,CRK,CSGALNACT2,CYP2E1,CYP7B1,DDX21,DGKD,DNAJC5B,EGLN2,EIF1B,EIF3I,ERICH3,EXOC7,FAM151B,FBP1,FIP1L1,FKBP10,FN1,GAGE1 (includes others),GARNL3,GDA,GFOD1,GLIPR2,GRM2,HACE1,HPRT1,KCNA6,KCNK…	156
Cancer,Neurological Disease,Organismal Injury and Abnormalities	Glioma cancer	0.000186	0.0217			ABCF2,ABLIM2,ACOX2,ACTN4,ADCYAP1R1,AGO1,ALG10,ALMS1,ALX4,ANKEF1,APOF,APPBP2,AREL1,ATG2B,ATIC,BET1,CAND1,CDH15,CEMP1,CENPO,CEP112,CHCHD5,CHRNA1,CLCC1,CNNM1,CNOT4,COX20,CRK,CSGALNACT2,CYLC2,CYP2E1,CYP7B1,DGKD,DIPK1C,DSG4,EIF1AX,EXOC7,FAM151B,FAM50A,FIP1L1,FKBP10,FN1,GALE,GARNL3,GDA,GDF15,GFOD1,GLIPR2,GRM2,HACE1,HPRT1,KCNK2,KIF2B,KMT2D,LARGE1,LCOR,LGALS3BP,LGI4,LRCH1,LRRC49,LRRN4CL,MBD4,MORC2,MYO5A,…	126
Cancer,Neurological Disease,Organismal Injury and Abnormalities	Central nervous system solid tumor	0.000283	0.0321			ABCF2,ABLIM2,ACOX2,ACTN4,ADCYAP1R1,AGO1,ALG10,ALMS1,ALX4,ANKEF1,APOF,APPBP2,AREL1,ATG2B,ATIC,BET1,CAND1,CDH15,CEMP1,CENPO,CEP112,CHCHD5,CHRNA1,CLCC1,CNNM1,CNOT4,COX20,CRK,CSGALNACT2,CYLC2,CYP2E1,CYP7B1,DGKD,DIPK1C,DSG4,EIF1AX,EXOC7,FAM151B,FAM50A,FIP1L1,FKBP10,FN1,GALE,GARNL3,GDA,GDF15,GFOD1,GLIPR2,GRM2,H2AZ1,HACE1,HPRT1,KCNK2,KIF2B,KMT2D,LARGE1,LCOR,LGALS3BP,LGI4,LRCH1,LRRC49,LRRN4CL,MBD4,MORC2,…	130
Infectious Diseases	Replication of Coxsackievirus B3	0.000296	0.0328			BNIP2,LAMP2,RAG1	3
Cancer,Neurological Disease,Organismal Injury and Abnormalities	Glioma	0.000314	0.034			ABCF2,ABLIM2,ACOX2,ACTN4,ADCYAP1R1,AGO1,ALG10,ALMS1,ALX4,ANKEF1,APOF,APPBP2,AREL1,ATG2B,ATIC,BET1,CAND1,CDH15,CEMP1,CENPO,CEP112,CHCHD5,CHRNA1,CLCC1,CNNM1,CNOT4,COX20,CRK,CSGALNACT2,CYLC2,CYP2E1,CYP7B1,DGKD,DIPK1C,DSG4,EIF1AX,EXOC7,FAM151B,FAM50A,FIP1L1,FKBP10,FN1,GALE,GARNL3,GDA,GDF15,GFOD1,GLIPR2,GRM2,H2AZ1,HACE1,HPRT1,KCNK2,KIF2B,KMT2D,LARGE1,LCOR,LGALS3BP,LGI4,LRCH1,LRRC49,LRRN4CL,MBD4,MORC2,…	127
Cancer,Organismal Injury and Abnormalities	Genitourinary carcinoma	0.000329	0.0349			ABCF2,ABHD17A,ABLIM2,ACAP2,ACOX2,ACTN4,ADCYAP1R1,AGO1,AGPAT5,ALG10,ALMS1,ALOX5AP,ALX4,AREL1,ARHGAP18,ARMC10,ATF6,ATG2B,ATIC,BNIP2,CAND1,CDH15,CDRT15,CENPU,CEP112,CFHR1,CHRNA1,CNNM1,CNOT4,COG4,CSGALNACT2,CYLC2,CYP2E1,CYP7B1,DDX21,DERL1,DGKD,DSG4,EFHD2,EIF1AX,EIF1B,EIF3I,ERICH3,FAM181B,FKBP10,FN1,GAGE1 (includes others),GALE,GARNL3,GDA,GDF15,GFOD1,GRM2,HACE1,HSFX1/HSFX2,KCNA6,KCNK2,KIF2B,KMT2D,KRTA…	145
Cancer,Gastrointestinal Disease,Organismal Injury and Abnormalities	Gastrointestinal carcinoma	0.00034	0.0352			ABCF2,ABHD17A,ABLIM2,ACAP2,ACBD6,ACOX2,ACTN4,ADCYAP1R1,AGO1,AGPAT5,ALG10,ALMS1,ALX4,ANKEF1,APPBP2,AREL1,ARHGAP18,ARMC10,ATG2B,ATIC,BNIP2,C11orf96,CAND1,CDH15,CENPO,CEP112,CHCHD5,CHRNA1,CLCC1,CMPK1,CNNM1,CNOT4,COG4,CRHR1,CRK,CSGALNACT2,CYP2E1,CYP7B1,DCUN1D5,DDX21,DGKD,DIPK1C,DNAJC5B,DNTTIP2,EGLN2,EIF1B,EIF3I,ERICH3,EXOC7,FAM151B,FAM181B,FBP1,FIP1L1,FKBP10,FN1,GAGE1 (includes others),GARNL3,GDA,GFO…	165
Cancer,Organismal Injury and Abnormalities	Soft tissue neoplasm	0.00036	0.0365			ABLIM2,ACAP2,ACOX2,ACTN4,ADCYAP1R1,AGO1,AGPAT5,ALG10,ALMS1,ALOX5AP,ALX4,ANKEF1,APOF,ARHGAP18,ARMC10,ATF6,ATG2B,ATIC,BHLHA9,CAND1,CDH15,CEMP1,CEP112,CFHR1,CHRNA1,CNNM1,CNOT4,COG4,CRHR1,CSGALNACT2,CYLC2,CYP2E1,CYP7B1,DCUN1D5,DDX21,DGKD,DNAJC5B,DNTTIP2,DSG4,EFHD2,ERICH3,ETV2,EXOC7,FAM181B,FBP1,FIP1L1,FKBP10,FN1,GARNL3,GDA,GFOD1,GRM2,HACE1,HPRT1,KCNA6,KCNK2,KIF2B,KMT2D,KRTAP12-3,LARGE1,LAT,LCOR,LGALS…	144
Cellular Assembly and Organization,Cellular Function and Maintenance	Formation of Golgi apparatus	0.000368	0.0365			DGKD,NSFL1C,USO1	3
Cancer,Gastrointestinal Disease,Organismal Injury and Abnormalities	Gastrointestinal adenocarcinoma	0.000398	0.0387			ABCF2,ABHD17A,ABLIM2,ACAP2,ACBD6,ACOX2,ACTN4,ADCYAP1R1,AGO1,AGPAT5,ALG10,ALMS1,ALX4,ANKEF1,APPBP2,AREL1,ARHGAP18,ARMC10,ATG2B,ATIC,BNIP2,C11orf96,CAND1,CDH15,CENPO,CEP112,CHCHD5,CHRNA1,CLCC1,CMPK1,CNNM1,CNOT4,COG4,CRHR1,CRK,CSGALNACT2,CYP2E1,CYP7B1,DDX21,DGKD,DNAJC5B,EGLN2,EIF1B,EIF3I,ERICH3,EXOC7,FAM151B,FBP1,FIP1L1,FKBP10,FN1,GAGE1 (includes others),GARNL3,GDA,GFOD1,GLIPR2,GRM2,HACE1,HPRT1,KCNA…	158
Cancer,Organismal Injury and Abnormalities	Malignant solid organ tumor	0.000417	0.0398			ABLIM2,ACAP2,ACOX2,ACTN4,ADCYAP1R1,AGO1,AGPAT5,ALG10,ALMS1,ALOX5AP,ALX4,ANKEF1,APOF,ARHGAP18,ARMC10,ATF6,ATG2B,ATIC,BHLHA9,CAND1,CDH15,CEMP1,CEP112,CFHR1,CHRNA1,CNOT4,COG4,CRHR1,CSGALNACT2,CYLC2,CYP2E1,CYP7B1,DCUN1D5,DDX21,DGKD,DNAJC5B,DNTTIP2,DSG4,EFHD2,ERICH3,ETV2,EXOC7,FAM181B,FBP1,FIP1L1,FKBP10,FN1,GAGE1 (includes others),GARNL3,GDA,GFOD1,GRM2,HACE1,HPRT1,KCNA6,KCNK2,KIF2B,KMT2D,KRTAP12-3,LAR…	149
Cell-To-Cell Signaling and Interaction,Drug Metabolism,Small Molecule Biochemistry	Metabolism of dopamine	0.00043	0.0402			HPRT1,MYO5A,PDE1B,PNKD	4
Cancer,Organismal Injury and Abnormalities	Malignant genitourinary solid tumor	0.000449	0.0411			ABCF2,ABHD17A,ABLIM2,ACAP2,ACOX2,ACTN4,ADCYAP1R1,AGO1,AGPAT5,ALG10,ALMS1,ALOX5AP,ALX4,AREL1,ARHGAP18,ARMC10,ATF6,ATG2B,ATIC,BNIP2,CAND1,CCL5,CDH15,CDRT15,CENPU,CEP112,CFHR1,CHCHD5,CHRNA1,CNNM1,CNOT4,COG4,CSGALNACT2,CYLC2,CYP2E1,CYP7B1,DDX21,DERL1,DGKD,DSG4,EFHD2,EGLN2,EIF1AX,EIF1B,EIF3I,ERICH3,FAM181B,FKBP10,FN1,GAGE1 (includes others),GALE,GARNL3,GDA,GDF15,GFOD1,GRM2,HACE1,HSFX1/HSFX2,KCNA6,KCNK…	152
Cancer,Organismal Injury and Abnormalities	Melanoma	0.000462	0.0416			ABLIM2,ACAP2,ACOX2,ACTN4,ADCYAP1R1,AGO1,AGPAT5,ALG10,ALMS1,ALX4,ANKEF1,APOF,ARHGAP18,ARMC10,ATF6,ATG2B,ATIC,BNIP2,C10orf62,CAND1,CDH15,CEMP1,CEP112,CFHR1,CHRNA1,CNOT4,COG4,CRHR1,CSGALNACT2,CYLC2,CYP2E1,CYP7B1,DCUN1D5,DDX21,DGKD,DIPK1C,DNAJC5B,DNTTIP2,DSG4,EFHD2,EIF1AX,ERICH3,ETV2,EXOC7,FAM181B,FAM50A,FBP1,FIP1L1,FKBP10,FN1,GARNL3,GDA,GFOD1,GRM2,HACE1,HPRT1,KCNA6,KCNK2,KIF2B,KMT2D,KRTAP12-3,LARGE1…	150
Cancer,Dermatological Diseases and Conditions,Organismal Injury and Abnormalities	Skin tumor	0.000477	0.0416			ABLIM2,ACAP2,ACOX2,ACTN4,ADCYAP1R1,AGO1,AGPAT5,ALG10,ALMS1,ALX4,ANKEF1,APOF,ARHGAP18,ARMC10,ATF6,ATG2B,ATIC,CAND1,CDH15,CEMP1,CEP112,CFHR1,CHRNA1,CNOT4,COG4,CRHR1,CSGALNACT2,CYLC2,CYP2E1,CYP7B1,DCUN1D5,DDX21,DGKD,DNAJC5B,DNTTIP2,DSG4,EFHD2,ERICH3,ETV2,EXOC7,FAM181B,FBP1,FIP1L1,FKBP10,FN1,GAGE1 (includes others),GARNL3,GDA,GFOD1,GRM2,HACE1,HPRT1,KCNA6,KCNK2,KIF2B,KMT2D,KRTAP12-3,LARGE1,LAT,LCOR,LG…	148
Cancer,Organismal Injury and Abnormalities	Development of malignant tumor	0.000489	0.0416		0.018	ABCF2,ABHD17A,ABLIM2,ACAP2,ACBD6,ACOX2,ACTN4,ADCYAP1R1,AGO1,AGPAT5,ALG10,ALMS1,ALX4,ANKEF1,APPBP2,AREL1,ARMC10,ATF6,ATG2B,ATIC,CAND1,CDH15,CDRT15,CENPU,CEP112,CFHR1,CHRNA1,CLCC1,CNNM1,CNOT4,COG4,CRHR1,CSGALNACT2,CYLC2,CYP2E1,CYP7B1,DDX21,DERL1,DGKD,DNAJC5B,DNTTIP2,DSG4,EIF1AX,EIF3I,ERICH3,EXOC7,FAM151B,FAM181B,FIP1L1,FKBP10,FN1,GAGE1 (includes others),GARNL3,GDF15,GFOD1,GLIPR2,GRM2,HACE1,HSFX1/HS…	155
Cancer,Cardiovascular Disease,Organismal Injury and Abnormalities	Angiosarcoma	0.000489	0.0416			COG4,FKBP10,FN1,HACE1,MIF,RAG1	6
Cancer,Organismal Injury and Abnormalities	Malignant soft tissue neoplasm	0.000539	0.0427			ABLIM2,ACAP2,ACOX2,ACTN4,ADCYAP1R1,AGO1,AGPAT5,ALG10,ALMS1,ALOX5AP,ALX4,ANKEF1,APOF,ARHGAP18,ARMC10,ATF6,ATG2B,ATIC,BHLHA9,CAND1,CDH15,CEMP1,CEP112,CFHR1,CHRNA1,CNNM1,CNOT4,COG4,CRHR1,CSGALNACT2,CYLC2,CYP2E1,CYP7B1,DCUN1D5,DDX21,DGKD,DNAJC5B,DNTTIP2,DSG4,EFHD2,ERICH3,ETV2,EXOC7,FAM181B,FBP1,FIP1L1,FKBP10,FN1,GARNL3,GDA,GFOD1,GRM2,HACE1,HPRT1,KCNA6,KCNK2,KIF2B,KMT2D,KRTAP12-3,LARGE1,LAT,LCOR,LGALS…	143
Cardiovascular Disease,Cardiovascular System Development and Function	Abnormal morphology of vascular plexus	0.000542	0.0427			FN1,UBP1,YAP1	3
Cell Morphology,Organismal Injury and Abnormalities	Swelling of gonadal cell lines	0.000546	0.0427			CRHR1,PARVB	2
Cellular Assembly and Organization,Cellular Compromise	Retraction of pseudopodia	0.000546	0.0427			CRK,FN1	2
Cancer	Exchange of colorectal cancer cell lines	0.000546	0.0427			KMT2D,REST	2
Cell Morphology,Cellular Function and Maintenance	Autophagy	0.000562	0.0432		0.61	ATF6,ATG2B,EXOC7,FN1,LAMP2,MYO5A,NACC1,POLG,RNF41,SHOC2,SLC7A9,SNW1,SREBF1,TBC1D9B,TOMM6,TUFM,UBE2O,VPS16,WDR6,YAP1	20
Developmental Disorder,Embryonic Development,Tissue Morphology	Abnormal morphology of visceral yolk sac	0.000655	0.0483			FN1,TEK,TFDP1,UBP1,YAP1	5
Cancer,Dermatological Diseases and Conditions,Organismal Injury and Abnormalities	Skin cancer	0.000655	0.0483			ABLIM2,ACAP2,ACOX2,ACTN4,ADCYAP1R1,AGO1,AGPAT5,ALG10,ALMS1,ALX4,ANKEF1,APOF,ARHGAP18,ARMC10,ATF6,ATG2B,ATIC,CAND1,CDH15,CEMP1,CEP112,CFHR1,CHRNA1,CNOT4,COG4,CRHR1,CSGALNACT2,CYLC2,CYP2E1,CYP7B1,DCUN1D5,DDX21,DGKD,DNAJC5B,DNTTIP2,DSG4,EFHD2,ERICH3,ETV2,EXOC7,FAM181B,FBP1,FIP1L1,FKBP10,FN1,GAGE1 (includes others),GARNL3,GDA,GFOD1,GRM2,HACE1,HPRT1,KCNA6,KCNK2,KIF2B,KMT2D,KRTAP12-3,LARGE1,LAT,LCOR,LG…	147
Cancer,Dermatological Diseases and Conditions,Organismal Injury and Abnormalities	Cutaneous melanoma	0.000658	0.0483			ABLIM2,ACAP2,ACOX2,ACTN4,ADCYAP1R1,AGO1,AGPAT5,ALG10,ALMS1,ALX4,ANKEF1,APOF,ARHGAP18,ARMC10,ATF6,ATG2B,ATIC,CAND1,CDH15,CEMP1,CEP112,CFHR1,CHRNA1,CNOT4,COG4,CRHR1,CSGALNACT2,CYLC2,CYP2E1,CYP7B1,DCUN1D5,DDX21,DGKD,DNAJC5B,DNTTIP2,DSG4,EFHD2,ERICH3,ETV2,EXOC7,FAM181B,FBP1,FIP1L1,FKBP10,FN1,GARNL3,GDA,GFOD1,GRM2,HACE1,HPRT1,KCNA6,KCNK2,KIF2B,KMT2D,KRTAP12-3,LARGE1,LAT,LCOR,LGALS3BP,LGI4,LRATD2,LRCH1…	138
Cancer,Organismal Injury and Abnormalities	Genitourinary tumor	0.000711	0.0507	Decreased	-2	ABCF2,ABHD17A,ABLIM2,ACAP2,ACOX2,ACTN4,ADCYAP1R1,AGO1,AGPAT5,ALG10,ALMS1,ALOX5AP,ALX4,AREL1,ARHGAP18,ARMC10,ATF6,ATG2B,ATIC,BNIP2,CAND1,CCL5,CDH15,CDRT15,CENPU,CEP112,CFHR1,CHCHD5,CHRNA1,CNNM1,CNOT4,COG4,CSGALNACT2,CYLC2,CYP2E1,CYP7B1,DDX21,DERL1,DGKD,DNTTIP2,DSG4,EFHD2,EGLN2,EIF1AX,EIF1B,EIF3I,ERICH3,FAM181B,FKBP10,FN1,GAGE1 (includes others),GALE,GARNL3,GDA,GDF15,GFOD1,GRM2,HACE1,HSFX1/HSFX2,KC…	153
Cellular Movement,Hematological System Development and Function,Immune Cell Trafficking	Cell movement of leukocyte cell lines	0.000727	0.0507		-0.828	CCL5,FN1,LRCH1,MIF,SEMA4D,SOCS1	6
Cancer,Organismal Injury and Abnormalities	Development of carcinoma	0.000734	0.0507		-0.883	ABCF2,ABHD17A,ABLIM2,ACAP2,ACBD6,ACOX2,ACTN4,ADCYAP1R1,AGO1,AGPAT5,ALG10,ALMS1,ALX4,ANKEF1,APPBP2,AREL1,ARMC10,ATF6,ATG2B,ATIC,CAND1,CDH15,CDRT15,CENPU,CEP112,CFHR1,CHRNA1,CLCC1,CNNM1,CNOT4,COG4,CRHR1,CSGALNACT2,CYLC2,CYP2E1,CYP7B1,DDX21,DERL1,DGKD,DNAJC5B,DNTTIP2,DSG4,EIF1AX,EIF3I,ERICH3,EXOC7,FAM151B,FAM181B,FIP1L1,FKBP10,FN1,GAGE1 (includes others),GARNL3,GDF15,GFOD1,GLIPR2,GRM2,HACE1,HSFX1/HS…	153
Cancer,Organismal Injury and Abnormalities	Malignant connective or soft tissue neoplasm	0.000735	0.0507		-0.372	ABLIM2,ACAP2,ACOX2,ACTN4,ADCYAP1R1,AGO1,AGPAT5,ALG10,ALMS1,ALOX5AP,ALX4,ANKEF1,APOF,ARHGAP18,ARMC10,ATF6,ATG2B,ATIC,BHLHA9,CAND1,CDH15,CEMP1,CEP112,CFHR1,CHRNA1,CNNM1,CNOT4,COG4,CRHR1,CSGALNACT2,CYLC2,CYP2E1,CYP7B1,DCUN1D5,DDX21,DGKD,DNAJC5B,DNTTIP2,DSG4,EFHD2,ERICH3,ETV2,EXOC7,FAM181B,FBP1,FIP1L1,FKBP10,FN1,GARNL3,GDA,GFOD1,GRM2,HACE1,HPRT1,KCNA6,KCNK2,KIF2B,KMT2D,KRTAP12-3,LARGE1,LAT,LCOR,LGALS…	144
Cellular Assembly and Organization,Cellular Function and Maintenance	Organization of Golgi apparatus	0.00089	0.0599			COG4,HACE1,NSFL1C,TRIP11,USO1	5
Cancer,Organismal Injury and Abnormalities	Connective or soft tissue tumor	0.000892	0.0599		-0.372	ABLIM2,ACAP2,ACOX2,ACTN4,ADCYAP1R1,AGO1,AGPAT5,ALG10,ALMS1,ALOX5AP,ALX4,ANKEF1,APOF,ARHGAP18,ARMC10,ATF6,ATG2B,ATIC,BHLHA9,CAND1,CDH15,CEMP1,CEP112,CFHR1,CHRNA1,CNNM1,CNOT4,COG4,CRHR1,CSGALNACT2,CYLC2,CYP2E1,CYP7B1,DCUN1D5,DDX21,DGKD,DNAJC5B,DNTTIP2,DSG4,EFHD2,ERICH3,ETV2,EXOC7,FAM181B,FBP1,FIP1L1,FKBP10,FN1,GARNL3,GDA,GFOD1,GRM2,HACE1,HPRT1,KCNA6,KCNK2,KIF2B,KMT2D,KRTAP12-3,LARGE1,LAT,LCOR,LGALS…	145
Organ Morphology,Organismal Development,Reproductive System Development and Function	Size of prostate gland	0.000905	0.0599			CYP7B1,WDR77	2
Developmental Disorder,Embryonic Development,Tissue Morphology	Abnormal morphology of yolk sac	0.000958	0.0625			ETV2,FN1,TEK,TFDP1,UBP1,YAP1	6
Cellular Development,Connective Tissue Development and Function,Tissue Development	Differentiation of adipocytes	0.001	0.0644		-1.942	ALMS1,CCDC85B,EGLN2,FN1,SELENBP1,SOCS1,SREBF1,TBL1XR1,TFDP1,UBE2O,WTAP,YAP1	12
Cancer,Organismal Injury and Abnormalities	Genitourinary adenocarcinoma	0.00103	0.0657			ABCF2,ABHD17A,ABLIM2,ACAP2,ACOX2,ACTN4,ADCYAP1R1,AGO1,AGPAT5,ALG10,ALMS1,ALOX5AP,ALX4,ARHGAP18,ARMC10,ATF6,ATG2B,ATIC,BNIP2,CAND1,CDRT15,CENPU,CEP112,CFHR1,CHRNA1,CNNM1,CNOT4,CSGALNACT2,CYLC2,CYP2E1,CYP7B1,DGKD,DSG4,EFHD2,EIF1AX,EIF1B,EIF3I,FAM181B,FKBP10,FN1,GAGE1 (includes others),GALE,GARNL3,GDA,GFOD1,GRM2,HACE1,HSFX1/HSFX2,KCNA6,KCNK2,KIF2B,KMT2D,KRTAP12-3,LARGE1,LAT,LCOR,LRRC49,MBD4,MORC2,MY…	127
Cancer,Organismal Injury and Abnormalities,Reproductive System Disease	Uterine endometrioid carcinoma	0.00107	0.0665			ABCF2,ABHD17A,ABLIM2,ACAP2,ACOX2,ACTN4,AGO1,ALG10,ALMS1,ATF6,ATG2B,ATIC,CAND1,CDRT15,CENPU,CFHR1,CHRNA1,CNNM1,CSGALNACT2,CYLC2,CYP7B1,DSG4,EIF1AX,EIF3I,FKBP10,FN1,GAGE1 (includes others),GRM2,KCNA6,KCNK2,KIF2B,KMT2D,KRTAP12-3,LAT,LCOR,LRRC49,MYO5A,MYRIP,NAT1,NDUFB11,NFE2L3,NSFL1C,OCA2,PARVB,PDE1B,PDHX,PIWIL4,POGZ,POU3F1,PRXL2A,RAG1,RALGAPA1,RPL36A,SENP1,SHOC2,SLC22A2,SLC7A9,SLITRK4,SPTSSB,SRCAP,T…	82
Cancer,Organismal Injury and Abnormalities	Endometrioid carcinoma	0.00107	0.0665			ABCF2,ABHD17A,ABLIM2,ACAP2,ACOX2,ACTN4,ADCYAP1R1,AGO1,ALG10,ALMS1,ATF6,ATG2B,ATIC,CAND1,CDRT15,CENPU,CFHR1,CHRNA1,CNNM1,CNOT4,CSGALNACT2,CYLC2,CYP7B1,DSG4,EIF1AX,EIF3I,FAM181B,FKBP10,FN1,GAGE1 (includes others),GRM2,KCNA6,KCNK2,KIF2B,KMT2D,KRTAP12-3,LAT,LCOR,LRRC49,MYO5A,MYRIP,NAT1,NDUFB11,NFE2L3,NSFL1C,OCA2,OSBP,PARVB,PDE1B,PDHX,PIWIL4,POGZ,POU3F1,PPFIA1,PRXL2A,RAG1,RALGAPA1,RPL36A,SENP1,SHOC2,S…	89
Cellular Function and Maintenance	Homeostasis of muscle cells	0.00118	0.0723			CHRNA1,LAMP2,LARGE1	3
Developmental Disorder,Neurological Disease,Organismal Injury and Abnormalities	Mental retardation	0.00124	0.0739			ACBD6,ALMS1,CDH15,CHRNA1,FAM50A,GARNL3,HPRT1,KMT2D,LAMP2,LARGE1,MORC2,NACC1,PARS2,PDHX,POGZ,POLG,RNF115,SRCAP,TBL1XR1,TMCO1,ZNF674	21
Cell-To-Cell Signaling and Interaction	Adhesion of leukemia cell lines	0.00124	0.0739		1.271	CRK,FN1,GDF15,GLRX,LAT,YAP1	6
Developmental Disorder,Embryonic Development,Organismal Development,Tissue Morphology	Lack of vitelline vessel	0.00126	0.0742			ETV2,FN1,TEK,UBP1	4
Cancer,Organismal Injury and Abnormalities	Anogenital cancer	0.0013	0.0753			ABCF2,ABHD17A,ABLIM2,ACAP2,ACOX2,ACTN4,ADCYAP1R1,AGO1,AGPAT5,ALG10,ALMS1,ALOX5AP,AREL1,ARHGAP18,ARMC10,ATF6,ATG2B,ATIC,BNIP2,CAND1,CCL5,CDRT15,CENPU,CEP112,CFHR1,CHCHD5,CHRNA1,CNNM1,CNOT4,COG4,CSGALNACT2,CYLC2,CYP2E1,CYP7B1,DERL1,DGKD,DSG4,EFHD2,EGLN2,EIF1AX,EIF1B,EIF3I,ERICH3,FAM181B,FKBP10,FN1,GAGE1 (includes others),GALE,GARNL3,GDA,GDF15,GRM2,HACE1,KCNA6,KCNK2,KCTD5,KIF2B,KMT2D,KRTAP12-3,LARGE…	141
Cancer,Neurological Disease,Organismal Injury and Abnormalities	Grade 3-4 glioma cancer	0.00132	0.0759			ABCF2,ABLIM2,ACOX2,ACTN4,ADCYAP1R1,ALG10,ALMS1,ALX4,APOF,AREL1,ATG2B,ATIC,BET1,CAND1,CDH15,CEMP1,CENPO,CEP112,CHCHD5,CHRNA1,CNNM1,CNOT4,COX20,CSGALNACT2,CYLC2,CYP2E1,CYP7B1,DGKD,DIPK1C,DSG4,EIF1AX,EXOC7,FAM151B,FAM50A,FIP1L1,FKBP10,FN1,GALE,GARNL3,GDA,GDF15,GFOD1,GLIPR2,GRM2,HACE1,HPRT1,KCNK2,KIF2B,KMT2D,LARGE1,LCOR,LGALS3BP,LGI4,LRCH1,MBD4,MORC2,MYO5A,NAT1,NKD2,OSBP,PARS2,PARVB,PDE1B,PDHX,PLCXD3…	105
Developmental Disorder,Gastrointestinal Disease,Hepatic System Disease,Hereditary Disorder,Metabolic Disease,Organismal Injury and Abnormalities	Congenital bile acid synthesis defect	0.00135	0.0765			ACOX2,CYP7B1	2
Developmental Disorder	Autism spectrum disorder or intellectual disability	0.00139	0.078			ABLIM2,ACBD6,ALMS1,CDH15,CHRNA1,FAM50A,GARNL3,HPRT1,KMT2D,LAMP2,LARGE1,MORC2,NACC1,OCA2,PARS2,PDHX,POGZ,POLG,RNF115,SRCAP,TBL1XR1,TMCO1,YAP1,ZNF674	24
Cancer,Organismal Injury and Abnormalities,Reproductive System Disease	Endometrioid endometrial adenocarcinoma	0.00146	0.0811			ABCF2,ABHD17A,ABLIM2,ACAP2,ACOX2,ACTN4,AGO1,ALG10,ALMS1,ATF6,ATG2B,ATIC,CAND1,CDRT15,CENPU,CFHR1,CHRNA1,CNNM1,CSGALNACT2,CYLC2,CYP7B1,DSG4,EIF1AX,EIF3I,FKBP10,FN1,GAGE1 (includes others),GRM2,KCNA6,KCNK2,KIF2B,KMT2D,KRTAP12-3,LAT,LCOR,LRRC49,MYO5A,MYRIP,NAT1,NDUFB11,NSFL1C,OCA2,PARVB,PDE1B,PDHX,PIWIL4,POGZ,POU3F1,PRXL2A,RAG1,RALGAPA1,RPL36A,SENP1,SHOC2,SLC22A2,SLC7A9,SLITRK4,SPTSSB,SRCAP,TAX1BP1,…	81
Cancer,Organismal Injury and Abnormalities,Reproductive System Disease	Genital carcinoma	0.00177	0.0967			ABCF2,ABHD17A,ABLIM2,ACAP2,ACOX2,ACTN4,ADCYAP1R1,AGO1,AGPAT5,ALG10,ALMS1,ALOX5AP,AREL1,ARHGAP18,ARMC10,ATF6,ATG2B,ATIC,BNIP2,CAND1,CDRT15,CENPU,CEP112,CFHR1,CHRNA1,CNNM1,CNOT4,CSGALNACT2,CYLC2,CYP2E1,CYP7B1,DSG4,EFHD2,EIF1AX,EIF1B,EIF3I,FAM181B,FKBP10,FN1,GAGE1 (includes others),GALE,GARNL3,GDA,GDF15,GRM2,KCNA6,KCNK2,KIF2B,KMT2D,KRTAP12-3,LARGE1,LAT,LCOR,LRRC49,MBD4,MORC2,MYO5A,MYRIP,NACC1,NAT1,N…	121
Lipid Metabolism,Small Molecule Biochemistry	Synthesis of lipid	0.00203	0.11		-0.966	ACBD6,ACOX2,AGPAT5,ALOX5AP,ATF6,CCL5,CRHR1,CYP2E1,CYP7B1,DGKD,FN1,GDF15,LARGE1,MIF,MYO5A,OSBP,PLA2G12A,POLG,REST,SLC22A2,SLC6A6,SOCS1,SPTSSB,SREBF1	24
Cancer,Organismal Injury and Abnormalities	Pelvic adenocarcinoma	0.00207	0.111			ABCF2,ABHD17A,ABLIM2,ACAP2,ACOX2,ACTN4,ADCYAP1R1,AGO1,AGPAT5,ALG10,ALMS1,ALOX5AP,ARHGAP18,ARMC10,ATF6,ATG2B,ATIC,BNIP2,CAND1,CDRT15,CENPU,CEP112,CFHR1,CHRNA1,CNNM1,CNOT4,CSGALNACT2,CYLC2,CYP2E1,CYP7B1,DSG4,EFHD2,EIF1AX,EIF1B,EIF3I,FAM181B,FKBP10,FN1,GAGE1 (includes others),GALE,GARNL3,GDA,GRM2,KCNA6,KCNK2,KIF2B,KMT2D,KRTAP12-3,LARGE1,LAT,LCOR,LRCH1,LRRC49,MBD4,MORC2,MYO5A,MYRIP,NACC1,NAT1,NDUFB11…	118
Nucleic Acid Metabolism,Small Molecule Biochemistry	Catabolism of nucleoside 5'-phosphate	0.00217	0.114			GDA,HPRT1,UBP1	3
Cellular Movement	Migration of pericytes	0.00217	0.114			CCL5,FN1,MIF	3
Cancer,Organismal Injury and Abnormalities	Extraadrenal retroperitoneal tumor	0.00225	0.115			ACOX2,ACTN4,ADCYAP1R1,AGO1,AGPAT5,ALG10,ALMS1,ALX4,AREL1,ATG2B,ATIC,CAND1,CCL5,CENPO,CENPU,CFHR1,CMPK1,CNNM1,COG4,CRHR1,DERL1,DGKD,EIF1AX,FKBP10,FN1,GALE,GARNL3,GDF15,GFOD1,HACE1,HSFX1/HSFX2,KCNA6,KCTD5,KIF2B,KMT2D,KRTDAP,LCOR,LGI4,LRATD2,LRRC49,MIF,MTIF3,MYO5A,NDUFA10,NFE2L3,NKD2,NOP58,OCA2,OSBP,PARS2,PAXX,PCMTD2,PNKD,POLR1E,POU3F1,PPFIA1,PSMD11,RAG1,REST,SELENBP1,SLITRK4,SOCS1,SPTSSB,SREBF1,TBL…	76
Cancer,Organismal Injury and Abnormalities,Reproductive System Disease	Uterine carcinoma	0.00231	0.115			ABCF2,ABHD17A,ABLIM2,ACAP2,ACOX2,ACTN4,AGO1,ALG10,ALMS1,AREL1,ATF6,ATG2B,ATIC,CAND1,CDRT15,CENPU,CFHR1,CHRNA1,CNNM1,CSGALNACT2,CYLC2,CYP7B1,DSG4,EIF1AX,EIF3I,FAM181B,FKBP10,FN1,GAGE1 (includes others),GALE,GRM2,KCNA6,KCNK2,KIF2B,KMT2D,KRTAP12-3,LAT,LCOR,LRRC49,MYO5A,MYRIP,NAT1,NDUFB11,NFE2L3,NSFL1C,OCA2,PARVB,PDE1B,PDHX,PIWIL4,POGZ,POU3F1,PPFIA1,PRXL2A,RAG1,RALGAPA1,REST,RPL36A,SENP1,SHOC2,SLC22A…	87
Cancer,Endocrine System Disorders,Gastrointestinal Disease,Organismal Injury and Abnormalities	Pancreatic tumor	0.00242	0.115			ACTN4,ADCYAP1R1,AGO1,AGPAT5,ALG10,AREL1,ATG2B,ATIC,CCL5,CENPO,CFHR1,CMPK1,CNNM1,COG4,CRHR1,DERL1,DGKD,EIF1AX,FKBP10,FN1,GALE,GARNL3,GDF15,KCNA6,KCTD5,KIF2B,KMT2D,KRTDAP,LCOR,LGI4,LRATD2,LRRC49,MIF,MTIF3,MYO5A,NFE2L3,NKD2,NOP58,OCA2,OSBP,PARS2,PAXX,PCMTD2,POLR1E,PSMD11,RAG1,SLITRK4,SOCS1,SPTSSB,SREBF1,TEK,TLL1,TTC30A,UNC5C,WTAP,YAP1,ZDHHC17,ZNF417/ZNF587,ZNF530,ZNRF2	60
Cancer,Neurological Disease,Organismal Injury and Abnormalities	Grade 4 high grade glioma	0.00246	0.115			ABCF2,ABLIM2,ACOX2,ACTN4,ADCYAP1R1,ALG10,ALMS1,ALX4,AREL1,ATG2B,ATIC,BET1,CAND1,CDH15,CEMP1,CENPO,CEP112,CHCHD5,CHRNA1,CNNM1,CNOT4,COX20,CSGALNACT2,CYLC2,CYP2E1,CYP7B1,DGKD,DIPK1C,DSG4,EIF1AX,EXOC7,FAM151B,FAM50A,FIP1L1,FKBP10,FN1,GALE,GARNL3,GDA,GDF15,GFOD1,GLIPR2,GRM2,HPRT1,KIF2B,KMT2D,LARGE1,LGALS3BP,LGI4,LRCH1,MBD4,MORC2,MYO5A,NAT1,NKD2,OSBP,PARS2,PARVB,PDE1B,PDHX,PLCXD3,POGZ,POLG,POLR1E,PPFI…	93
Cancer,Neurological Disease,Organismal Injury and Abnormalities	Grade 4 malignant glioma	0.00246	0.115			ABCF2,ABLIM2,ACOX2,ACTN4,ADCYAP1R1,ALG10,ALMS1,ALX4,AREL1,ATG2B,ATIC,BET1,CAND1,CDH15,CEMP1,CENPO,CEP112,CHCHD5,CHRNA1,CNNM1,CNOT4,COX20,CSGALNACT2,CYLC2,CYP2E1,CYP7B1,DGKD,DIPK1C,DSG4,EIF1AX,EXOC7,FAM151B,FAM50A,FIP1L1,FKBP10,FN1,GALE,GARNL3,GDA,GDF15,GFOD1,GLIPR2,GRM2,HPRT1,KIF2B,KMT2D,LARGE1,LGALS3BP,LGI4,LRCH1,MBD4,MORC2,MYO5A,NAT1,NKD2,OSBP,PARS2,PARVB,PDE1B,PDHX,PLCXD3,POGZ,POLG,POLR1E,PPFI…	93
Cancer,Neurological Disease,Organismal Injury and Abnormalities	Grade 4 astrocytoma	0.00246	0.115			ABCF2,ABLIM2,ACOX2,ACTN4,ADCYAP1R1,ALG10,ALMS1,ALX4,AREL1,ATG2B,ATIC,BET1,CAND1,CDH15,CEMP1,CENPO,CEP112,CHCHD5,CHRNA1,CNNM1,CNOT4,COX20,CSGALNACT2,CYLC2,CYP2E1,CYP7B1,DGKD,DIPK1C,DSG4,EIF1AX,EXOC7,FAM151B,FAM50A,FIP1L1,FKBP10,FN1,GALE,GARNL3,GDA,GDF15,GFOD1,GLIPR2,GRM2,HPRT1,KIF2B,KMT2D,LARGE1,LGALS3BP,LGI4,LRCH1,MBD4,MORC2,MYO5A,NAT1,NKD2,OSBP,PARS2,PARVB,PDE1B,PDHX,PLCXD3,POGZ,POLG,POLR1E,PPFI…	93
Cellular Response to Therapeutics	Radioresistance of lung cancer cell lines	0.00249	0.115			FN1,YAP1	2
Cellular Assembly and Organization,Cellular Function and Maintenance	Reassembly of Golgi apparatus	0.00249	0.115			DGKD,USO1	2
Cellular Development,Cellular Growth and Proliferation,Embryonic Development,Nervous System Development and Function,Organ Development,Organismal Development,Tissue Development	Proliferation of cerebellar granule neuron precursor cells	0.00249	0.115			ALX4,YAP1	2
Inflammatory Disease,Inflammatory Response,Organismal Injury and Abnormalities,Renal and Urological Disease	Acute phase crescentic glomerulonephritis	0.00249	0.115			ACTN4,CCL5	2
Cancer,Gastrointestinal Disease,Organismal Injury and Abnormalities	Pancreatobiliary tumor	0.00251	0.115			ACTN4,ADCYAP1R1,AGO1,AGPAT5,ALG10,AREL1,ATG2B,ATIC,CAND1,CCL5,CENPO,CFHR1,CMPK1,CNNM1,COG4,CRHR1,CYP7B1,DERL1,DGKD,EIF1AX,ETV2,FKBP10,FN1,GALE,GARNL3,GDF15,KCNA6,KCTD5,KIF2B,KMT2D,KRTDAP,LCOR,LGI4,LRATD2,LRRC49,MESP1,MIF,MTIF3,MYO5A,NFE2L3,NKD2,NOP58,OCA2,OSBP,PARS2,PAXX,PCMTD2,POLR1E,PSMD11,RAG1,SLITRK4,SOCS1,SPTSSB,SREBF1,TARBP1,TEK,TLL1,TTC30A,UBP1,UNC5C,WTAP,YAP1,ZDHHC17,ZFAND2A,ZNF417/ZNF587…	67
Cancer,Gastrointestinal Disease,Organismal Injury and Abnormalities	Pancreaticobiliary neoplasm	0.00251	0.115			ACTN4,ADCYAP1R1,AGO1,AGPAT5,ALG10,AREL1,ATG2B,ATIC,CAND1,CCL5,CENPO,CFHR1,CMPK1,CNNM1,COG4,CRHR1,CYP7B1,DERL1,DGKD,EIF1AX,ETV2,FKBP10,FN1,GALE,GARNL3,GDF15,KCNA6,KCTD5,KIF2B,KMT2D,KRTDAP,LCOR,LGI4,LRATD2,LRRC49,MESP1,MIF,MTIF3,MYO5A,NFE2L3,NKD2,NOP58,OCA2,OSBP,PARS2,PAXX,PCMTD2,POLR1E,PSMD11,RAG1,SLITRK4,SOCS1,SPTSSB,SREBF1,TARBP1,TEK,TLL1,TTC30A,UBP1,UNC5C,WTAP,YAP1,ZDHHC17,ZFAND2A,ZNF417/ZNF587…	67
Cellular Assembly and Organization	Fusion of cellular membrane	0.00251	0.115			HACE1,MYRIP,NSFL1C,USO1	4
Cancer,Gastrointestinal Disease,Organismal Injury and Abnormalities	Hepatobiliary neoplasm	0.00259	0.117		1.176	ABCF2,ABLIM2,ACOX2,ACTN4,AGO1,ALMS1,ANKEF1,APOF,AREL1,ARMC10,ATF6,ATG2B,ATIC,BNIP2,CAND1,CDH15,CENPU,CEP112,CFHR1,CHRNA1,CLCC1,CNOT4,COG4,CSGALNACT2,CYLC2,CYP7B1,DERL1,DNAJC5B,DNTTIP2,DSG4,EIF1AX,EIF3I,ERICH3,ETV2,EXOC7,FBP1,FIP1L1,FKBP10,FN1,GAGE1 (includes others),GALE,GARNL3,GRM2,HACE1,KCNK2,KIF2B,KMT2D,LCOR,LRCH1,LRRC49,LRRN4CL,MESP1,MORC2,MYO5A,MYRIP,NDUFA10,NDUFB11,NFE2L3,NKD2,NOP58,NXPE4,O…	104
Cellular Development,Connective Tissue Development and Function	Differentiation of fibroblast cell lines	0.0026	0.117		-1.463	CRK,EGLN2,FN1,H2AZ1,SENP1,SREBF1,UBE2O,WTAP	8
Cell Morphology	Cell rounding of tumor cell lines	0.00267	0.118			FN1,PARVB,SEMA4D	3
Cellular Movement,Hematological System Development and Function,Immune Cell Trafficking	Migration of leukocyte cell lines	0.00267	0.118		-0.305	CCL5,LRCH1,MIF,SEMA4D	4
Cellular Function and Maintenance,Molecular Transport	Exocytosis	0.00294	0.121		-1.542	ACAP2,CCL5,CRHR1,GLRX,MYO5A,NSFL1C,PNKD,REST	8
Cancer,Cardiovascular Disease,Organismal Injury and Abnormalities	Development of angiosarcoma	0.00295	0.121			HACE1,MIF,RAG1	3
Post-Translational Modification	Ubiquitination	0.00295	0.121			AREL1,CAND1,CNOT4,DERL1,HACE1,HPRT1,PSMB6,PSMB7,PSMD11,RAG1,RNF115,RNF41,UBE2O,ZNRF2	14
Digestive System Development and Function,Gastrointestinal Disease,Hepatic System Development and Function,Hepatic System Disease,Organ Morphology,Organismal Development,Organismal Injury and Abnormalities	Hepatomegaly	0.00296	0.121			EGLN2,MIF,RAG1,SOCS1,YAP1	5
Cellular Assembly and Organization,Cellular Function and Maintenance,Molecular Transport	Exocytosis of vesicles	0.00301	0.121		-0.293	MYO5A,NSFL1C,PNKD,REST	4
Cancer,Gastrointestinal Disease,Hepatic System Disease,Organismal Injury and Abnormalities	Hepatobiliary system cancer	0.00304	0.121		0.749	ABCF2,ABLIM2,ACOX2,ACTN4,ALMS1,ANKEF1,APOF,AREL1,ARMC10,ATF6,ATG2B,ATIC,BNIP2,CAND1,CDH15,CENPU,CEP112,CFHR1,CHRNA1,CLCC1,CNOT4,CSGALNACT2,CYLC2,CYP7B1,DERL1,DNAJC5B,DNTTIP2,DSG4,EIF1AX,EIF3I,ERICH3,ETV2,EXOC7,FBP1,FIP1L1,FKBP10,FN1,GALE,GARNL3,HACE1,KCNK2,KIF2B,KMT2D,LCOR,LRRC49,LRRN4CL,MESP1,MORC2,MYO5A,MYRIP,NDUFA10,NDUFB11,NFE2L3,NKD2,NOP58,NXPE4,OCA2,PARVB,PDE1B,PIWIL4,POGZ,POLG,PPP1R37,PSMD…	93
Cancer,Organismal Injury and Abnormalities,Reproductive System Disease	Genital tract cancer	0.00306	0.121			ABCF2,ABHD17A,ABLIM2,ACAP2,ACOX2,ACTN4,ADCYAP1R1,AGO1,AGPAT5,ALG10,ALMS1,ALOX5AP,AREL1,ARHGAP18,ARMC10,ATF6,ATG2B,ATIC,BNIP2,CAND1,CCL5,CDRT15,CENPU,CEP112,CFHR1,CHRNA1,CNNM1,CNOT4,CSGALNACT2,CYLC2,CYP2E1,CYP7B1,DSG4,EFHD2,EIF1AX,EIF1B,EIF3I,ERICH3,FAM181B,FKBP10,FN1,GAGE1 (includes others),GALE,GARNL3,GDA,GDF15,GRM2,KCNA6,KCNK2,KIF2B,KMT2D,KRTAP12-3,LARGE1,LAT,LCOR,LGALS3BP,LRRC49,MBD4,MIF,MORC2…	127
Nucleic Acid Metabolism,Small Molecule Biochemistry	Catabolism of GMP	0.00318	0.121			GDA,HPRT1	2
Cellular Movement	Migration of chondrosarcoma cells	0.00318	0.121			CCL5,MIF	2
Cell Cycle,Cell Morphology,Cellular Assembly and Organization,Cellular Movement	Elongation of actin filaments	0.00318	0.121			ACTN4,FN1	2
Nucleic Acid Metabolism,Small Molecule Biochemistry	Catabolism of nucleotide	0.00319	0.121			GDA,HPRT1,NUDT16,UBP1	4
Cell Morphology,Cell-To-Cell Signaling and Interaction,Cellular Assembly and Organization	Size of focal adhesions	0.00324	0.121			ACTN4,FN1,YAP1	3
Cancer,Organismal Injury and Abnormalities	Incidence of tumor	0.00351	0.121		0.201	ABCF2,ABHD17A,ABLIM2,ACAP2,ACBD6,ACOX2,ACTN4,ADCYAP1R1,AGO1,AGPAT5,ALG10,ALMS1,ALX4,ANKEF1,APPBP2,AREL1,ARMC10,ATF6,ATG2B,ATIC,CAND1,CDH15,CDRT15,CENPU,CEP112,CFHR1,CHRNA1,CLCC1,CNNM1,CNOT4,COG4,CRHR1,CSGALNACT2,CYLC2,CYP2E1,CYP7B1,DDX21,DERL1,DGKD,DNAJC5B,DNTTIP2,DSG4,EIF1AX,EIF3I,ERICH3,EXOC7,FAM151B,FAM181B,FIP1L1,FKBP10,FN1,GAGE1 (includes others),GALE,GARNL3,GDF15,GFOD1,GLIPR2,GRM2,HACE1,HSF…	156
Developmental Disorder,Hereditary Disorder,Neurological Disease,Organismal Injury and Abnormalities	Smith-Magenis syndrome-like disorder	0.00394	0.121			KMT2D,POGZ	2
Cell Morphology,Hematological Disease,Hematological System Development and Function,Immunological Disease,Lymphoid Tissue Structure and Development	Lack of CD4+ T-lymphocytes	0.00394	0.121			LAT,RAG1	2
Cell Morphology,Hematological Disease,Hematological System Development and Function,Immunological Disease,Lymphoid Tissue Structure and Development	Lack of CD8+ T lymphocyte	0.00394	0.121			LAT,RAG1	2
Cellular Development,Connective Tissue Development and Function	Adipogenesis of fibroblasts	0.00394	0.121			MIF,TFDP1	2
Cancer,Organismal Injury and Abnormalities,Reproductive System Disease	Female genital tract adenocarcinoma	0.00396	0.121			ABCF2,ABHD17A,ABLIM2,ACAP2,ACOX2,ACTN4,ADCYAP1R1,AGO1,ALG10,ALMS1,ARMC10,ATF6,ATG2B,ATIC,CAND1,CDRT15,CENPU,CFHR1,CHRNA1,CNNM1,CNOT4,CSGALNACT2,CYLC2,CYP7B1,DSG4,EIF1AX,EIF3I,FAM181B,FKBP10,FN1,GAGE1 (includes others),GALE,GRM2,KCNA6,KCNK2,KIF2B,KMT2D,KRTAP12-3,LAT,LCOR,LRRC49,MYO5A,MYRIP,NAT1,NDUFB11,NFE2L3,NSFL1C,NXPE4,OCA2,OSBP,PARVB,PDE1B,PDHX,PIWIL4,POGZ,POU3F1,PPFIA1,PRXL2A,RAG1,RALGAPA1,RP…	93
Cancer,Organismal Injury and Abnormalities,Reproductive System Disease	Genital tumor	0.00398	0.121			ABCF2,ABHD17A,ABLIM2,ACAP2,ACOX2,ACTN4,ADCYAP1R1,AGO1,AGPAT5,ALG10,ALMS1,ALOX5AP,AREL1,ARHGAP18,ARMC10,ATF6,ATG2B,ATIC,BNIP2,CAND1,CCL5,CDRT15,CENPU,CEP112,CFHR1,CHRNA1,CNNM1,CNOT4,CSGALNACT2,CYLC2,CYP2E1,CYP7B1,DNTTIP2,DSG4,EFHD2,EIF1AX,EIF1B,EIF3I,ERICH3,FAM181B,FKBP10,FN1,GAGE1 (includes others),GALE,GARNL3,GDA,GDF15,GRM2,KCNA6,KCNK2,KIF2B,KMT2D,KRTAP12-3,LARGE1,LAT,LCOR,LGALS3BP,LRRC49,MBD4,M…	128
Cancer,Neurological Disease,Organismal Injury and Abnormalities	Brain astrocytoma	0.00405	0.121			ABCF2,ABLIM2,ACOX2,ACTN4,ADCYAP1R1,ALG10,ALMS1,ALX4,AREL1,ATG2B,ATIC,BET1,CAND1,CDH15,CEMP1,CENPO,CEP112,CHCHD5,CHRNA1,CNNM1,CNOT4,COX20,CSGALNACT2,CYLC2,CYP2E1,CYP7B1,DGKD,DIPK1C,DSG4,EIF1AX,EXOC7,FAM151B,FAM50A,FIP1L1,FKBP10,FN1,GALE,GARNL3,GDA,GDF15,GFOD1,GLIPR2,GRM2,HPRT1,KIF2B,KMT2D,LARGE1,LGALS3BP,LGI4,LRCH1,MBD4,MORC2,MYO5A,NAT1,NKD2,OSBP,PARS2,PARVB,PDE1B,PDHX,PLCXD3,POGZ,POLG,POLR1E,PPFI…	92
Gastrointestinal Disease,Hepatic System Disease,Organismal Injury and Abnormalities	Liver lesion	0.00415	0.121		0.301	ABCF2,ABLIM2,ACOX2,ACTN4,AGO1,ALMS1,ANKEF1,APOF,AREL1,ARMC10,ATF6,ATG2B,ATIC,BNIP2,CCL5,CDH15,CENPU,CEP112,CFHR1,CHRNA1,CLCC1,CNOT4,COG4,CSGALNACT2,CYLC2,CYP2E1,CYP7B1,DERL1,DNAJC5B,DNTTIP2,DSG4,EIF1AX,EIF3I,ERICH3,EXOC7,FBP1,FIP1L1,FKBP10,FN1,GAGE1 (includes others),GALE,GARNL3,GRM2,HACE1,HPRT1,KCNK2,KIF2B,KMT2D,LAMP2,LAT,LCOR,LRCH1,LRRC49,LRRN4CL,MIF,MORC2,MYO5A,MYRIP,NDUFA10,NDUFB11,NKD2,NOP58…	103
Cellular Development,Connective Tissue Development and Function,Tissue Development	Differentiation of connective tissue cells	0.00419	0.121		-1.006	ALMS1,CCDC85B,CCL5,CRK,EGLN2,FN1,LAT,LGALS3BP,PRXL2A,REST,SELENBP1,SEMA4D,SOCS1,SREBF1,TBL1XR1,TFDP1,UBE2O,WTAP,YAP1	19
RNA Post-Transcriptional Modification	Conversion of nitrogenous base	0.00423	0.121			CMPK1,GLRX,HPRT1	3
Cancer,Hematological Disease,Immunological Disease,Organismal Injury and Abnormalities	Small B-cell lymphocytic lymphoma	0.00424	0.121			ADCYAP1R1,CLCC1,DGKD,DSG4,HPRT1,KIF2B,KMT2D,NFE2L3,NXPE4,OSBP,PSMB6,RAG1,SLC7A9,UNC5C	14
Cancer,Neurological Disease,Organismal Injury and Abnormalities	High grade astrocytoma	0.00454	0.121			ABCF2,ABLIM2,ACOX2,ACTN4,ADCYAP1R1,ALG10,ALMS1,ALX4,AREL1,ATG2B,ATIC,BET1,CAND1,CDH15,CEMP1,CENPO,CEP112,CHCHD5,CHRNA1,CNNM1,CNOT4,COX20,CSGALNACT2,CYLC2,CYP2E1,CYP7B1,DGKD,DIPK1C,DSG4,EIF1AX,EXOC7,FAM151B,FAM50A,FIP1L1,FKBP10,FN1,GALE,GARNL3,GDA,GDF15,GFOD1,GLIPR2,GRM2,HPRT1,KIF2B,KMT2D,LARGE1,LGALS3BP,LGI4,LRCH1,MBD4,MORC2,MYO5A,NAT1,NFE2L3,NKD2,OSBP,PARS2,PARVB,PDE1B,PDHX,PLCXD3,POGZ,POLG,POLR…	95
Cardiovascular System Development and Function,Cellular Movement	Migration of endothelial progenitor cells	0.00479	0.121			CCL5,MIF	2
Organ Morphology	Regeneration of pancreas	0.00479	0.121			SOCS1,YAP1	2
Cell Morphology,Hematological System Development and Function,Inflammatory Response	Polarization of neutrophils	0.00479	0.121			FN1,GLRX	2
Cellular Assembly and Organization,Hair and Skin Development and Function	Transport of melanosomes	0.00479	0.121			MYO5A,MYRIP	2
Cancer,Organismal Injury and Abnormalities,Reproductive System Disease	Endometrial cancer	0.00494	0.121			ABCF2,ABHD17A,ABLIM2,ACAP2,ACOX2,ACTN4,AGO1,ALG10,ALMS1,ATF6,ATG2B,ATIC,CAND1,CDRT15,CENPU,CFHR1,CHRNA1,CNNM1,CSGALNACT2,CYLC2,CYP7B1,DSG4,EIF1AX,EIF3I,ERICH3,FKBP10,FN1,GAGE1 (includes others),GALE,GRM2,KCNA6,KCNK2,KIF2B,KMT2D,KRTAP12-3,LAT,LCOR,LGALS3BP,LRRC49,MYO5A,MYRIP,NAT1,NDUFB11,NFE2L3,NSFL1C,OCA2,PARVB,PDE1B,PDHX,PIWIL4,POGZ,POU3F1,PPFIA1,PRXL2A,RAG1,RALGAPA1,RPL36A,SENP1,SHOC2,SLC22A2,S…	86
Cancer,Organismal Injury and Abnormalities	Pelvic carcinoma	0.00496	0.121			ABCF2,ABHD17A,ABLIM2,ACAP2,ACOX2,ACTN4,ADCYAP1R1,AGO1,AGPAT5,ALG10,ALMS1,ALOX5AP,AREL1,ARHGAP18,ARMC10,ATF6,ATG2B,ATIC,BNIP2,CAND1,CDH15,CDRT15,CENPU,CEP112,CFHR1,CHRNA1,CNNM1,CNOT4,COG4,CSGALNACT2,CYLC2,CYP2E1,CYP7B1,DDX21,DSG4,EFHD2,EIF1AX,EIF1B,EIF3I,FAM181B,FKBP10,FN1,GAGE1 (includes others),GALE,GARNL3,GDA,GDF15,GRM2,KCNA6,KCNK2,KIF2B,KMT2D,KRTAP12-3,LARGE1,LAT,LCOR,LRCH1,LRRC49,MBD4,MORC2,M…	127
Nucleic Acid Metabolism,Small Molecule Biochemistry	Metabolism of purine base	0.00497	0.121			CYP2E1,GDA,HPRT1	3
Cellular Development,Digestive System Development and Function,Hepatic System Development and Function	Differentiation of liver cells	0.00497	0.121			MESP1,SOCS1,SREBF1	3
Cancer,Organismal Injury and Abnormalities	Development of adenocarcinoma	0.00517	0.121			ABCF2,ABHD17A,ABLIM2,ACAP2,ACOX2,ACTN4,ADCYAP1R1,AGO1,ALG10,ALMS1,ALX4,APPBP2,ARMC10,ATF6,ATG2B,ATIC,CAND1,CDRT15,CENPU,CFHR1,CHRNA1,CNNM1,CNOT4,CSGALNACT2,CYLC2,CYP7B1,DERL1,DSG4,EIF1AX,EIF3I,ERICH3,EXOC7,FAM181B,FKBP10,FN1,GAGE1 (includes others),GFOD1,GRM2,HACE1,HSFX1/HSFX2,KCNA6,KCNK2,KIF2B,KMT2D,KRTAP12-3,LAT,LCOR,LRRC49,MYO5A,MYRIP,NAT1,NDUFA10,NDUFB11,NFE2L3,NSFL1C,NXPE4,OCA2,OSBP,OTOP2,PA…	111
Gene Expression	Activation of DNA endogenous promoter	0.0052	0.121		0.493	ABLIM2,AGO1,ALX4,ATF6,CRK,DDX21,ETV2,FBP1,H2AZ1,KMT2D,LCOR,MESP1,NFE2L3,POU3F1,REST,SEMA4D,SENP1,SNW1,SRCAP,SREBF1,SUPT3H,TARBP1,TBL1XR1,TFDP1,TRIP11,UBP1,VENTX,WDR77,YAP1	29
Embryonic Development,Organismal Development,Tissue Development	Development of anlage	0.00537	0.121			FN1,MESP1,UNC5C	3
Post-Translational Modification	Autoubiquitination of protein	0.00542	0.121			CNOT4,RAG1,RNF115,RNF41	4
Cellular Development	Onset of differentiation of cells	0.00571	0.121			AGO1,FN1	2
Developmental Disorder,Hereditary Disorder,Neurological Disease,Organismal Injury and Abnormalities	Familial mental retardation	0.00579	0.121			ACBD6,CDH15,FAM50A,HPRT1,KMT2D,LARGE1,MORC2,PARS2,PDHX,POGZ,TBL1XR1,TMCO1,ZNF674	13
Hematological System Development and Function,Immunological Disease,Lymphoid Tissue Structure and Development,Organ Morphology,Organismal Development,Organismal Injury and Abnormalities,Tissue Morphology	Abnormal splenic cell ratio	0.00579	0.121			EGLN2,LAT,RAG1	3
Cancer,Organismal Injury and Abnormalities	Pelvic cancer	0.00586	0.121			ABCF2,ABHD17A,ABLIM2,ACAP2,ACOX2,ACTN4,ADCYAP1R1,AGO1,AGPAT5,ALG10,ALMS1,ALOX5AP,AREL1,ARHGAP18,ARMC10,ATF6,ATG2B,ATIC,BNIP2,CAND1,CCL5,CDH15,CDRT15,CENPU,CEP112,CFHR1,CHRNA1,CNNM1,CNOT4,COG4,CSGALNACT2,CYLC2,CYP2E1,CYP7B1,DDX21,DSG4,EFHD2,EIF1AX,EIF1B,EIF3I,ERICH3,FAM181B,FKBP10,FN1,GAGE1 (includes others),GALE,GARNL3,GDA,GDF15,GRM2,KCNA6,KCNK2,KIF2B,KMT2D,KRTAP12-3,LARGE1,LAT,LCOR,LGALS3BP,LRCH…	133
Cancer,Gastrointestinal Disease,Organismal Injury and Abnormalities	Hepatobiliary carcinoma	0.00599	0.121			ABCF2,ABLIM2,ACOX2,ALMS1,ANKEF1,APOF,AREL1,ARMC10,ATF6,ATG2B,ATIC,BNIP2,CAND1,CDH15,CENPU,CEP112,CHRNA1,CLCC1,CNOT4,CSGALNACT2,CYLC2,CYP7B1,DERL1,DNAJC5B,DNTTIP2,DSG4,EIF3I,ERICH3,ETV2,EXOC7,FBP1,FIP1L1,FKBP10,FN1,GALE,GARNL3,HACE1,KCNK2,KIF2B,KMT2D,LCOR,LRRC49,LRRN4CL,MESP1,MORC2,MYO5A,MYRIP,NDUFA10,NDUFB11,NFE2L3,NKD2,NOP58,NXPE4,OCA2,PARVB,PDE1B,PIWIL4,POGZ,PPP1R37,PSMD11,RAG1,RALGAPA1,SHOC2,S…	89
Cancer,Organismal Injury and Abnormalities	Ductal carcinoma	0.00638	0.121			ACTN4,ADCYAP1R1,AGO1,AGPAT5,ALMS1,AREL1,ATG2B,CAND1,CCL5,CENPO,CFHR1,CNNM1,COG4,CRHR1,CYP7B1,DERL1,DGKD,EIF1AX,ETV2,FKBP10,FN1,GALE,HACE1,KCNA6,KCTD5,KIF2B,KMT2D,KRTDAP,LCOR,LGI4,LRATD2,MESP1,MTIF3,NFE2L3,NOP58,OCA2,OSBP,PARS2,PAXX,PCMTD2,PLCXD3,POLR1E,PPFIA1,PSMD11,RAG1,SLITRK4,SNW1,SPTSSB,TARBP1,TEK,TGM3,TLL1,TTC30A,UBP1,UNC5C,YAP1,ZDHHC17,ZFAND2A,ZNF417/ZNF587,ZNF530,ZNF841,ZNRF2	62
Gene Expression	Transcription of RNA	0.00648	0.121		0.786	ABLIM2,ACTN4,AGO1,ALX4,ATF6,CAND1,CCDC85B,CRK,DDX21,ETV2,FBP1,FN1,H2AZ1,KMT2D,LAT,LCOR,MBD4,MESP1,MIF,NACC1,NFE2L3,POLR1E,POU3F1,RALGAPA1,REST,SEMA4D,SENP1,SNW1,SOCS1,SRCAP,SREBF1,SUPT3H,TARBP1,TBL1XR1,TFDP1,TRIP11,UBP1,VENTX,WDR77,YAP1	40
Post-Translational Modification	Ubiquitination of protein	0.0067	0.121			AREL1,CAND1,CNOT4,DERL1,HACE1,PSMB6,PSMB7,PSMD11,RAG1,RNF115,RNF41,UBE2O,ZNRF2	13
Cell Cycle,Cellular Assembly and Organization,DNA Replication, Recombination, and Repair	Sister chromatid exchange of tumor cell lines	0.00671	0.121			KMT2D,REST	2
Cellular Assembly and Organization,Cellular Function and Maintenance	Quantity of plasma membrane projections	0.00671	0.121			FN1,MYO5A	2
Cancer,Hematological Disease,Immunological Disease,Organismal Injury and Abnormalities	Chronic lymphocytic leukemia / small lymphocytic lymphoma	0.00684	0.121			ADCYAP1R1,ATF6,CLCC1,DGKD,DSG4,HPRT1,KIF2B,KMT2D,MIF,NFE2L3,NXPE4,OSBP,PSMB6,RAG1,RNF41,SLC7A9,UNC5C	17
Cellular Movement,Hematological System Development and Function,Immune Cell Trafficking,Inflammatory Response	Migration of neutrophils	0.00709	0.121		-0.728	ARHGAP18,CCL5,CFHR1,FN1,GDF15,MIF	6
Cancer,Organismal Injury and Abnormalities	Pelvic tumor	0.00718	0.121			ABCF2,ABHD17A,ABLIM2,ACAP2,ACOX2,ACTN4,ADCYAP1R1,AGO1,AGPAT5,ALG10,ALMS1,ALOX5AP,AREL1,ARHGAP18,ARMC10,ATF6,ATG2B,ATIC,BNIP2,CAND1,CCL5,CDH15,CDRT15,CENPU,CEP112,CFHR1,CHRNA1,CNNM1,CNOT4,COG4,CSGALNACT2,CYLC2,CYP2E1,CYP7B1,DDX21,DNTTIP2,DSG4,EFHD2,EIF1AX,EIF1B,EIF3I,ERICH3,FAM181B,FKBP10,FN1,GAGE1 (includes others),GALE,GARNL3,GDA,GDF15,GRM2,KCNA6,KCNK2,KIF2B,KMT2D,KRTAP12-3,LARGE1,LAT,LCOR,LGALS…	134
Hereditary Disorder,Neurological Disease,Organismal Injury and Abnormalities	Familial neurological disorder	0.00745	0.121			ACBD6,ALMS1,CCL5,CDH15,CHRNA1,CLCC1,COG4,COX20,CYP7B1,DNAL4,DUSP14,EXOC7,FAM166B,FAM50A,GRM2,HACE1,HPRT1,KCNK2,KMT2D,LAMP2,LARGE1,LGALS3BP,LGI4,MARCHF4,MBD4,MORC2,MYO5A,NACC1,NDUFA10,PARS2,PDE1B,PDHX,POGZ,POLG,POU3F1,PSMB6,RALGAPA1,REST,SHOC2,SRCAP,TBL1XR1,TDRKH,TMCO1,TUFM,VPS16,YIPF5,ZNF674	47
Cellular Movement,Hematological System Development and Function,Immune Cell Trafficking,Inflammatory Response	Transmigration of neutrophils	0.00747	0.121		0	ARHGAP18,FN1,GDF15,MIF	4
Cellular Assembly and Organization	Binding of cellular membrane	0.00747	0.121			CCL5,CRHR1,MIF,ZDHHC17	4
Cell Death and Survival	Apoptosis of pancreatic cancer cell lines	0.00748	0.121		0.482	CRHR1,FN1,GLRX,MIF,SOCS1,SREBF1	6
Organismal Injury and Abnormalities,Renal and Urological Disease	Progressive kidney disease	0.00766	0.121			ACTN4,FN1,TEK	3
Connective Tissue Disorders,Developmental Disorder,Organismal Injury and Abnormalities,Skeletal and Muscular Disorders	Microcephaly	0.00771	0.121			HPRT1,KMT2D,MESP1,NACC1,POLG,RAG1,SRCAP,TUBGCP6,YIPF5	9
Cancer,Organismal Injury and Abnormalities,Respiratory Disease	Lung squamous cell carcinoma	0.00776	0.121			ACOX2,ALMS1,ATIC,CENPU,CYP2E1,DCUN1D5,ERICH3,FN1,GAGE1 (includes others),HACE1,KIF2B,KMT2D,NFE2L3,OCA2,OR5B2,POGZ,PRSS57,SOCS1,TARBP1,TBL1XR1,TEK,TLL1	22
Cancer,Organismal Injury and Abnormalities,Reproductive System Disease,Tumor Morphology	Progression of mammary tumor	0.00778	0.121			CCL5,MIF	2
Cell Cycle	Senescence of vascular endothelial cells	0.00778	0.121			ARHGAP18,SREBF1	2
Cellular Response to Therapeutics	Radioresistance of carcinoma cell lines	0.00778	0.121			FN1,YAP1	2
Cardiovascular System Development and Function,Cell Death and Survival	Cell viability of heart cell lines	0.00778	0.121			BNIP2,WTAP	2
Cancer,Cellular Development,Cellular Growth and Proliferation,Organismal Injury and Abnormalities,Tumor Morphology	Proliferation of gastric cancer cells	0.00778	0.121			MIF,USO1	2
Cancer,Hematological Disease,Immunological Disease,Organismal Injury and Abnormalities	Mature B-cell neoplasm	0.00804	0.121			ADCYAP1R1,ATF6,CCL5,CLCC1,CRK,CSGALNACT2,DGKD,DSG4,EIF1AX,FN1,GDF15,HPRT1,KIF2B,KMT2D,LRRC49,MIF,NFE2L3,NXPE4,OSBP,PNKD,POLG,POU3F1,PSMB6,RAG1,RNF41,SELENBP1,SLC7A9,SOCS1,TBL1XR1,TFDP1,UNC5C,USP48,YAP1,ZNF615	34
Cancer,Organismal Injury and Abnormalities,Respiratory Disease	Laryngeal squamous cell carcinoma	0.00817	0.121			ARMC10,GDF15,GFOD1,HACE1,KMT2D,PRXL2A,REST,SEMA4D,SLC22A2,SLC6A6,SLITRK4,TGM3,TLL1,UNC5C,VPS16	15
Nucleic Acid Metabolism,Small Molecule Biochemistry	Metabolism of ribonucleotide	0.00849	0.121			GDA,HPRT1,NUDT16,UBP1	4
Nucleic Acid Metabolism,Small Molecule Biochemistry	Catabolism of purine nucleotide	0.00872	0.121			GDA,HPRT1,NUDT16	3
Cancer,Gastrointestinal Disease,Hepatic System Disease,Organismal Injury and Abnormalities	Liver cancer	0.00873	0.121		0.749	ABCF2,ABLIM2,ACOX2,ACTN4,ALMS1,ANKEF1,APOF,AREL1,ARMC10,ATF6,ATG2B,ATIC,BNIP2,CDH15,CENPU,CEP112,CFHR1,CHRNA1,CLCC1,CNOT4,CSGALNACT2,CYLC2,CYP7B1,DERL1,DNAJC5B,DNTTIP2,DSG4,EIF1AX,EIF3I,ERICH3,EXOC7,FBP1,FIP1L1,FKBP10,FN1,GALE,GARNL3,HACE1,KCNK2,KIF2B,KMT2D,LCOR,LRRC49,LRRN4CL,MORC2,MYO5A,MYRIP,NDUFA10,NDUFB11,NKD2,NOP58,NXPE4,OCA2,PARVB,PDE1B,PIWIL4,POGZ,POLG,PPP1R37,PSMD11,RAG1,RALGAPA1,SHOC2,S…	86
Cell Morphology,Cellular Function and Maintenance	Autophagy of endoplasmic reticulum	0.00883	0.121		-0.447	SHOC2,SLC7A9,SNW1,UBE2O,VPS16	5
Cell Morphology,Cellular Assembly and Organization,Cellular Function and Maintenance,Inflammatory Response	Fusion of autophagosomes	0.00892	0.121			LAMP2,YAP1	2
Cancer,Organismal Injury and Abnormalities,Reproductive System Disease	Female genital carcinoma	0.00912	0.121			ABCF2,ABHD17A,ABLIM2,ACAP2,ACOX2,ACTN4,ADCYAP1R1,AGO1,ALG10,ALMS1,AREL1,ARMC10,ATF6,ATG2B,ATIC,CAND1,CDRT15,CENPU,CFHR1,CHRNA1,CNNM1,CNOT4,CSGALNACT2,CYLC2,CYP7B1,DSG4,EIF1AX,EIF3I,FAM181B,FKBP10,FN1,GAGE1 (includes others),GALE,GRM2,KCNA6,KCNK2,KIF2B,KMT2D,KRTAP12-3,LAT,LCOR,LRRC49,MYO5A,MYRIP,NAT1,NDUFB11,NFE2L3,NSFL1C,NXPE4,OCA2,OSBP,PARVB,PDE1B,PDHX,PIWIL4,POGZ,POU3F1,PPFIA1,PRXL2A,RAG1,RALGA…	95
Cancer,Organismal Injury and Abnormalities,Reproductive System Disease	Breast or gynecological cancer	0.00934	0.121			ABCF2,ABHD17A,ABLIM2,ACAP2,ACOX2,ACTN4,ADCYAP1R1,AGO1,ALG10,ALMS1,AREL1,ARMC10,ATF6,ATG2B,ATIC,CAND1,CDRT15,CENPU,CFHR1,CHCHD5,CHRNA1,CNNM1,CNOT4,COG4,CSGALNACT2,CYLC2,CYP2E1,CYP7B1,DERL1,DGKD,DSG4,EGLN2,EIF1AX,EIF3I,ERICH3,FAM181B,FKBP10,FN1,GAGE1 (includes others),GALE,GDF15,GRM2,HACE1,KCNA6,KCNK2,KCTD5,KIF2B,KMT2D,KRTAP12-3,LAT,LCOR,LGALS3BP,LRCH1,LRRC49,MBD4,MIF,MORC2,MYO5A,MYRIP,NANOS3,NAT1,…	119
Cellular Movement,Hematological System Development and Function,Immune Cell Trafficking,Inflammatory Response	Transmigration of phagocytes	0.0094	0.121		-0.618	ARHGAP18,CCL5,FN1,GDF15,MIF	5
Developmental Disorder,Embryonic Development,Organismal Development,Tissue Morphology	Abnormal morphology of vitelline vessel	0.0094	0.121			ETV2,FN1,SENP1,TEK,UBP1	5
Connective Tissue Disorders,Developmental Disorder,Hereditary Disorder,Organismal Injury and Abnormalities,Skeletal and Muscular Disorders	Susceptibility to craniosynostosis type 5	0.00962	0.121			ALX4	1
Cellular Assembly and Organization	Translocation of endocytotic vesicle	0.00962	0.121			MYO5A	1
Cardiovascular Disease,Developmental Disorder,Hereditary Disorder,Organismal Injury and Abnormalities	Atrial septal defect type 6	0.00962	0.121			TLL1	1
Auditory and Vestibular System Development and Function,Nervous System Development and Function	Outgrowth of vestibulocochlear cranial nerve ganglion	0.00962	0.121			MIF	1
Cell Morphology,Cellular Development,Embryonic Development,Tissue Development	Stratification of epithelial cell lines	0.00962	0.121			KMT2D	1
Cellular Development,Embryonic Development,Organismal Development	Epithelial-mesenchymal transition of embryonic stem cells	0.00962	0.121			MESP1	1
Cardiovascular System Development and Function,Cell Cycle	Arrest in mid-G1 phase of microvascular endothelial cells	0.00962	0.121			FN1	1
Small Molecule Biochemistry	Generation of acetaldehyde	0.00962	0.121			CYP2E1	1
Cell-To-Cell Signaling and Interaction,Cellular Assembly and Organization,Cellular Function and Maintenance,Tissue Development	Fibrogenesis of fibronectin matrix	0.00962	0.121			FN1	1
Cellular Development,Connective Tissue Development and Function,Tissue Development	Differentiation of monocyte derived fribrocytes	0.00962	0.121			LGALS3BP	1
Metabolic Disease,Organismal Injury and Abnormalities,Renal and Urological Disease	Experimental proteinuric renal disease	0.00962	0.121			CFHR1	1
Drug Metabolism,Energy Production,Small Molecule Biochemistry	Oxidation of halothane	0.00962	0.121			CYP2E1	1
Cell Death and Survival	Survival of schwannoma cell lines	0.00962	0.121			YAP1	1
Cancer,Endocrine System Disorders,Organismal Injury and Abnormalities,Respiratory Disease	High grade neuroendocrine lung tumor	0.00962	0.121			ACTN4	1
Nucleic Acid Metabolism,Small Molecule Biochemistry	Salvage of guanine	0.00962	0.121			HPRT1	1
Cellular Development,Reproductive System Development and Function,Tissue Development	Differentiation of prostatic tissue	0.00962	0.121			WDR77	1
Hematological Disease,Hereditary Disorder,Immunological Disease,Organismal Injury and Abnormalities	Alpha/beta T-cell lymphopenia with gamma/delta T-cell expansion, severe cytomegalovirus infection, and autoimmunity	0.00962	0.121			RAG1	1
Cellular Assembly and Organization,Cellular Development,Cellular Growth and Proliferation,Embryonic Development,Hematological System Development and Function,Hematopoiesis,Lymphoid Tissue Structure and Development,Organ Development,Organismal Development,Tissue Development	Differentiation of proplatelets	0.00962	0.121			FN1	1
Nucleic Acid Metabolism,Small Molecule Biochemistry	Biosynthesis of dCDP	0.00962	0.121			CMPK1	1
Connective Tissue Disorders,Developmental Disorder,Hereditary Disorder,Metabolic Disease,Organismal Injury and Abnormalities,Skeletal and Muscular Disorders	Osteogenesis imperfecta type XI	0.00962	0.121			FKBP10	1
Cell Cycle,Skeletal and Muscular System Development and Function	Re-entry into cell cycle progression of myotube	0.00962	0.121			TFDP1	1
Cancer,Developmental Disorder,Gastrointestinal Disease,Hereditary Disorder,Organismal Injury and Abnormalities	Gingival fibromatosis type 5	0.00962	0.121			REST	1
Dermatological Diseases and Conditions,Neurological Disease,Organismal Injury and Abnormalities	Hypesthesia	0.00962	0.121			REST	1
Nucleic Acid Metabolism,Small Molecule Biochemistry	Biosynthesis of CDP	0.00962	0.121			CMPK1	1
Cell Cycle	Entry into S phase of cortical precursor cells	0.00962	0.121			ADCYAP1R1	1
Organ Morphology	Dilation of smooth muscle	0.00962	0.121			CRK	1
Cellular Assembly and Organization,Cellular Function and Maintenance	Reassembly of mini-stacked Golgi	0.00962	0.121			USO1	1
Developmental Disorder,Hereditary Disorder,Metabolic Disease,Organismal Injury and Abnormalities	Congenital disorder of glycosylation type 2J	0.00962	0.121			COG4	1
Developmental Disorder,Hereditary Disorder,Metabolic Disease,Neurological Disease,Ophthalmic Disease,Organismal Injury and Abnormalities,Skeletal and Muscular Disorders	Muscular dystrophy-dystroglycanopathy (congenital with brain and eye anomalies) type A6	0.00962	0.121			LARGE1	1
Cellular Development,Cellular Growth and Proliferation,Hematological System Development and Function,Lymphoid Tissue Structure and Development	Expansion of polymorphonuclear granulocytic MDSC cells	0.00962	0.121			SENP1	1
Connective Tissue Disorders,Developmental Disorder,Gastrointestinal Disease,Hereditary Disorder,Organismal Development,Organismal Injury and Abnormalities,Skeletal and Muscular Disorders	Frontonasal dysplasia type 2	0.00962	0.121			ALX4	1
Hereditary Disorder,Ophthalmic Disease,Organismal Injury and Abnormalities	Achromatopsia 7	0.00962	0.121			ATF6	1
Cell Cycle,Hair and Skin Development and Function	Exit from cell cycle progression of epithelial cell lines	0.00962	0.121			YAP1	1
Cell Cycle,Visual System Development and Function	Exit from cell cycle progression of eye cell lines	0.00962	0.121			YAP1	1
Cell Cycle,Cell Morphology,Cellular Assembly and Organization,Cellular Movement	Elongation of actin stress fibers	0.00962	0.121			FN1	1
Dermatological Diseases and Conditions,Developmental Disorder,Hereditary Disorder,Organismal Injury and Abnormalities	Hereditary mucoepithelial dysplasia	0.00962	0.121			SREBF1	1
Connective Tissue Disorders,Developmental Disorder,Hereditary Disorder,Organismal Injury and Abnormalities,Skeletal and Muscular Disorders	Floating-Harbor syndrome	0.00962	0.121			SRCAP	1
Developmental Disorder,Gastrointestinal Disease,Hepatic System Disease,Hereditary Disorder,Metabolic Disease,Neurological Disease,Organismal Injury and Abnormalities	Autosomal recessive progressive sclerosing poliodystrophy	0.00962	0.121			POLG	1
Cellular Development,Cellular Growth and Proliferation,Hematological System Development and Function,Inflammatory Response,Lymphoid Tissue Structure and Development	Expansion of monocytic myeloid derived suppressor cells	0.00962	0.121			SENP1	1
Cell Morphology,Cellular Movement	Cell spreading of squamous cell carcinoma cell lines	0.00962	0.121			FN1	1
Carbohydrate Metabolism,Molecular Transport,Nucleic Acid Metabolism,Small Molecule Biochemistry	Quantity of UDP-D-galactose	0.00962	0.121			GALE	1
Hematological Disease,Hereditary Disorder,Organismal Injury and Abnormalities	Combined deficiency of factor V and factor VIII type 2	0.00962	0.121			MCFD2	1
Hereditary Disorder,Organismal Injury and Abnormalities,Reproductive System Disease	Spermatogenic failure 44	0.00962	0.121			CEP112	1
Developmental Disorder,Hereditary Disorder,Neurological Disease,Organismal Injury and Abnormalities,Respiratory Disease,Skeletal and Muscular Disorders	Neurodevelopmental disorder with hypotonia, neonatal respiratory insufficiency, and thermodysregulation	0.00962	0.121			RALGAPA1	1
Connective Tissue Disorders,Developmental Disorder,Hereditary Disorder,Neurological Disease,Organismal Injury and Abnormalities,Psychological Disorders,Skeletal and Muscular Disorders	Saul-Wilson syndrome	0.00962	0.121			COG4	1
Developmental Disorder,Hereditary Disorder,Neurological Disease,Organismal Injury and Abnormalities	Armfield type X-linked mental retardation syndrome	0.00962	0.121			FAM50A	1
DNA Replication, Recombination, and Repair,Gene Expression	Silencing of heterochromatin	0.00962	0.121			AGO1	1
Molecular Transport,Protein Trafficking	Translocation of actin	0.00962	0.121			MYO5A	1
Drug Metabolism,Nucleic Acid Metabolism,RNA Post-Transcriptional Modification,Small Molecule Biochemistry	Conversion of 6-mercaptopurine	0.00962	0.121			HPRT1	1
Cell Morphology	Cell rounding of gonadal cell lines	0.00962	0.121			PARVB	1
Organismal Functions	Delay in initiation of healing of fracture callus	0.00962	0.121			RAG1	1
Cell Cycle,Hypersensitivity Response	Entry into cell cycle progression of bone marrow-derived mast cells	0.00962	0.121			SOCS1	1
Embryonic Development,Organismal Development,Tissue Development,Tissue Morphology	Expansion of chorion	0.00962	0.121			TFDP1	1
Cellular Assembly and Organization	Binding of phagosomes	0.00962	0.121			MYO5A	1
Connective Tissue Disorders,Developmental Disorder,Gastrointestinal Disease,Hereditary Disorder,Neurological Disease,Organismal Development,Organismal Injury and Abnormalities,Skeletal and Muscular Disorders	Developmental delay, impaired growth, dysmorphic facies, and axonal neuropathy	0.00962	0.121			MORC2	1
Cell-To-Cell Signaling and Interaction	Activation of retinal rods	0.00962	0.121			ATF6	1
Organismal Injury and Abnormalities	Hypertrophy of brown fat pad	0.00962	0.121			SREBF1	1
Cellular Assembly and Organization	Stacking of endoplasmic reticulum membrane	0.00962	0.121			YIPF5	1
Cell-To-Cell Signaling and Interaction	Sensitization of noradrenergic neurons	0.00962	0.121			CRHR1	1
Cellular Development,Cellular Growth and Proliferation,Hematological System Development and Function,Hematopoiesis,Lymphoid Tissue Structure and Development,Tissue Development	Development of effector dendritic cells	0.00962	0.121			FN1	1
Organismal Injury and Abnormalities,Respiratory Disease	Injury of bronchiole	0.00962	0.121			CYP2E1	1
Metabolic Disease,Organismal Injury and Abnormalities	Severe hypoinsulinemia	0.00962	0.121			SOCS1	1
Cellular Development,Cellular Growth and Proliferation,Hematological System Development and Function,Lymphoid Tissue Structure and Development	Clonal expansion of dendritic epidermal T cells	0.00962	0.121			LAT	1
Dermatological Diseases and Conditions,Organismal Injury and Abnormalities	Advanced stage acanthosis	0.00962	0.121			TEK	1
Embryonic Development,Organismal Development,Tissue Development,Tissue Morphology	Expansion of ectoplacental cone	0.00962	0.121			TFDP1	1
Cellular Development,Cellular Growth and Proliferation,Hair and Skin Development and Function,Organ Development,Tissue Development	Proliferation of basal epidermal cells	0.00962	0.121			YAP1	1
Cancer,Neurological Disease,Organismal Injury and Abnormalities	Growth of schwannoma	0.00962	0.121			YAP1	1
Nucleic Acid Metabolism,Small Molecule Biochemistry	Incorporation of didanosine	0.00962	0.121			POLG	1
Cancer,Organismal Injury and Abnormalities,Reproductive System Disease	Grade 3 infiltrating ductal breast carcinoma	0.00962	0.121			FN1	1
Inflammatory Disease,Inflammatory Response,Organismal Injury and Abnormalities,Skeletal and Muscular Disorders	Swelling of hindlimb	0.00962	0.121			CRHR1	1
Developmental Disorder,Hereditary Disorder,Metabolic Disease,Organismal Injury and Abnormalities	Fructose-1,6-diphosphatase deficiency	0.00962	0.121			FBP1	1
Gastrointestinal Disease,Hepatic System Disease,Metabolic Disease,Organismal Injury and Abnormalities	Grade 2-3 hepatic steatosis	0.00962	0.121			SREBF1	1
Cancer,Gastrointestinal Disease,Hepatic System Disease,Organismal Injury and Abnormalities	Formation of liver metastasis	0.00962	0.121			ACTN4	1
Developmental Disorder,Hereditary Disorder,Metabolic Disease,Organismal Injury and Abnormalities	Udpglucose-4-epimerase deficiency	0.00962	0.121			GALE	1
Cardiovascular Disease,Hereditary Disorder,Organismal Injury and Abnormalities	Danon disease	0.00962	0.121			LAMP2	1
Cardiovascular System Development and Function,Hematological System Development and Function,Hematopoiesis,Organismal Development,Tissue Development	Angiogenesis of bone marrow	0.00962	0.121			TEK	1
Developmental Disorder,Hereditary Disorder,Immunological Disease,Metabolic Disease,Organismal Injury and Abnormalities	Griscelli syndrome type 1	0.00962	0.121			MYO5A	1
Carbohydrate Metabolism	Quantity of UDP-N-acetyl-D-galactosamine	0.00962	0.121			GALE	1
Drug Metabolism,Nucleic Acid Metabolism,RNA Post-Transcriptional Modification,Small Molecule Biochemistry	Conversion of thioguanine	0.00962	0.121			HPRT1	1
Hereditary Disorder,Neurological Disease,Ophthalmic Disease,Organismal Injury and Abnormalities	Autosomal recessive Alström syndrome	0.00962	0.121			ALMS1	1
Connective Tissue Disorders,Developmental Disorder,Hereditary Disorder,Organismal Injury and Abnormalities,Skeletal and Muscular Disorders	Achondrogenesis type IA	0.00962	0.121			TRIP11	1
Developmental Disorder,Hereditary Disorder,Ophthalmic Disease,Organismal Injury and Abnormalities	Ocular coloboma with or without hearing impairment, cleft lip/palate, and/or mental retardation	0.00962	0.121			YAP1	1
Hereditary Disorder,Immunological Disease,Organismal Injury and Abnormalities	Immunodeficiency 52	0.00962	0.121			LAT	1
Hereditary Disorder,Neurological Disease,Organismal Injury and Abnormalities,Skeletal and Muscular Disorders	Charcot-Marie-Tooth disease axonal type 2Z	0.00962	0.121			MORC2	1
Ophthalmic Disease,Organismal Injury and Abnormalities	Symptomatic stage vitreomacular adhesion	0.00962	0.121			FN1	1
Developmental Disorder,Hereditary Disorder,Metabolic Disease,Organismal Injury and Abnormalities	Nuclear type 22 mitochondrial complex I deficiency	0.00962	0.121			NDUFA10	1
Cell Morphology	Extension of microvascular endothelial cells	0.00962	0.121			FN1	1
Developmental Disorder,Hereditary Disorder,Immunological Disease,Neurological Disease,Organismal Injury and Abnormalities,Skeletal and Muscular Disorders	Slow-channel congenital myasthenic syndrome-1A	0.00962	0.121			CHRNA1	1
Cancer,Hematological Disease,Immunological Disease	Hyperplasia of gamma-delta T lymphocytes	0.00962	0.121			LAT	1
Carbohydrate Metabolism,Nucleic Acid Metabolism,Small Molecule Biochemistry	Accumulation of UDP-D-glucose	0.00962	0.121			GALE	1
Tissue Morphology	Dilation of renal tubular epithelium	0.00962	0.121			YAP1	1
Developmental Disorder,Hereditary Disorder,Metabolic Disease,Ophthalmic Disease,Organismal Injury and Abnormalities	Brown oculocutaneous albinism	0.00962	0.121			OCA2	1
Lipid Metabolism,Molecular Transport,Small Molecule Biochemistry	Abnormal quantity of leukotriene	0.00962	0.121			ALOX5AP	1
Cell-mediated Immune Response,Cell-To-Cell Signaling and Interaction,Cellular Movement,Hematological System Development and Function,Immune Cell Trafficking,Inflammatory Response,Lymphoid Tissue Structure and Development	Chemoattraction of memory T lymphocytes	0.00962	0.121			CCL5	1
Lipid Metabolism,Small Molecule Biochemistry	Synthesis of C16:1 fatty acid	0.00962	0.121			SREBF1	1
Developmental Disorder,Hereditary Disorder,Organismal Injury and Abnormalities	Potocki-Shaffer syndrome	0.00962	0.121			ALX4	1
Hereditary Disorder,Organismal Injury and Abnormalities,Renal and Urological Disease	Autosomal dominant focal segmental glomerulosclerosis	0.00962	0.121			ACTN4	1
Cell Cycle	G1 checkpoint of granule neuron progenitor cells	0.00962	0.121			YAP1	1
Cell-To-Cell Signaling and Interaction	Dynamics of cell-matrix contacts	0.00962	0.121			FN1	1
Carbohydrate Metabolism,Nucleic Acid Metabolism,Small Molecule Biochemistry	Accumulation of UDP-D-galactose	0.00962	0.121			GALE	1
Connective Tissue Disorders,Dental Disease,Developmental Disorder,Gastrointestinal Disease,Hereditary Disorder,Organismal Injury and Abnormalities,Skeletal and Muscular Disorders	Odontochondrodysplasia 1	0.00962	0.121			TRIP11	1
Dermatological Diseases and Conditions,Developmental Disorder,Hereditary Disorder,Ophthalmic Disease,Organismal Injury and Abnormalities	IFAP syndrome 2	0.00962	0.121			SREBF1	1
RNA Post-Transcriptional Modification	Conversion of guanine	0.00962	0.121			HPRT1	1
Developmental Disorder,Gastrointestinal Disease,Hereditary Disorder,Metabolic Disease,Neurological Disease,Organismal Injury and Abnormalities,Skeletal and Muscular Disorders	Mitochondrial DNA depletion syndrome 4b (MNGIE type)	0.00962	0.121			POLG	1
Cellular Assembly and Organization,Cellular Function and Maintenance,Molecular Transport	Exocytosis of GLUT4 vesicles	0.00962	0.121			NSFL1C	1
Developmental Disorder,Hereditary Disorder,Neurological Disease,Organismal Injury and Abnormalities	Mirror movements type 3	0.00962	0.121			DNAL4	1
Auditory Disease,Hereditary Disorder,Neurological Disease,Organismal Injury and Abnormalities	Autosomal dominant deafness type 27	0.00962	0.121			REST	1
Cancer,Organismal Injury and Abnormalities,Reproductive System Disease	Primary prostate carcinoma	0.00962	0.121			GDF15	1
DNA Replication, Recombination, and Repair	Platination of DNA	0.00962	0.121			SLC22A2	1
Cell Morphology,Cellular Development,Embryonic Development,Tissue Development	Stratification of skin cell lines	0.00962	0.121			KMT2D	1
Cell Cycle,Nervous System Development and Function	Entry into mitosis of granule neuron progenitor cells	0.00962	0.121			YAP1	1
DNA Replication, Recombination, and Repair,Gene Expression	Stabilization of microsatellite	0.00962	0.121			MBD4	1
Developmental Disorder,Embryonic Development,Organismal Development,Tissue Morphology	Abnormal morphology of zone of polarizing activity	0.00962	0.121			ALX4	1
Cellular Movement,Nervous System Development and Function	Rotation of dopaminergic neurons	0.00962	0.121			GDF15	1
Cancer,Organismal Injury and Abnormalities	Initiation of growth of secondary tumor	0.00962	0.121			SENP1	1
Cardiovascular Disease,Dermatological Diseases and Conditions,Developmental Disorder,Hereditary Disorder,Organismal Injury and Abnormalities	Multiple cutaneous and mucosal venous malformations	0.00962	0.121			TEK	1
Nucleic Acid Metabolism,Small Molecule Biochemistry	Regulation of cyclic GMP	0.00962	0.121			PDE1B	1
Developmental Disorder,Hereditary Disorder,Neurological Disease,Organismal Injury and Abnormalities	Autosomal dominant mental retardation type 41	0.00962	0.121			TBL1XR1	1
Cell-To-Cell Signaling and Interaction	Adhesion of Yersinia pestis	0.00962	0.121			FN1	1
Connective Tissue Disorders,Developmental Disorder,Hereditary Disorder,Neurological Disease,Organismal Injury and Abnormalities,Skeletal and Muscular Disorders	Craniofacial dysmorphism, skeletal anomalies, and mental retardation syndrome	0.00962	0.121			TMCO1	1
Cell-To-Cell Signaling and Interaction	Adhesion of brain cancer cell lines	0.00962	0.121			GDF15	1
Cell Cycle	Stress-induced premature senescence of vascular endothelial cells	0.00962	0.121			ARHGAP18	1
Hereditary Disorder,Ophthalmic Disease,Organismal Injury and Abnormalities	Retinitis pigmentosa type 32	0.00962	0.121			CLCC1	1
Cellular Development,Embryonic Development,Hair and Skin Development and Function,Organ Development,Organismal Development,Tissue Development	Differentiation of basal epidermal cells	0.00962	0.121			YAP1	1
Cell Cycle,Gene Expression	Binding of Pdx binding site	0.00962	0.121			SREBF1	1
Drug Metabolism	Linkage of glutathione	0.00962	0.121			GLRX	1
Developmental Disorder,Gastrointestinal Disease,Hepatic System Disease,Hereditary Disorder,Metabolic Disease,Organismal Injury and Abnormalities	Congenital bile acid synthesis defect type 3	0.00962	0.121			CYP7B1	1
Cell-To-Cell Signaling and Interaction	Attachment of pheochromocytoma cell lines	0.00962	0.121			CRK	1
Developmental Disorder,Organismal Injury and Abnormalities,Skeletal and Muscular Disorders	Centronuclear myopathy of anterior tibial muscle	0.00962	0.121			YAP1	1
Hereditary Disorder,Neurological Disease,Ophthalmic Disease,Organismal Injury and Abnormalities,Skeletal and Muscular Disorders	Autosomal recessive progressive external ophthalmoplegia with mitochondrial DNA deletions type 1	0.00962	0.121			POLG	1
Cell-To-Cell Signaling and Interaction,Tissue Development	Attachment of cell-associated matrix	0.00962	0.121			CRK	1
Cancer,Cell Cycle,Organismal Injury and Abnormalities,Tumor Morphology	Mitosis of fibrosarcoma cells	0.00962	0.121			MIF	1
Hereditary Disorder,Neurological Disease,Organismal Injury and Abnormalities,Skeletal and Muscular Disorders	Spastic paraplegia and psychomotor retardation with or without seizures	0.00962	0.121			HACE1	1
Developmental Disorder,Hereditary Disorder,Ophthalmic Disease,Organismal Injury and Abnormalities	Nanophthalmos 4	0.00962	0.121			TMEM98	1
Nucleic Acid Metabolism,Small Molecule Biochemistry	Incorporation of stavudine	0.00962	0.121			POLG	1
Cardiovascular Disease,Cardiovascular System Development and Function,Developmental Disorder,Embryonic Development,Organ Morphology,Organismal Development,Organismal Injury and Abnormalities,Tissue Morphology	Abnormal morphology of cardiac jelly	0.00962	0.121			FN1	1
Developmental Disorder,Hereditary Disorder,Organismal Injury and Abnormalities,Skeletal and Muscular Disorders	Mesoaxial synostotic syndactyly with phalangeal reduction	0.00962	0.121			BHLHA9	1
Developmental Disorder,Hereditary Disorder,Organismal Injury and Abnormalities,Skeletal and Muscular Disorders	Parietal foramina 2	0.00962	0.121			ALX4	1
Cancer,Gastrointestinal Disease,Organismal Injury and Abnormalities	Hyperplasia of tongue	0.00962	0.121			YAP1	1
Developmental Disorder,Hereditary Disorder,Metabolic Disease,Organismal Injury and Abnormalities	Nuclear type 30 mitochondrial complex I deficiency	0.00962	0.121			NDUFB11	1
Cancer,Organismal Injury and Abnormalities,Tissue Morphology,Tumor Morphology	Size of fibrosarcoma	0.00962	0.121			MIF	1
Gastrointestinal Disease,Hepatic System Disease,Organismal Injury and Abnormalities	Advanced stage intrahepatic cholestasis	0.00962	0.121			CYP7B1	1
Developmental Disorder,Hereditary Disorder,Neurological Disease,Organismal Injury and Abnormalities	Early infantile epileptic encephalopathy type 75	0.00962	0.121			PARS2	1
Infectious Diseases	Binding of Mobala virus	0.00962	0.121			LARGE1	1
Cell-To-Cell Signaling and Interaction,Cellular Assembly and Organization	Binding of desmosomes	0.00962	0.121			DSG4	1
Cardiovascular Disease,Organismal Injury and Abnormalities	Initiation of atherosclerosis	0.00962	0.121			RAG1	1
Connective Tissue Disorders,Dermatological Diseases and Conditions,Developmental Disorder,Hereditary Disorder,Organismal Injury and Abnormalities,Skeletal and Muscular Disorders	Noonan syndrome-like disorder with loose anagen hair 1	0.00962	0.121			SHOC2	1
Cancer,Organismal Injury and Abnormalities,Renal and Urological Disease	Susceptibility to Wilms tumor 6	0.00962	0.121			REST	1
Cancer,Gastrointestinal Disease,Organismal Injury and Abnormalities	Neoplasia of intestinal epithelial cells	0.00962	0.121			EIF3I	1
Hereditary Disorder,Metabolic Disease,Neurological Disease,Organismal Injury and Abnormalities	Combined oxidative phosphorylation deficiency 4	0.00962	0.121			TUFM	1
Cell Morphology,Cellular Assembly and Organization,Nervous System Development and Function,Neurological Disease,Organismal Injury and Abnormalities,Tissue Morphology	Hypertrophy of myelin sheath	0.00962	0.121			POU3F1	1
Drug Metabolism,Nucleic Acid Metabolism,Small Molecule Biochemistry	Incorporation of zidovudine	0.00962	0.121			POLG	1
Hereditary Disorder,Organismal Injury and Abnormalities,Renal and Urological Disease	Glomerulopathy with fibronectin deposits type 2	0.00962	0.121			FN1	1
Gastrointestinal Disease,Organismal Injury and Abnormalities	Extraoral halitosis due to methanethiol oxidase deficiency	0.00962	0.121			SELENBP1	1
Cell-To-Cell Signaling and Interaction,Hematological System Development and Function	Recognition by cytotoxic T cells	0.00962	0.121			RAG1	1
Developmental Disorder,Hereditary Disorder,Organismal Injury and Abnormalities	ATIC deficiency	0.00962	0.121			ATIC	1
Drug Metabolism,Lipid Metabolism,Small Molecule Biochemistry	Activation of dexamethasone	0.00962	0.121			MIF	1
Developmental Disorder,Hematological Disease,Hereditary Disorder,Metabolic Disease,Neurological Disease,Nutritional Disease,Organismal Injury and Abnormalities,Renal and Urological Disease	Partial hypoxanthine-guanine phosphoribosyltransferase deficiency	0.00962	0.121			HPRT1	1
Cell Cycle	Senescence of hepatic stellate cells	0.00962	0.121			FBP1	1
Dermatological Diseases and Conditions,Developmental Disorder,Hereditary Disorder,Ophthalmic Disease,Organismal Injury and Abnormalities	Linear skin defects with multiple congenital anomalies 3	0.00962	0.121			NDUFB11	1
Cell-To-Cell Signaling and Interaction,Cellular Assembly and Organization	Sphere formation by liver cell lines	0.00962	0.121			YAP1	1
Developmental Disorder,Hereditary Disorder,Neurological Disease,Organismal Injury and Abnormalities	Autosomal dominant mental retardation type 3	0.00962	0.121			CDH15	1
Renal and Urological System Development and Function	Effacement of kidney	0.00962	0.121			ACTN4	1
Developmental Disorder,Gastrointestinal Disease,Hepatic System Disease,Neurological Disease,Organismal Injury and Abnormalities,Skeletal and Muscular Disorders	Childhood myocerebrohepatopathy spectrum	0.00962	0.121			POLG	1
Drug Metabolism	Formation of coumarin	0.00962	0.121			CYP2E1	1
Hereditary Disorder,Neurological Disease,Organismal Injury and Abnormalities	Spinocerebellar ataxia epilepsy syndrome	0.00962	0.121			POLG	1
Developmental Disorder,Hereditary Disorder,Ophthalmic Disease,Organismal Injury and Abnormalities	Primary congenital glaucoma type 3E	0.00962	0.121			TEK	1
Cellular Compromise	Fragmentation of mini-stacked Golgi	0.00962	0.121			USO1	1
Nucleic Acid Metabolism,Small Molecule Biochemistry	Biosynthesis of UDP	0.00962	0.121			CMPK1	1
Cell Morphology,Organismal Injury and Abnormalities	Blebbing of fibrosarcoma cell lines	0.00962	0.121			PARVB	1
Carbohydrate Metabolism	Signaling of lipopolysaccharide	0.00962	0.121			SOCS1	1
Connective Tissue Disorders,Hereditary Disorder,Organismal Injury and Abnormalities,Skeletal and Muscular Disorders	Bruck syndrome 1	0.00962	0.121			FKBP10	1
Cardiovascular System Development and Function,Cellular Movement	Chemotaxis of endothelial progenitor cells	0.00962	0.121			MIF	1
Developmental Disorder,Hereditary Disorder,Organismal Injury and Abnormalities,Skeletal and Muscular Disorders	Complex camptosynpolydactyly	0.00962	0.121			BHLHA9	1
Amino Acid Metabolism,Post-Translational Modification,Small Molecule Biochemistry	Deglutathionylation of L-cysteine	0.00962	0.121			GLRX	1
Cancer,Connective Tissue Disorders,Developmental Disorder,Hereditary Disorder,Organismal Injury and Abnormalities,Skeletal and Muscular Disorders	Pierpont syndrome	0.00962	0.121			TBL1XR1	1
Cell-To-Cell Signaling and Interaction	Adhesion of endothelioma cell lines	0.00962	0.121			GDF15	1
Dermatological Diseases and Conditions,Hereditary Disorder,Organismal Injury and Abnormalities	Uncombable hair syndrome 2	0.00962	0.121			TGM3	1
Drug Metabolism,Small Molecule Biochemistry	Hydroxylation of chlorzoxazone	0.00962	0.121			CYP2E1	1
Cell-To-Cell Signaling and Interaction	Detachment of hematopoietic progenitor cells	0.00962	0.121			FN1	1
Developmental Disorder,Hematological Disease,Hereditary Disorder,Metabolic Disease,Neurological Disease,Nutritional Disease,Organismal Injury and Abnormalities,Renal and Urological Disease	Lesch-Nyhan syndrome	0.00962	0.121			HPRT1	1
Connective Tissue Disorders,Developmental Disorder,Hereditary Disorder,Neurological Disease,Organismal Injury and Abnormalities,Skeletal and Muscular Disorders	Neurogenic arthrogryposis multiplex congenita with myelin defect	0.00962	0.121			LGI4	1
Cardiovascular System Development and Function,Embryonic Development,Organismal Development,Tissue Development	Morphogenesis of sinus venosus	0.00962	0.121			MESP1	1
Developmental Disorder,Gastrointestinal Disease,Hepatic System Disease,Hereditary Disorder,Metabolic Disease,Organismal Injury and Abnormalities	Congenital bile acid synthesis defect type 6	0.00962	0.121			ACOX2	1
Developmental Disorder,Endocrine System Disorders,Organ Morphology,Organismal Development,Organismal Injury and Abnormalities	Agenesis of zona fasciculata	0.00962	0.121			CRHR1	1
Developmental Disorder,Hereditary Disorder,Metabolic Disease,Neurological Disease,Organismal Injury and Abnormalities,Skeletal and Muscular Disorders	Congenital muscular dystrophy 1D	0.00962	0.121			LARGE1	1
Carbohydrate Metabolism,Nucleic Acid Metabolism,Small Molecule Biochemistry	Accumulation of UDP-N-acetylglucosamine	0.00962	0.121			GALE	1
Cell Cycle	G2/M phase of granule neuron progenitor cells	0.00962	0.121			YAP1	1
Dermatological Diseases and Conditions,Organismal Injury and Abnormalities	Hypotrichosis type 6	0.00962	0.121			DSG4	1
Cell Morphology,Cell-mediated Immune Response,Cellular Movement,Hematological System Development and Function,Immune Cell Trafficking	Cell rounding of dendritic epidermal T cells	0.00962	0.121			SEMA4D	1
Lipid Metabolism,Small Molecule Biochemistry	Lipogenesis of stearic acid	0.00962	0.121			SREBF1	1
Nucleic Acid Metabolism,Small Molecule Biochemistry	Phosphorylation of 5'-CMP	0.00962	0.121			CMPK1	1
Cell Morphology	Cell rounding of fibrosarcoma cell lines	0.00962	0.121			PARVB	1
Cell Cycle,Renal and Urological System Development and Function	Delay in cell cycle progression of kidney cell lines	0.00962	0.121			TFDP1	1
Behavior,Developmental Disorder,Digestive System Development and Function,Hereditary Disorder,Neurological Disease,Nutritional Disease,Ophthalmic Disease,Organismal Injury and Abnormalities,Psychological Disorders	Neurodevelopmental disorder with epilepsy, cataracts, feeding difficulties, and delayed brain myelination	0.00962	0.121			NACC1	1
Cancer,Cellular Development,Cellular Growth and Proliferation,Organismal Injury and Abnormalities,Tumor Morphology	Expansion of melanoma cells	0.00962	0.121			SOCS1	1
Cancer,Gastrointestinal Disease,Hepatic System Disease,Organismal Injury and Abnormalities	Growth of liver cholangiocarcinoma	0.00962	0.121			YAP1	1
Cancer,Organismal Injury and Abnormalities,Reproductive System Disease	Uterine cancer	0.00976	0.123			ABCF2,ABHD17A,ABLIM2,ACAP2,ACOX2,ACTN4,AGO1,ALG10,ALMS1,AREL1,ATF6,ATG2B,ATIC,CAND1,CDRT15,CENPU,CFHR1,CHRNA1,CNNM1,CSGALNACT2,CYLC2,CYP7B1,DSG4,EIF1AX,EIF3I,ERICH3,FAM181B,FKBP10,FN1,GAGE1 (includes others),GALE,GRM2,KCNA6,KCNK2,KIF2B,KMT2D,KRTAP12-3,LAT,LCOR,LGALS3BP,LRRC49,MYO5A,MYRIP,NAT1,NDUFB11,NFE2L3,NSFL1C,OCA2,PARVB,PDE1B,PDHX,PIWIL4,POGZ,POU3F1,PPFIA1,PRXL2A,RAG1,RALGAPA1,REST,RPL36A,SE…	89
Cancer,Gastrointestinal Disease,Hepatic System Disease,Organismal Injury and Abnormalities	Liver tumor	0.00986	0.124		1.176	ABCF2,ABLIM2,ACOX2,ACTN4,AGO1,ALMS1,ANKEF1,APOF,AREL1,ARMC10,ATF6,ATG2B,ATIC,BNIP2,CDH15,CENPU,CEP112,CFHR1,CHRNA1,CLCC1,CNOT4,COG4,CSGALNACT2,CYLC2,CYP7B1,DERL1,DNAJC5B,DNTTIP2,DSG4,EIF1AX,EIF3I,ERICH3,EXOC7,FBP1,FIP1L1,FKBP10,FN1,GAGE1 (includes others),GALE,GARNL3,GRM2,HACE1,KCNK2,KIF2B,KMT2D,LCOR,LRCH1,LRRC49,LRRN4CL,MORC2,MYO5A,MYRIP,NDUFA10,NDUFB11,NKD2,NOP58,NXPE4,OCA2,PARVB,PDE1B,PIWIL4,P…	97
Hereditary Disorder,Ophthalmic Disease,Organismal Injury and Abnormalities	Hereditary Eye Disease	0.00993	0.124			ALMS1,ATF6,CLCC1,FKBP10,LARGE1,NACC1,NDUFB11,OCA2,POLG,SREBF1,TEK,TMEM98,TUBGCP6,YAP1	14
Cancer,Organismal Injury and Abnormalities	Breast or pancreatic cancer	0.00999	0.125			ABCF2,ABHD17A,ABLIM2,ACTN4,ADCYAP1R1,AGO1,AGPAT5,ALMS1,AREL1,ARMC10,ATG2B,CAND1,CCL5,CENPO,CENPU,CFHR1,CHCHD5,CNNM1,CNOT4,COG4,CRHR1,CYLC2,CYP2E1,DERL1,DGKD,EGLN2,EIF1AX,ERICH3,FAM181B,FKBP10,FN1,GALE,GDF15,GRM2,HACE1,KCNA6,KCNK2,KCTD5,KIF2B,KMT2D,KRTDAP,LCOR,LGALS3BP,LGI4,LRATD2,LRCH1,MBD4,MIF,MORC2,MTIF3,MYO5A,NANOS3,NFE2L3,NOP58,NXPE4,OCA2,OSBP,PARS2,PAXX,PCMTD2,PLCXD3,POLG,POLR1E,PPFIA1,PSMD1…	96
Cell Morphology,Cellular Movement,Reproductive System Development and Function	Cell spreading of gonadal cell lines	0.0101	0.125			FN1,PARVB	2
Cell Signaling	Retinoic acid receptor signaling	0.0101	0.125			ACTN4,SNW1	2
Cell Morphology,Cellular Movement	Cell spreading of sarcoma cell lines	0.0101	0.125			FN1,PARVB	2
Lipid Metabolism,Small Molecule Biochemistry,Vitamin and Mineral Metabolism	Homeostasis of cholesterol	0.0103	0.127			ALMS1,CYP7B1,FN1,OSBP,SREBF1	5
Cellular Development,Cellular Growth and Proliferation,Hematological System Development and Function,Hematopoiesis,Tissue Development	Development of hematopoietic cells	0.0107	0.132		1.246	AGO1,CNOT4,FN1,KMT2D,LAT,MESP1,MIF,RAG1,SOCS1,TEK	10
Cancer,Organismal Injury and Abnormalities	Development of sarcoma	0.0111	0.136			EXOC7,FN1,HACE1,LGALS3BP,LRCH1,MIF,RAG1,SEMA4D,TEK,YAP1	10
Cell-To-Cell Signaling and Interaction,Hematological System Development and Function,Immune Cell Trafficking,Inflammatory Response	Adhesion of phagocytes	0.0112	0.136		-1.381	CCL5,CFHR1,FN1,GDF15,GLRX,MIF	6
Cellular Movement,Embryonic Development	Migration of embryonic cell lines	0.0112	0.136	Decreased	-2.425	CCL5,FN1,HACE1,KCTD5,MESP1,TEK	6
Connective Tissue Development and Function	Adipogenesis	0.0112	0.136		1.069	CCDC85B,FN1,MIF,SREBF1,TBL1XR1,TFDP1	6
Cancer,Gastrointestinal Disease,Organismal Injury and Abnormalities	Invasive gastric cancer	0.0112	0.136			ATIC,CYP7B1,TBL1XR1,TEK,TGM3	5
Hematological Disease	Factor VIII deficiency	0.0114	0.138			MCFD2,POLG	2
DNA Replication, Recombination, and Repair	Nicking of DNA	0.0114	0.138			MBD4,RAG1	2
Cell Morphology,Cellular Assembly and Organization	Polarization of microtubule organizing centers	0.0114	0.138			LAT,PARD6B	2
Cancer,Endocrine System Disorders,Gastrointestinal Disease,Organismal Injury and Abnormalities	Pancreatic cancer	0.0116	0.139			ACTN4,ADCYAP1R1,AGO1,AGPAT5,AREL1,ATG2B,CCL5,CENPO,CFHR1,CNNM1,COG4,CRHR1,DERL1,FKBP10,FN1,GALE,GDF15,KCNA6,KCTD5,KIF2B,KMT2D,KRTDAP,LCOR,LGI4,LRATD2,MIF,MTIF3,MYO5A,NFE2L3,NOP58,OCA2,OSBP,PARS2,PAXX,PCMTD2,POLR1E,PSMD11,RAG1,SLITRK4,SPTSSB,TEK,TLL1,TTC30A,UNC5C,WTAP,YAP1,ZDHHC17,ZNF417/ZNF587,ZNF530,ZNRF2	50
Cell Morphology,Cellular Movement	Cell spreading	0.0121	0.145		-0.358	ACTN4,CCL5,CRK,FN1,HACE1,KMT2D,LAT,PARVB,PPFIA1	9
Gene Expression	Transcription of DNA	0.0122	0.146		1.107	ABLIM2,AGO1,ALX4,ATF6,CAND1,CCDC85B,CRK,DDX21,ETV2,FBP1,H2AZ1,KMT2D,LCOR,MESP1,NACC1,NFE2L3,POU3F1,RALGAPA1,REST,SEMA4D,SENP1,SNW1,SRCAP,SREBF1,SUPT3H,TARBP1,TBL1XR1,TFDP1,TRIP11,UBP1,VENTX,WDR77,YAP1	33
Lipid Metabolism,Small Molecule Biochemistry	Synthesis of long chain fatty acid	0.0124	0.147			CYP2E1,MYO5A,SREBF1	3
Cell Death and Survival	Cell death of heart cell lines	0.0124	0.147			BNIP2,LAMP2,WTAP	3
Cellular Movement,Hematological System Development and Function,Immune Cell Trafficking,Inflammatory Response	Cell movement of peritoneal macrophages	0.0124	0.147			CCL5,FN1,MIF	3
Cancer,Hematological Disease,Immunological Disease,Organismal Injury and Abnormalities	Low-grade lymphoma	0.0124	0.147			ADCYAP1R1,CCL5,CLCC1,DGKD,DSG4,FN1,HPRT1,KIF2B,KMT2D,NFE2L3,NXPE4,OSBP,PSMB6,RAG1,SLC7A9,TFDP1,UNC5C	17
Cellular Development,Connective Tissue Development and Function	Adipogenesis of cells	0.0126	0.149		1.387	CCDC85B,FN1,MIF,SREBF1,TFDP1	5
Inflammatory Response	Hypercytokinemia	0.0127	0.15			CCL5,RAG1	2
Cancer,Neurological Disease,Organismal Injury and Abnormalities	Schwannoma	0.0127	0.15			TEK,YAP1	2
Lipid Metabolism,Small Molecule Biochemistry	Metabolism of acylglycerol	0.0128	0.151			AGPAT5,APOF,CYP2E1,DGKD,OSBP,SREBF1	6
Cell Morphology,Cellular Movement	Cell spreading of tumor cell lines	0.0129	0.151		-1.127	CRK,FN1,KMT2D,PARVB,PPFIA1	5
Cell Signaling	MAPKKK cascade	0.0129	0.151			BNIP2,CCL5,GDF15,LAT,PSMB6,PSMB7,PSMD11,RNF41,TEK,TMEM106A	10
Cancer,Organismal Injury and Abnormalities	Cancer of cells	0.0132	0.152		-0.568	ABHD17A,ACOX2,ACTN4,ADCYAP1R1,ALMS1,ALX4,ANKEF1,AREL1,ARHGAP18,ARMC10,ATF6,ATIC,BNIP2,CCDC85B,CCL5,CENPU,CEP112,CHRNA1,CLCC1,CNOT4,CRHR1,CRK,CSGALNACT2,CYLC2,CYP2E1,CYP7B1,DCUN1D5,DGKD,DNAJC5B,DSG4,EIF1AX,ERICH3,FAM166B,FAM181B,FIP1L1,FN1,GAGE1 (includes others),GDA,GDF15,GFOD1,HACE1,HPRT1,KCNA6,KIF2B,KMT2D,LAT,LCOR,LGI4,LRRC49,MIF,MYO5A,NFE2L3,NXPE4,OCA2,OR5B2,OSBP,PCMTD2,PLCXD3,PNKD,POGZ,POLG,P…	97
Cancer,Organismal Injury and Abnormalities	Malignant neoplasm of retroperitoneum	0.0135	0.152			ACOX2,ACTN4,ADCYAP1R1,AGO1,AGPAT5,ALMS1,ALX4,AREL1,ATG2B,CAND1,CCL5,CENPO,CENPU,CFHR1,CNNM1,COG4,CRHR1,DERL1,FKBP10,FN1,GALE,GDF15,GFOD1,HACE1,HSFX1/HSFX2,KCNA6,KCTD5,KIF2B,KMT2D,KRTDAP,LCOR,LGI4,LRATD2,MIF,MTIF3,MYO5A,NDUFA10,NFE2L3,NOP58,OCA2,OSBP,PARS2,PAXX,PCMTD2,PNKD,POLR1E,POU3F1,PPFIA1,PSMD11,RAG1,REST,SELENBP1,SLITRK4,SPTSSB,TBL1XR1,TEK,TLL1,TTC30A,UBP1,UNC5C,WTAP,YAP1,ZDHHC17,ZNF417/ZNF5…	66
Cell-To-Cell Signaling and Interaction,Hematological System Development and Function,Immune Cell Trafficking,Inflammatory Response	Adhesion of monocytes	0.0138	0.152			CCL5,FN1,MIF	3
Cellular Development,Cellular Growth and Proliferation	Development of progenitor cells	0.0139	0.152		1.246	AGO1,CNOT4,FN1,KMT2D,LAT,MIF,RAG1,SOCS1,TEK,UNC5C	10
Cancer,Organismal Injury and Abnormalities,Reproductive System Disease	Tumorigenesis of reproductive tract	0.0139	0.152			ABCF2,ABHD17A,ABLIM2,ACAP2,ACOX2,ACTN4,ADCYAP1R1,AGO1,ALG10,ALMS1,AREL1,ARMC10,ATF6,ATG2B,ATIC,CAND1,CDRT15,CENPU,CFHR1,CHRNA1,CNNM1,CNOT4,CSGALNACT2,CYLC2,CYP7B1,DNTTIP2,DSG4,EIF1AX,EIF3I,ERICH3,FAM181B,FKBP10,FN1,GAGE1 (includes others),GALE,GDF15,GRM2,KCNA6,KCNK2,KIF2B,KMT2D,KRTAP12-3,LAT,LCOR,LGALS3BP,LRRC49,MIF,MYO5A,MYRIP,NAT1,NDUFB11,NFE2L3,NSFL1C,NXPE4,OCA2,OSBP,PARVB,PDE1B,PDHX,PIWIL4,PO…	102
Cancer,Organismal Injury and Abnormalities,Reproductive System Disease	Uterine tumor	0.014	0.152			ABCF2,ABHD17A,ABLIM2,ACAP2,ACOX2,ACTN4,AGO1,ALG10,ALMS1,AREL1,ATF6,ATG2B,ATIC,CAND1,CDRT15,CENPU,CFHR1,CHRNA1,CNNM1,CSGALNACT2,CYLC2,CYP7B1,DNTTIP2,DSG4,EIF1AX,EIF3I,ERICH3,FAM181B,FKBP10,FN1,GAGE1 (includes others),GALE,GRM2,KCNA6,KCNK2,KIF2B,KMT2D,KRTAP12-3,LAT,LCOR,LGALS3BP,LRRC49,MYO5A,MYRIP,NAT1,NDUFB11,NFE2L3,NSFL1C,OCA2,PARVB,PDE1B,PDHX,PIWIL4,POGZ,POU3F1,PPFIA1,PRXL2A,RAG1,RALGAPA1,REST,R…	90
Cancer,Organismal Injury and Abnormalities,Respiratory Disease	Metastatic ALK fusion negative non-small cell lung cancer	0.0142	0.152			ATIC,TEK	2
Cell Morphology,Cellular Assembly and Organization,Cellular Function and Maintenance,Inflammatory Response	Accumulation of phagosomes	0.0142	0.152			ATG2B,MYO5A	2
Cancer,Organismal Injury and Abnormalities,Reproductive System Disease	Female genital tract cancer	0.0142	0.152			ABCF2,ABHD17A,ABLIM2,ACAP2,ACOX2,ACTN4,ADCYAP1R1,AGO1,ALG10,ALMS1,AREL1,ARMC10,ATF6,ATG2B,ATIC,CAND1,CDRT15,CENPU,CFHR1,CHRNA1,CNNM1,CNOT4,CSGALNACT2,CYLC2,CYP7B1,DSG4,EIF1AX,EIF3I,ERICH3,FAM181B,FKBP10,FN1,GAGE1 (includes others),GALE,GDF15,GRM2,KCNA6,KCNK2,KIF2B,KMT2D,KRTAP12-3,LAT,LCOR,LGALS3BP,LRRC49,MIF,MYO5A,MYRIP,NAT1,NDUFB11,NFE2L3,NSFL1C,NXPE4,OCA2,OSBP,PARVB,PDE1B,PDHX,PIWIL4,POGZ,POU3F…	100
Cellular Development,Cellular Growth and Proliferation	Cell proliferation of breast cancer cell lines	0.0144	0.152		0.132	ACTN4,AGO1,CHCHD5,FN1,GDF15,H2AZ1,KMT2D,LCOR,PARVB,PIWIL4,RNF41,SEMA4D,SREBF1,TEK,YAP1	15
Cancer,Organismal Injury and Abnormalities,Reproductive System Disease	Female genital neoplasm	0.0145	0.152			ABCF2,ABHD17A,ABLIM2,ACAP2,ACOX2,ACTN4,ADCYAP1R1,AGO1,ALG10,ALMS1,AREL1,ARMC10,ATF6,ATG2B,ATIC,CAND1,CDRT15,CENPU,CFHR1,CHRNA1,CNNM1,CNOT4,CSGALNACT2,CYLC2,CYP7B1,DNTTIP2,DSG4,EIF1AX,EIF3I,ERICH3,FAM181B,FKBP10,FN1,GAGE1 (includes others),GALE,GDF15,GRM2,KCNA6,KCNK2,KIF2B,KMT2D,KRTAP12-3,LAT,LCOR,LGALS3BP,LRRC49,MIF,MYO5A,MYRIP,NAT1,NDUFB11,NFE2L3,NSFL1C,NXPE4,OCA2,OSBP,PARVB,PDE1B,PDHX,PIWIL4,PO…	102
Cellular Movement,Hematological System Development and Function,Immune Cell Trafficking	Chemotaxis of leukocyte cell lines	0.0145	0.152			CCL5,MIF,SOCS1	3
Lipid Metabolism,Small Molecule Biochemistry,Vitamin and Mineral Metabolism	Synthesis of bile acid	0.0145	0.152			ACOX2,CYP7B1,OSBP	3
Cancer,Organismal Injury and Abnormalities	Neoplasia of cells	0.0145	0.152		0.11	ABHD17A,ACOX2,ACTN4,ADCYAP1R1,ALMS1,ALX4,ANKEF1,AREL1,ARHGAP18,ARMC10,ATF6,ATG2B,ATIC,BNIP2,CCDC85B,CCL5,CENPU,CEP112,CHRNA1,CLCC1,CNOT4,CRHR1,CRK,CSGALNACT2,CYLC2,CYP2E1,CYP7B1,DCUN1D5,DGKD,DNAJC5B,DSG4,EIF1AX,EIF3I,ERICH3,FAM166B,FAM181B,FIP1L1,FN1,GAGE1 (includes others),GDA,GDF15,GFOD1,GLIPR2,HACE1,HPRT1,KCNA6,KIF2B,KMT2D,LAT,LCOR,LGI4,LRRC49,MBD4,MIF,MYO5A,NFE2L3,NXPE4,OCA2,OR5B2,OSBP,OTOP2,…	107
Metabolic Disease,Organismal Injury and Abnormalities	Mitochondrial disorder	0.0147	0.152			COX20,FKBP10,MORC2,NDUFA10,NDUFB11,PDHX,POLG,TUFM	8
Cellular Movement,Hematological System Development and Function,Immune Cell Trafficking	Transmigration of leukocytes	0.015	0.152		-0.916	ARHGAP18,CCL5,FN1,GDF15,KCNK2,MIF	6
Cancer,Gastrointestinal Disease,Organismal Injury and Abnormalities	Pancreaticobiliary cancer	0.015	0.152			ACTN4,ADCYAP1R1,AGO1,AGPAT5,AREL1,ATG2B,CAND1,CCL5,CENPO,CFHR1,CNNM1,COG4,CRHR1,CYP7B1,DERL1,ETV2,FKBP10,FN1,GALE,GDF15,KCNA6,KCTD5,KIF2B,KMT2D,KRTDAP,LCOR,LGI4,LRATD2,MESP1,MIF,MTIF3,MYO5A,NFE2L3,NOP58,OCA2,OSBP,PARS2,PAXX,PCMTD2,POLR1E,PSMD11,RAG1,SLITRK4,SPTSSB,TARBP1,TEK,TLL1,TTC30A,UBP1,UNC5C,WTAP,YAP1,ZDHHC17,ZFAND2A,ZNF417/ZNF587,ZNF530,ZNRF2	57
Hematological System Development and Function,Hematopoiesis	Development of hematopoietic system	0.0152	0.152		1.528	AGO1,CNOT4,FN1,KMT2D,LAT,MESP1,MIF,RAG1,SENP1,SOCS1,TEK	11
Cellular Development,Cellular Growth and Proliferation	Proliferation of skin cancer cell lines	0.0152	0.152			CRK,DDX21,FN1	3
Embryonic Development,Organismal Development,Tissue Development	Development of paraxial mesoderm	0.0156	0.152			MESP1,YAP1	2
Cancer,Developmental Disorder,Gastrointestinal Disease,Hereditary Disorder,Organismal Injury and Abnormalities	Hereditary gingival fibromatosis	0.0156	0.152			REST,TFDP1	2
Cancer,Gastrointestinal Disease,Hepatic System Disease,Organismal Injury and Abnormalities	Liver carcinoma	0.0158	0.152			ABCF2,ABLIM2,ACOX2,ALMS1,ANKEF1,APOF,AREL1,ARMC10,ATF6,ATG2B,ATIC,BNIP2,CDH15,CENPU,CEP112,CHRNA1,CLCC1,CNOT4,CSGALNACT2,CYLC2,CYP7B1,DERL1,DNAJC5B,DNTTIP2,DSG4,EIF3I,ERICH3,EXOC7,FBP1,FIP1L1,FKBP10,FN1,GALE,GARNL3,HACE1,KCNK2,KIF2B,KMT2D,LCOR,LRRC49,LRRN4CL,MORC2,MYO5A,MYRIP,NDUFA10,NDUFB11,NKD2,NOP58,NXPE4,OCA2,PARVB,PDE1B,PIWIL4,POGZ,PPP1R37,PSMD11,RAG1,RALGAPA1,SHOC2,SLC22A2,SLC6A6,SLC7A9,SLI…	82
Cardiovascular Disease,Cardiovascular System Development and Function,Organismal Injury and Abnormalities,Tissue Morphology	Abnormal morphology of dorsal aorta	0.016	0.152			FN1,TEK,TLL1	3
Cellular Movement	Cell movement of fibrosarcoma cell lines	0.016	0.152			FN1,PARVB,SHOC2	3
Cell Morphology	Shape change of tumor cell lines	0.0167	0.152		-1.172	CRK,FN1,KMT2D,PARVB,PPFIA1,SEMA4D	6
Cell Morphology,Cellular Movement,Connective Tissue Development and Function	Cell spreading of fibroblast cell lines	0.0168	0.152			ACTN4,CRK,FN1	3
Cellular Movement	Migration of myeloid cells	0.0169	0.152		-0.445	ARHGAP18,CCL5,CFHR1,FN1,GDF15,MIF,SEMA4D	7
Drug Metabolism	Joining of glutathione	0.0172	0.152			GLRX,MIF	2
Cancer,Organismal Injury and Abnormalities	Low grade acinar-cell carcinoma	0.0172	0.152			ATIC,FN1	2
Cancer,Cellular Development,Cellular Growth and Proliferation,Endocrine System Disorders,Organismal Injury and Abnormalities,Reproductive System Disease,Tumor Morphology	Proliferation of ovarian cancer cells	0.0172	0.152			GDF15,SEMA4D	2
Hematological System Development and Function,Immune Cell Trafficking,Inflammatory Response,Tissue Development	Accumulation of myeloid-derived suppressor cells	0.0172	0.152			MIF,YAP1	2
Cardiovascular System Development and Function,Cell-To-Cell Signaling and Interaction	Attachment of endothelial cells	0.0172	0.152			FN1,TEK	2
Organ Morphology,Organismal Development,Organismal Injury and Abnormalities,Renal and Urological Disease,Renal and Urological System Development and Function	Formation of cast in kidney	0.0172	0.152			ACTN4,SLC7A9	2
Nervous System Development and Function	Gliogenesis	0.0172	0.152			LGI4,YAP1	2
Cellular Movement,Embryonic Development	Migration of mesenchymal stem cells	0.0172	0.152			CCL5,MIF	2
Post-Translational Modification	Palmitoylation of protein	0.0172	0.152			ZDHHC17,ZDHHC23	2
Cell Signaling	Small GTPase mediated signal transduction	0.0175	0.152		1.067	ADCYAP1R1,ARHGAP18,BNIP2,CRK,FBP1,HACE1,LAT,SHOC2,USO1	9
Cell-To-Cell Signaling and Interaction	Adhesion of myeloid cells	0.0177	0.152		-1.241	CCL5,CFHR1,FN1,GDF15,GLRX,MIF	6
Connective Tissue Disorders,Metabolic Disease,Organismal Injury and Abnormalities	Lipodystrophy	0.0184	0.152			FN1,POLG,SREBF1	3
Cellular Function and Maintenance,Molecular Transport	Exocytosis by cells	0.0186	0.152			ACAP2,CCL5,CRHR1,GLRX,MYO5A	5
Post-Translational Modification	Cross-linkage of peptide	0.0188	0.152			FN1,TGM3	2
Cell Death and Survival,Nervous System Development and Function	Cell viability of sympathetic neuron	0.0188	0.152			ADCYAP1R1,GDF15	2
Cellular Movement,Hematological System Development and Function,Immune Cell Trafficking,Inflammatory Response	Migration of peripheral blood neutrophils	0.0188	0.152			CCL5,CFHR1	2
DNA Replication, Recombination, and Repair,Gene Expression	Silencing of chromatin	0.0188	0.152			AGO1,KMT2D	2
Cellular Movement,Hematological System Development and Function,Immune Cell Trafficking,Inflammatory Response	Chemotaxis of peritoneal macrophages	0.0188	0.152			CCL5,MIF	2
Cancer,Organismal Injury and Abnormalities,Reproductive System Disease	Development of genital tumor	0.0189	0.152			ABCF2,ABHD17A,ABLIM2,ACAP2,ACOX2,ACTN4,ADCYAP1R1,AGO1,ALG10,ALMS1,AREL1,ARMC10,ATF6,ATG2B,ATIC,CAND1,CDRT15,CENPU,CFHR1,CHRNA1,CNNM1,CNOT4,CSGALNACT2,CYLC2,CYP7B1,DNTTIP2,DSG4,EIF1AX,EIF3I,ERICH3,FAM181B,FKBP10,FN1,GAGE1 (includes others),GALE,GDF15,GRM2,KCNA6,KCNK2,KIF2B,KMT2D,KRTAP12-3,LAT,LCOR,LGALS3BP,LRRC49,MYO5A,MYRIP,NAT1,NDUFB11,NFE2L3,NSFL1C,NXPE4,OCA2,OSBP,PARVB,PDE1B,PDHX,PIWIL4,POGZ,P…	99
Developmental Disorder,Neurological Disease,Organismal Injury and Abnormalities	Nonspecific mental retardation	0.0191	0.152			ALMS1,FAM50A,GARNL3,KMT2D,LAMP2,NACC1,POGZ,POLG,SRCAP,TBL1XR1	10
Infectious Diseases	Binding of Oliveros virus	0.0192	0.152			LARGE1	1
Developmental Disorder,Hereditary Disorder,Metabolic Disease,Ophthalmic Disease,Organismal Injury and Abnormalities	Autosomal recessive tyrosinase-positive oculocutaneous albinism	0.0192	0.152			OCA2	1
Cell Morphology,Cellular Assembly and Organization,Nervous System Development and Function,Tissue Morphology	Area of presynaptic terminals	0.0192	0.152			MYO5A	1
Cellular Assembly and Organization,Hair and Skin Development and Function	Actin-based transport of melanosomes	0.0192	0.152			MYRIP	1
Hereditary Disorder,Neurological Disease,Ophthalmic Disease,Organismal Injury and Abnormalities,Skeletal and Muscular Disorders	Autosomal dominant progressive external ophthalmoplegia with mitochondrial DNA deletions 1	0.0192	0.152			POLG	1
DNA Replication, Recombination, and Repair,Nucleic Acid Metabolism,Small Molecule Biochemistry	Catabolism of inosine diphosphate	0.0192	0.152			NUDT16	1
Immunological Disease,Skeletal and Muscular Disorders	Delayed hypersensitive reaction of footpad	0.0192	0.152			MIF	1
Infectious Diseases	Binding of lymphocytic choriomeningitis virus	0.0192	0.152			LARGE1	1
Drug Metabolism	Conversion of hydroquinone	0.0192	0.152			CYP2E1	1
Cell-mediated Immune Response,Cellular Movement,Hematological System Development and Function,Immune Cell Trafficking,Inflammatory Response,Lymphoid Tissue Structure and Development	Chemotaxis of alpha-beta T lymphocytes	0.0192	0.152			LAT	1
Embryonic Development,Tissue Development	Accumulation of cardiac jelly	0.0192	0.152			TEK	1
Cell Morphology,Cellular Assembly and Organization	Area of lamellipodia	0.0192	0.152			ACTN4	1
Cellular Assembly and Organization	Association of membrane rafts	0.0192	0.152			EFHD2	1
Cell Morphology,Organismal Injury and Abnormalities	Blebbing of gonadal cell lines	0.0192	0.152			PARVB	1
Auditory Disease,Hereditary Disorder,Neurological Disease,Organismal Injury and Abnormalities	Autosomal recessive deafness type 82	0.0192	0.152			CLCC1	1
Cell-To-Cell Signaling and Interaction,Cellular Assembly and Organization,Cellular Function and Maintenance	Delay in formation of focal adhesions	0.0192	0.152			FN1	1
Cellular Assembly and Organization	Delay in rearrangement of cytoskeleton	0.0192	0.152			FN1	1
Cell-To-Cell Signaling and Interaction,Cellular Movement,Hematological System Development and Function,Hypersensitivity Response,Immune Cell Trafficking,Inflammatory Response	Chemoattraction of mast cells	0.0192	0.152			CCL5	1
Molecular Transport,Protein Trafficking	Accumulation of protein fragment	0.0192	0.152			FN1	1
Developmental Disorder,Hereditary Disorder,Neurological Disease,Organismal Injury and Abnormalities	Autosomal dominant mental retardation type 26	0.0192	0.152			KMT2D	1
Cell-To-Cell Signaling and Interaction,Hematological System Development and Function,Immune Cell Trafficking	Attachment of bone-marrow-derived monocyte/macrophage precursor cells	0.0192	0.152			FN1	1
Cell-To-Cell Signaling and Interaction,Cellular Movement,Immune Cell Trafficking	Attraction of peripheral blood lymphocytes	0.0192	0.152			CCL5	1
Connective Tissue Development and Function,Nervous System Development and Function,Skeletal and Muscular System Development and Function	Bone mineral density of lumbar vertebral column	0.0192	0.152			CYP7B1	1
Ophthalmic Disease,Organismal Injury and Abnormalities	Basal laminar deposit	0.0192	0.152			LAMP2	1
Cell Death and Survival,Cellular Compromise	Cytotoxicity of squamous cell carcinoma cell lines	0.0192	0.152			FN1	1
Developmental Disorder,Hereditary Disorder,Immunological Disease,Metabolic Disease,Organismal Injury and Abnormalities	Combined cellular and humoral immune defects with granulomas	0.0192	0.152			RAG1	1
RNA Post-Transcriptional Modification	Conversion of hypoxanthine	0.0192	0.152			HPRT1	1
Immunological Disease,Organ Morphology,Organismal Injury and Abnormalities	Atrophy of thymus cortex	0.0192	0.152			SOCS1	1
Cellular Growth and Proliferation	Colony formation by osteosarcoma cells	0.0192	0.152			YAP1	1
Cell-To-Cell Signaling and Interaction,Hematological System Development and Function,Immune Cell Trafficking,Inflammatory Response	Activation of dendritic epidermal T cells	0.0192	0.152			SEMA4D	1
Connective Tissue Disorders,Immunological Disease,Inflammatory Disease,Inflammatory Response,Organismal Injury and Abnormalities,Skeletal and Muscular Disorders	Autoimmune polymyositis	0.0192	0.152			SOCS1	1
Cell-To-Cell Signaling and Interaction	Activation of retinal cone cells	0.0192	0.152			ATF6	1
Nervous System Development and Function	Astrogliogenesis	0.0192	0.152			YAP1	1
Cardiovascular Disease	Destabilization of plaque	0.0192	0.152			MIF	1
Dermatological Diseases and Conditions,Hair and Skin Development and Function,Organ Morphology,Organismal Injury and Abnormalities	Abnormal texture of hair	0.0192	0.152			TGM3	1
DNA Replication, Recombination, and Repair	Deletion of mitochondrial DNA	0.0192	0.152			POLG	1
Hematological Disease,Hereditary Disorder,Organismal Injury and Abnormalities	Combined deficiency of factor V and factor VIII type 1	0.0192	0.152			MCFD2	1
Dermatological Diseases and Conditions,Infectious Diseases,Inflammatory Disease,Inflammatory Response,Ophthalmic Disease,Organismal Injury and Abnormalities	Cellulitis of eye	0.0192	0.152			SOCS1	1
Cell Death and Survival,Endocrine System Disorders,Gastrointestinal Disease,Organismal Injury and Abnormalities	Apoptosis of pancreatic duct cells	0.0192	0.152			YAP1	1
Connective Tissue Disorders,Developmental Disorder,Hereditary Disorder,Ophthalmic Disease,Organismal Injury and Abnormalities,Skeletal and Muscular Disorders	Autosomal recessive microcephaly and chorioretinopathy type 1	0.0192	0.152			TUBGCP6	1
Cellular Development,Cellular Growth and Proliferation,Embryonic Development,Organ Development,Organismal Development,Tissue Development	Colony formation of intestinal epithelial cells	0.0192	0.152			EIF3I	1
Cell Cycle,Gene Expression	Binding of WT1 binding site	0.0192	0.152			WTAP	1
Developmental Disorder,Hereditary Disorder,Immunological Disease,Organismal Injury and Abnormalities	Complement component C1s deficiency	0.0192	0.152			KMT2D	1
Cancer,Connective Tissue Disorders,Neurological Disease,Organismal Injury and Abnormalities,Skeletal and Muscular Disorders	Cavernous sinus meningioma	0.0192	0.152			KMT2D	1
Cell-mediated Immune Response,Cellular Movement,Hematological System Development and Function,Immune Cell Trafficking	Cellular infiltration by natural killer T lymphocytes	0.0192	0.152			MIF	1

## Sheet: L2-3_CanonicalPathways
Ingenuity Canonical Pathways	-log(B-H p-value)	Ratio	z-score	Molecules
Angiopoietin Signaling	0.361	0.0779	-	AKT2,CASP9,GRB14,NOS3,RELB,TEK
Small Cell Lung Cancer Signaling	0.361	0.0625	0	AKT2,CASP9,CDK6,CDKN1B,RELB,TFDP1
Synaptogenesis Signaling Pathway	0.361	0.0379	0	ACTR2,AKT2,CDH15,EFNB3,GRIN2A,KALRN,LIMK1,NLGN4X,SHE,SYNGAP1,SYT3,WAS
Axonal Guidance Signaling	0.361	0.0315	-	ACTR2,ADAM17,AKT2,CFL2,DPYSL5,EFNB3,EIF4E,KALRN,LIMK1,LNPEP,MYLPF,PLCL2,SEMA4D,TUBB,UNC5C,WAS
Signaling by Rho Family GTPases	0.361	0.0373	-1.414	ACTR2,CDH15,CFL2,ELK1,LIMK1,MYLPF,RELB,SEPTIN4,WAS,WASF3
Embryonic Stem Cell Differentiation into Cardiac Lineages	0.361	0.2	-	MESP1,SOX2
Lymphotoxin β Receptor Signaling	0.361	0.0727	-	AKT2,CASP9,EP300,RELB
Estrogen Receptor Signaling	0.361	0.0319	0.302	AKT2,CACNG8,CCNC,CFL2,EIF4E,EP300,LIMK1,MYLPF,NOS3,PGR,PLCL2,RELB,SHE
Aryl Hydrocarbon Receptor Signaling	0.361	0.044	0	CDK6,CDKN1B,EP300,RELB,TFDP1,TNF,TRIP11
Pancreatic Adenocarcinoma Signaling	0.361	0.0476	-	AKT2,CASP9,CDKN1B,ELK1,RELB,TFDP1
14-3-3-mediated Signaling	0.361	0.0472	0.447	AKT2,CDKN1B,ELK1,PLCL2,TNF,TUBB
Coronavirus Pathogenesis Pathway	0.361	0.0394	0.707	ADAM17,CASP9,EIF4E,ELK1,EP300,IFNAR2,RELB,TFDP1
Ephrin Receptor Signaling	0.361	0.0394	-1.134	ACTR2,AKT2,CFL2,EFNB3,GRIN2A,KALRN,LIMK1,WAS
Melatonin Degradation III	0.361	1	-	MPO
Semaphorin Signaling in Neurons	0.361	0.0645	-	CFL2,DPYSL5,LIMK1,SEMA4D
Salvage Pathways of Pyrimidine Ribonucleotides	0.361	0.051	-1	AK8,AKT2,CDK6,LIMK1,PSTK
Pyridoxal 5'-phosphate Salvage Pathway	0.361	0.0606	-	AKT2,CDK6,LIMK1,PSTK
RAC Signaling	0.361	0.0435	-0.447	ACTR2,CFL2,ELK1,LIMK1,MCF2L,RELB
Reelin Signaling in Neurons	0.361	0.0432	-0.447	ACTR2,AKT2,ARHGEF25,GRIN2A,LIMK1,NDEL1
Molecular Mechanisms of Cancer	0.361	0.0291	-	AKT2,APC,CASP9,CDK14,CDK6,CDKN1B,ELK1,EP300,FANCD2,LAMTOR3,RELB,SYNGAP1,TFDP1
Ephrin B Signaling	0.361	0.0556	-	CFL2,EFNB3,KALRN,LIMK1
Chronic Myeloid Leukemia Signaling	0.361	0.0467	-	AKT2,CDK6,CDKN1B,RELB,TFDP1
Dilated Cardiomyopathy Signaling Pathway	0.361	0.0405	0.447	AKT2,CACNG8,CASP9,DMD,KDM5A,MYO18B
Cellular Effects of Sildenafil (Viagra)	0.361	0.0403	-	CACNG8,MYLPF,MYO18B,NOS3,PABPC4,PLCL2
S-methyl-5-thio-α-D-ribose 1-phosphate Degradation	0.361	0.5	-	MRI1
Glycine Degradation (Creatine Biosynthesis)	0.361	0.5	-	GATM
Putrescine Biosynthesis III	0.361	0.5	-	ODC1
Antioxidant Action of Vitamin C	0.361	0.0446	-	GLRX,PLA2G12A,PLCL2,RELB,TNF
Semaphorin Neuronal Repulsive Signaling Pathway	0.361	0.0397	0	AKT2,CFL2,DPYSL5,LIMK1,MYLPF,SEMA4D
TREM1 Signaling	0.361	0.0519	-	AKT2,MPO,RELB,TNF
Opioid Signaling Pathway	0.361	0.0321	0	AKT2,CACNG8,CDKN1B,ELK1,EP300,GRIN2A,NOS3,PNOC,RGS17
Prostate Cancer Signaling	0.361	0.0439	-	AKT2,CASP9,CDKN1B,RELB,TFDP1
VDR/RXR Activation	0.361	0.0513	-	CCNC,CDKN1B,EP300,GTF2B
IL-23 Signaling Pathway	0.361	0.0652	-	AKT2,RELB,TNF
Adrenomedullin signaling pathway	0.361	0.0352	0	AKT2,ELK1,NOS3,PLCL2,RELB,SHE,TNF
Actin Cytoskeleton Signaling	0.361	0.0327	-0.816	ACTR2,APC,CFL2,FGF10,LIMK1,MYLPF,MYO18B,WAS
TR/RXR Activation	0.361	0.0476	-	AKT2,EP300,SLC16A2,TRH
FAT10 Cancer Signaling Pathway	0.361	0.06	-	AKT2,RELB,TNF
Senescence Pathway	0.361	0.0303	0	AKT2,CACNG8,CDK6,CDKN1B,DLAT,EIF4E,EP300,PDHX,PHF1
Phagosome Formation	0.361	0.0246	0.243	ACTR2,ADGRB3,ADORA3,AKT2,CALCR,CFL2,CR2,GPR33,HCAR1,IGHG1,LIMK1,MYO18B,NPY1R,PLA2G12A,RXFP1,VIPR2,WAS
RHOA Signaling	0.361	0.0403	-1.342	ACTR2,CFL2,LIMK1,MYLPF,SEPTIN4
Guanine and Guanosine Salvage I	0.361	0.333	-	HPRT1
Ascorbate Recycling (Cytosolic)	0.361	0.333	-	GLRX
Regulation Of The Epithelial Mesenchymal Transition In Development Pathway	0.361	0.046	-	ADAM17,APC,MAML1,RELB
TNFR1 Signaling	0.361	0.0577	-	CASP9,RELB,TNF
TCA Cycle II (Eukaryotic)	0.361	0.087	-	FH,IDH3A
Apelin Cardiac Fibroblast Signaling Pathway	0.361	0.087	-	AKT2,NOS3
Androgen Signaling	0.361	0.0355	-	CACNG8,EP300,GTF2B,RELB,TAF11,TGFB1I1
CREB Signaling in Neurons	0.361	0.0248	0.832	ADGRB3,ADORA3,AKT2,CACNG8,CALCR,ELK1,EP300,GPR33,GRIN2A,GTF2B,HCAR1,NPY1R,PLCL2,RXFP1,VIPR2
CSDE1 Signaling Pathway	0.361	0.0536	-	AKT2,PABPC4,PIWIL4
Cell Cycle Control of Chromosomal Replication	0.361	0.0536	-	CDK14,CDK6,TOP2B
Protein Kinase A Signaling	0.361	0.0269	-0.378	AKAP11,AKAP14,DUSP26,ELK1,MTMR3,MYLPF,NOS3,PLCL2,PPP1R14A,PTPRA,RELB
Gα12/13 Signaling	0.361	0.0376	0	AKT2,CDH15,ELK1,MYLPF,RELB
Non-Small Cell Lung Cancer Signaling	0.361	0.0426	-	AKT2,CASP9,CDK6,TFDP1
PRPP Biosynthesis I	0.361	0.25	-	PRPS1
Glutathione Redox Reactions II	0.361	0.25	-	GLRX
Role of JAK1, JAK2 and TYK2 in Interferon Signaling	0.361	0.0769	-	IFNAR2,RELB
Estrogen-mediated S-phase Entry	0.361	0.0769	-	CDKN1B,TFDP1
Polyamine Regulation in Colon Cancer	0.361	0.0517	-	AKT2,APC,ODC1
IL-12 Signaling and Production in Macrophages	0.361	0.0368	-	AKT2,EP300,RBP4,RELB,TNF
Role of PKR in Interferon Induction and Antiviral Response	0.361	0.0368	1	CASP9,HSPA1A/HSPA1B,IFNAR2,RELB,TNF
Death Receptor Signaling	0.36	0.0417	-	CASP9,LIMK1,RELB,TNF
HER-2 Signaling in Breast Cancer	0.349	0.0308	0.816	AKT2,CASP9,CDKN1B,ELK1,PGR,RELB,SEH1L
Endometrial Cancer Signaling	0.349	0.05	-	AKT2,CASP9,ELK1
Apelin Cardiomyocyte Signaling Pathway	0.341	0.0404	-1	AKT2,MYLPF,NOS3,PLCL2
PI3K Signaling in B Lymphocytes	0.332	0.035	-	AKT2,CR2,ELK1,PLCL2,RELB
Creatine-phosphate Biosynthesis	0.332	0.2	-	CKMT2
Serine Biosynthesis	0.332	0.2	-	DUSP26
Citrulline-Nitric Oxide Cycle	0.332	0.2	-	NOS3
Production of Nitric Oxide and Reactive Oxygen Species in Macrophages	0.33	0.0314	0	AKT2,MPO,PPP1R14A,RBP4,RELB,TNF
IGF-1 Signaling	0.33	0.0385	-1	AKT2,CASP9,ELK1,GRB10
Induction of Apoptosis by HIV1	0.33	0.0462	-	CASP9,RELB,TNF
Role of PI3K/AKT Signaling in the Pathogenesis of Influenza	0.33	0.0455	-	AKT2,CASP9,RELB
PD-1, PD-L1 cancer immunotherapy pathway	0.33	0.0377	-1	AKT2,CDKN1B,ELK1,TNF
Regulation of the Epithelial-Mesenchymal Transition Pathway	0.33	0.0308	-	ADAM17,AKT2,APC,FGF10,MAML1,RELB
IL-17A Signaling in Airway Cells	0.33	0.0448	-	AKT2,MUC5AC,RELB
TNFR2 Signaling	0.33	0.0625	-	RELB,TNF
Chondroitin and Dermatan Biosynthesis	0.33	0.167	-	CSGALNACT2
Glycine Cleavage Complex	0.33	0.167	-	OCA2
Selenocysteine Biosynthesis II (Archaea and Eukaryotes)	0.33	0.167	-	PSTK
Remodeling of Epithelial Adherens Junctions	0.33	0.0441	-	ACTR2,APC,TUBB
Cell Cycle: G1/S Checkpoint Regulation	0.33	0.0441	-	CDK6,CDKN1B,TFDP1
Natural Killer Cell Signaling	0.329	0.0302	-1.342	AKT2,CFL2,HSPA1A/HSPA1B,LIMK1,RELB,WAS
ILK Signaling	0.329	0.03	-1	AKT2,CFL2,MYO18B,RELB,TGFB1I1,TNF
Relaxin Signaling	0.329	0.0323	0	AKT2,ELK1,NOS3,RELB,RXFP1
Inhibition of Angiogenesis by TSP1	0.329	0.0588	-	AKT2,NOS3
Epithelial Adherens Junction Signaling	0.329	0.0318	0.447	ACTR2,AKT2,CFL2,LIMK1,WAS
IL-10 Signaling	0.329	0.0417	-	ELK1,RELB,TNF
IL-9 Signaling	0.329	0.0571	-	RELB,TNF
Superpathway of Serine and Glycine Biosynthesis I	0.329	0.143	-	DUSP26
Acetyl-CoA Biosynthesis I (Pyruvate Dehydrogenase Complex)	0.329	0.143	-	DLAT
Adenine and Adenosine Salvage III	0.329	0.143	-	HPRT1
Ceramide Degradation	0.329	0.143	-	ASAH1
Sertoli Cell-Sertoli Cell Junction Signaling	0.329	0.0291	-	AKT2,ELK1,NOS3,TNF,TUBB,WAS
Regulation of Actin-based Motility by Rho	0.329	0.0345	-1	ACTR2,LIMK1,MYLPF,WAS
MIF-mediated Glucocorticoid Regulation	0.329	0.0556	-	PLA2G12A,RELB
Role of Tissue Factor in Cancer	0.329	0.0345	-	AKT2,CFL2,EIF4E,LIMK1
Inhibition of ARE-Mediated mRNA Degradation Pathway	0.329	0.0311	-1	AKT2,EXOSC2,PAPOLA,PSMD12,TNF
Neuregulin Signaling	0.329	0.0342	0	ADAM17,AKT2,CDKN1B,ELK1
Airway Pathology in Chronic Obstructive Pulmonary Disease	0.329	0.0339	-	FGF10,MPO,RBP4,TNF
PAK Signaling	0.329	0.0339	-	CFL2,LIMK1,MYLPF,TNF
TWEAK Signaling	0.329	0.0541	-	CASP9,RELB
Complement System	0.329	0.0541	-	C1QBP,CR2
Docosahexaenoic Acid (DHA) Signaling	0.323	0.0526	-	AKT2,CASP9
Sphingosine-1-phosphate Signaling	0.323	0.0333	-	AKT2,ASAH1,CASP9,PLCL2
Notch Signaling	0.323	0.0526	-	ADAM17,MAML1
RHOGDI Signaling	0.323	0.0279	0.816	ACTR2,CDH15,CFL2,EP300,LIMK1,MYLPF
NF-κB Activation by Viruses	0.323	0.0385	-	AKT2,CR2,RELB
Toll-like Receptor Signaling	0.323	0.0385	-	ELK1,RELB,TNF
IL-7 Signaling Pathway	0.323	0.0385	-	AKT2,CDKN1B,IGHG1
Renin-Angiotensin Signaling	0.322	0.0328	-	ELK1,RELB,SHE,TNF
Gαq Signaling	0.318	0.0294	0	AKT2,ARHGEF25,CALCR,ELK1,RELB
Renal Cell Carcinoma Signaling	0.318	0.0375	-	AKT2,EP300,FH
Glioblastoma Multiforme Signaling	0.318	0.0292	1	AKT2,APC,CDK6,CDKN1B,PLCL2
Sphingosine and Sphingosine-1-phosphate Metabolism	0.318	0.111	-	ASAH1
Estrogen-Dependent Breast Cancer Signaling	0.318	0.037	-	AKT2,ELK1,RELB
FLT3 Signaling in Hematopoietic Progenitor Cells	0.318	0.0366	-	AKT2,EIF4E,ELK1
Role of MAPK Signaling in the Pathogenesis of Influenza	0.318	0.0366	-	AKT2,PLA2G12A,TNF
April Mediated Signaling	0.318	0.0476	-	ELK1,RELB
Role of Osteoblasts, Osteoclasts and Chondrocytes in Rheumatoid Arthritis	0.318	0.0268	-	ADAM17,AKT2,APC,CALCR,CASP9,TNF
IL-6 Signaling	0.318	0.0312	-	AKT2,ELK1,RELB,TNF
Thrombin Signaling	0.318	0.0267	-	AKT2,ARHGEF25,ELK1,MYLPF,PLCL2,RELB
Cyclins and Cell Cycle Regulation	0.318	0.0357	-	CDK6,CDKN1B,TFDP1
VEGF Family Ligand-Receptor Interactions	0.318	0.0357	-	AKT2,NOS3,PLA2G12A
PEDF Signaling	0.318	0.0357	-	AKT2,ELK1,RELB
BAG2 Signaling Pathway	0.318	0.0357	-	HSPA1A/HSPA1B,PSMD12,RELB
Erythropoietin Signaling Pathway	0.318	0.0282	0	AKT2,ELK1,NOS3,RELB,TNF
B Cell Activating Factor Signaling	0.318	0.0465	-	ELK1,RELB
Synaptic Long Term Potentiation	0.315	0.0305	1	EP300,GRIN2A,PLCL2,PPP1R14A
fMLP Signaling in Neutrophils	0.315	0.0305	-	ACTR2,ELK1,RELB,WAS
Atherosclerosis Signaling	0.315	0.0305	-	PLA2G12A,RBP4,RELB,TNF
MIF Regulation of Innate Immunity	0.315	0.0455	-	PLA2G12A,RELB
Oxytocin Signaling Pathway	0.312	0.0249	-1.134	AKT2,CACNG8,MYO18B,NOS3,PLA2G12A,PPP1R14A,RELB
Xenobiotic Metabolism AHR Signaling Pathway	0.308	0.0345	-	EP300,RELB,TNF
CLEAR Signaling Pathway	0.303	0.0246	1.134	AKT2,ASAH1,EP300,LAMTOR3,RRAGD,SEH1L,TNF
Role of RIG1-like Receptors in Antiviral Innate Immunity	0.303	0.0435	-	EP300,RELB
Role of OCT4 in Mammalian Embryonic Stem Cell Pluripotency	0.303	0.0435	-	IGF2BP1,SOX2
cAMP-mediated signaling	0.303	0.0255	-	ADORA3,AKAP11,AKAP14,LAMTOR3,NPY1R,VIPR2
Acute Phase Response Signaling	0.303	0.027	-	AKT2,ELK1,RBP4,RELB,TNF
Ceramide Signaling	0.303	0.0333	-	AKT2,RELB,TNF
Ephrin A Signaling	0.303	0.0426	-	CFL2,LIMK1
Unfolded protein response	0.303	0.0333	-	DNAJA4,DNAJB6,HSPA1A/HSPA1B
RANK Signaling in Osteoclasts	0.303	0.033	-	AKT2,ELK1,RELB
Cleavage and Polyadenylation of Pre-mRNA	0.303	0.0833	-	PAPOLA
Assembly of RNA Polymerase I Complex	0.303	0.0833	-	UBTF
nNOS Signaling in Skeletal Muscle Cells	0.303	0.0417	-	CACNG8,DMD
Apelin Muscle Signaling Pathway	0.303	0.0417	-	AKT2,NOS3
Insulin Receptor Signaling	0.301	0.0286	-1	AKT2,EIF4E,GRB10,PPP1R14A
Pyroptosis Signaling Pathway	0.301	0.0323	-	CASP9,NEK7,TNF
Apelin Endothelial Signaling Pathway	0.301	0.0284	-	AKT2,NOS3,RELB,TEK
Fcγ Receptor-mediated Phagocytosis in Macrophages and Monocytes	0.301	0.0319	-	ACTR2,AKT2,WAS
Endothelin-1 Signaling	0.301	0.026	1.342	CASP9,NOS3,PLA2G12A,PLCL2,SHE
Hereditary Breast Cancer Signaling	0.301	0.0282	-	AKT2,CDK6,EP300,FANCD2
MYC Mediated Apoptosis Signaling	0.301	0.04	-	CASP9,TNF
Assembly of RNA Polymerase II Complex	0.301	0.04	-	GTF2B,TAF11
Cell Cycle: G2/M DNA Damage Checkpoint Regulation	0.301	0.04	-	EP300,TOP2B
NAD Phosphorylation and Dephosphorylation	0.301	0.0769	-	NADK2
Hepatic Fibrosis / Hepatic Stellate Cell Activation	0.297	0.0258	-	IFNAR2,KLF6,MYO18B,RELB,TNF
Endocannabinoid Cancer Inhibition Pathway	0.276	0.0272	1	AKT2,CASP9,CDKN1B,NOS3
PI3K/AKT Signaling	0.272	0.0251	-1	AKT2,CDKN1B,EIF4E,NOS3,RELB
Transcriptional Regulatory Network in Embryonic Stem Cells	0.264	0.037	-	SMARCAD1,SOX2
PTEN Signaling	0.264	0.0267	-	AKT2,CASP9,CDKN1B,RELB
Neuropathic Pain Signaling In Dorsal Horn Neurons	0.264	0.0297	-	ELK1,GRIN2A,PLCL2
Superpathway of Citrulline Metabolism	0.264	0.0667	-	NOS3
EGF Signaling	0.263	0.0364	-	AKT2,ELK1
Type II Diabetes Mellitus Signaling	0.263	0.0261	-	AKT2,CACNG8,RELB,TNF
FAT10 Signaling Pathway	0.263	0.0357	-	PSMD12,TNF
Breast Cancer Regulation by Stathmin1	0.263	0.0202	1.732	ADGRB3,ADORA3,CALCR,CDK6,CDKN1B,GPR33,HCAR1,NPY1R,PPP1R14A,RXFP1,TUBB,VIPR2
Mouse Embryonic Stem Cell Pluripotency	0.263	0.0288	-	AKT2,APC,SOX2
Apoptosis Signaling	0.263	0.0288	-	CASP9,RELB,TNF
Cardiac Hypertrophy Signaling	0.263	0.0231	1.342	CACNG8,EIF4E,ELK1,EP300,MYLPF,PLCL2
Granzyme B Signaling	0.263	0.0625	-	CASP9
Parkinson's Signaling	0.263	0.0625	-	CASP9
CD27 Signaling in Lymphocytes	0.263	0.0351	-	CASP9,RELB
HIF1α Signaling	0.26	0.024	0.447	AKT2,EIF4E,EP300,HSPA1A/HSPA1B,NAA10
Necroptosis Signaling Pathway	0.253	0.0255	0	PLA2G12A,TIMM8B,TNF,TOMM6
IL-8 Signaling	0.253	0.0238	-1.342	AKT2,CR2,LIMK1,MPO,TEK
PPAR Signaling	0.253	0.028	-	EP300,RELB,TNF
eNOS Signaling	0.249	0.0252	0	AKT2,CASP9,HSPA1A/HSPA1B,NOS3
GADD45 Signaling	0.246	0.0333	-	RELB,TNF
Differential Regulation of Cytokine Production in Macrophages and T Helper Cells by IL-17A and IL-17F	0.24	0.0556	-	TNF
IL-2 Signaling	0.24	0.0328	-	AKT2,ELK1
ERK/MAPK Signaling	0.237	0.0231	2	EIF4E,ELK1,LAMTOR3,PLA2G12A,PPP1R14A
Kinetochore Metaphase Signaling Pathway	0.237	0.027	-	H2AZ1,PPP1R14A,REC8
Aldosterone Signaling in Epithelial Cells	0.233	0.0244	-	DNAJB6,DNAJC30,HSPA1A/HSPA1B,PLCL2
Granzyme A Signaling	0.231	0.0526	-	EP300
DNA damage-induced 14-3-3σ Signaling	0.231	0.0526	-	AKT2
Protein Ubiquitination Pathway	0.229	0.0218	-	DNAJB6,DNAJC30,HSPA1A/HSPA1B,PSMD12,USO1,USP8
HMGB1 Signaling	0.228	0.024	-	AKT2,ELK1,RELB,TNF
Amyotrophic Lateral Sclerosis Signaling	0.228	0.0261	-	CACNG8,CASP9,GRIN2A
PXR/RXR Activation	0.228	0.0308	-	AKT2,TNF
Activation of IRF by Cytosolic Pattern Recognition Receptors	0.228	0.0308	-	RELB,TNF
ERB2-ERBB3 Signaling	0.228	0.0308	-	CDKN1B,ELK1
Inflammasome pathway	0.228	0.05	-	NEK7
WNT/Ca+ pathway	0.227	0.0303	-	PLCL2,RELB
Glutamate Receptor Signaling	0.227	0.0303	-	GRIN2A,SLC38A1
Germ Cell-Sertoli Cell Junction Signaling	0.227	0.0234	-	CFL2,LIMK1,TNF,TUBB
Fc Epsilon RI Signaling	0.227	0.0254	-	AKT2,PLA2G12A,TNF
Phospholipases	0.227	0.0299	-	PLA2G12A,PLCL2
Endoplasmic Reticulum Stress Pathway	0.227	0.0476	-	CASP9
Nitric Oxide Signaling in the Cardiovascular System	0.227	0.0252	-	AKT2,CACNG8,NOS3
MSP-RON Signaling In Macrophages Pathway	0.227	0.0252	-	ETV3,RELB,TNF
WNT/β-catenin Signaling	0.227	0.0231	1	AKT2,APC,EP300,SOX2
Role of NANOG in Mammalian Embryonic Stem Cell Pluripotency	0.227	0.025	-	AKT2,APC,SOX2
Neuroprotective Role of THOP1 in Alzheimer's Disease	0.227	0.025	-	PNOC,PRSS36,PRSS57
NGF Signaling	0.227	0.025	-	AKT2,ELK1,RELB
p38 MAPK Signaling	0.227	0.025	-	ELK1,PLA2G12A,TNF
GM-CSF Signaling	0.225	0.0286	-	AKT2,ELK1
Glucocorticoid Receptor Signaling	0.225	0.0189	-	AKT2,ELK1,EP300,GTF2B,HSPA1A/HSPA1B,KRT73,NOS3,PGR,PLA2G12A,TAF11,TNF
LXR/RXR Activation	0.225	0.0244	-	RBP4,RELB,TNF
Tight Junction Signaling	0.225	0.0225	-	AKT2,MYO18B,RELB,TNF
Differential Regulation of Cytokine Production in Intestinal Epithelial Cells by IL-17A and IL-17F	0.225	0.0435	-	TNF
Pyrimidine Deoxyribonucleotides De Novo Biosynthesis I	0.225	0.0435	-	AK8
Methionine Degradation I (to Homocysteine)	0.225	0.0435	-	PRMT5
Vitamin-C Transport	0.225	0.0435	-	GLRX
Cardiac β-adrenergic Signaling	0.225	0.0225	-	AKAP11,AKAP14,CACNG8,PPP1R14A
Glioma Signaling	0.225	0.0242	-	AKT2,CDK6,TFDP1
Sirtuin Signaling Pathway	0.225	0.0205	-	ATG4C,NOS3,RELB,TIMM8B,TNF,TOMM6
Tumor Microenvironment Pathway	0.225	0.0223	-	AKT2,FGF10,RELB,TNF
Netrin Signaling	0.223	0.0278	-	CACNG8,UNC5C
FXR/RXR Activation	0.223	0.0238	-	AKT2,RBP4,TNF
IL-22 Signaling	0.223	0.0417	-	AKT2
Tumoricidal Function of Hepatic Natural Killer Cells	0.223	0.0417	-	CASP9
Dopamine-DARPP32 Feedback in cAMP Signaling	0.216	0.0219	-	CACNG8,GRIN2A,PLCL2,PPP1R14A
Cysteine Biosynthesis III (mammalia)	0.212	0.04	-	PRMT5
Leptin Signaling in Obesity	0.21	0.0263	-	AKT2,PLCL2
Hypoxia Signaling in the Cardiovascular System	0.21	0.0263	-	EP300,NOS3
IL-17 Signaling	0.21	0.0214	-1	AKT2,ELK1,MUC5AC,TNF
IL-17A Signaling in Gastric Cells	0.21	0.0385	-	TNF
Apelin Liver Signaling Pathway	0.21	0.0385	-	TNF
Hepatic Fibrosis Signaling Pathway	0.21	0.019	-0.447	AKT2,APC,CACNG8,CDKN1B,ELK1,MYLPF,RELB,TNF
Antiproliferative Role of Somatostatin Receptor 2	0.21	0.026	-	CDKN1B,ELK1
Role of MAPK Signaling in Inhibiting the Pathogenesis of Influenza	0.21	0.026	-	PLA2G12A,TNF
Ferroptosis Signaling Pathway	0.21	0.0227	-	FANCD2,H2AZ1,SLC38A1
Maturity Onset Diabetes of Young (MODY) Signaling	0.208	0.0256	-	CACNG8,EP300
P2Y Purigenic Receptor Signaling Pathway	0.208	0.0226	-	AKT2,PLCL2,RELB
Pregnenolone Biosynthesis	0.208	0.037	-	CYP7B1
IL-3 Signaling	0.206	0.0253	-	AKT2,ELK1
Thyroid Cancer Signaling	0.206	0.0253	-	AKT2,ELK1
Regulation Of The Epithelial Mesenchymal Transition By Growth Factors Pathway	0.206	0.0208	-	AKT2,FGF10,RELB,TNF
CCR3 Signaling in Eosinophils	0.206	0.0222	-	CFL2,LIMK1,PLA2G12A
Histidine Degradation VI	0.204	0.0357	-	CYP7B1
BEX2 Signaling Pathway	0.199	0.0247	-	AKT2,RELB
Synaptic Long Term Depression	0.199	0.0205	0	CACNG8,NOS3,PLA2G12A,PLCL2
Role of p14/p19ARF in Tumor Suppression	0.198	0.0345	-	UBTF
JAK/STAT Signaling	0.198	0.0244	-	AKT2,RELB
Oxytocin In Brain Signaling Pathway	0.196	0.0203	0	AKT2,CACNG8,PLA2G12A,TNF
Ubiquinol-10 Biosynthesis (Eukaryotic)	0.191	0.0333	-	CYP7B1
Pulmonary Healing Signaling Pathway	0.191	0.0201	-1	CFL2,EP300,FGF10,TNF
ID1 Signaling Pathway	0.189	0.02	1	AKT2,CDKN1B,EP300,TNF
LPS-stimulated MAPK Signaling	0.187	0.0235	-	ELK1,RELB
Role of Hypercytokinemia/hyperchemokinemia in the Pathogenesis of Influenza	0.184	0.0233	-	IFNAR2,TNF
FGF Signaling	0.184	0.0233	-	AKT2,FGF10
RAR Activation	0.18	0.0196	-	AKT2,EP300,RBP4,RELB
Regulation of Cellular Mechanics by Calpain Protease	0.17	0.0225	-	CDK6,CDKN1B
Circadian Rhythm Signaling	0.17	0.0187	-	CACNG8,EIF4E,GRIN2A,PLCL2,VIPR2
Endocannabinoid Neuronal Synapse Pathway	0.17	0.0201	-	CACNG8,GRIN2A,PLCL2
4-1BB Signaling in T Lymphocytes	0.17	0.0294	-	RELB
Acute Myeloid Leukemia Signaling	0.17	0.022	-	AKT2,RELB
Crosstalk between Dendritic Cells and Natural Killer Cells	0.17	0.022	-	RELB,TNF
Colorectal Cancer Metastasis Signaling	0.17	0.0185	-1	AKT2,APC,CASP9,RELB,TNF
G-Protein Coupled Receptor Signaling	0.17	0.0171	0.577	ADGRB3,ADORA3,AKT2,CALCR,GPR33,HCAR1,MYLPF,NPY1R,RELB,RXFP1,SYNGAP1,VIPR2
Corticotropin Releasing Hormone Signaling	0.17	0.0199	-	CACNG8,ELK1,NOS3
Insulin Secretion Signaling Pathway	0.17	0.0184	1	CACNG8,DLAT,EIF4E,PDHX,PLCL2
mTOR Signaling	0.17	0.0189	-	AKT2,EIF3F,EIF4E,PRR5
Pyrimidine Ribonucleotides Interconversion	0.17	0.0286	-	AK8
Integrin Signaling	0.169	0.0188	-	ACTR2,AKT2,TSPAN5,WAS
Actin Nucleation by ARP-WASP Complex	0.169	0.0215	-	ACTR2,WAS
Agranulocyte Adhesion and Diapedesis	0.168	0.0187	-	CCL4L1/CCL4L2,MYO18B,PODXL,TNF
Interferon Signaling	0.168	0.0278	-	IFNAR2
Autophagy	0.168	0.0186	0	AKT2,CDKN1B,FUNDC1,TNF
Pyrimidine Ribonucleotides De Novo Biosynthesis	0.162	0.027	-	AK8
Calcium Signaling	0.162	0.0183	-	CACNG8,EP300,GRIN2A,MYO18B
Ovarian Cancer Signaling	0.162	0.019	-	AKT2,APC,TFDP1
IL-17A Signaling in Fibroblasts	0.162	0.0263	-	RELB
Superpathway of Methionine Degradation	0.162	0.0263	-	PRMT5
Huntington's Disease Signaling	0.162	0.0177	-	AKT2,CASP9,EP300,HSPA1A/HSPA1B,PSMD12
p53 Signaling	0.162	0.0204	-	AKT2,EP300
UVA-Induced MAPK Signaling	0.162	0.0204	-	CASP9,PLCL2
Role of NFAT in Cardiac Hypertrophy	0.162	0.018	0	AKT2,CACNG8,EP300,PLCL2
Inhibition of Matrix Metalloproteases	0.162	0.0256	-	ADAM17
ATM Signaling	0.162	0.0202	-	CBX1,FANCD2
VEGF Signaling	0.162	0.0202	-	AKT2,NOS3
EIF2 Signaling	0.158	0.0179	-	AKT2,EIF3F,EIF4E,RPL36A
Neurovascular Coupling Signaling Pathway	0.157	0.0178	0	CACNG8,GRIN2A,NOS3,PLA2G12A
HOTAIR Regulatory Pathway	0.157	0.0184	-	AKT2,EP300,RELB
Cardiac Hypertrophy Signaling (Enhanced)	0.154	0.0166	0	AKT2,CACNG8,EIF4E,ELK1,EP300,FGF10,PLCL2,RELB,TNF
NER (Nucleotide Excision Repair, Enhanced Pathway)	0.151	0.0194	-	EP300,TOP2B
Human Embryonic Stem Cell Pluripotency	0.151	0.0181	-	AKT2,APC,SOX2
Oncostatin M Signaling	0.143	0.0233	-	ELK1
CXCR4 Signaling	0.143	0.0178	-	AKT2,ELK1,MYLPF
BER (Base Excision Repair) Pathway	0.138	0.0227	-	MPG
Osteoarthritis Pathway	0.135	0.0169	-	CASP9,RBP4,RELB,TNF
Coronavirus Replication Pathway	0.135	0.0222	-	TUBB
tRNA Splicing	0.131	0.0217	-	TRPT1
Apelin Pancreas Signaling Pathway	0.131	0.0217	-	RELB
Role of IL-17F in Allergic Inflammatory Airway Diseases	0.13	0.0213	-	RELB
iNOS Signaling	0.13	0.0213	-	RELB
nNOS Signaling in Neurons	0.13	0.0213	-	GRIN2A
AMPK Signaling	0.125	0.0164	-	AK8,AKT2,EP300,NOS3
Regulation of eIF4 and p70S6K Signaling	0.125	0.0168	-	AKT2,EIF3F,EIF4E
Spliceosomal Cycle	0.123	0.0204	-	RBMX2
IL-13 Signaling Pathway	0.123	0.0172	-	AKT2,MUC5AC
Bladder Cancer Signaling	0.123	0.0172	-	FGF10,TFDP1
Melanoma Signaling	0.123	0.02	-	AKT2
Triacylglycerol Biosynthesis	0.123	0.02	-	PLPP3
Chondroitin Sulfate Biosynthesis (Late Stages)	0.123	0.02	-	CSGALNACT2
Amyloid Processing	0.12	0.0196	-	AKT2
GPCR-Mediated Nutrient Sensing in Enteroendocrine Cells	0.12	0.0169	-	CACNG8,PLCL2
Neuroinflammation Signaling Pathway	0.12	0.0158	-2	AKT2,GRIN2A,PLA2G12A,RELB,TNF
Cholecystokinin/Gastrin-mediated Signaling	0.119	0.0168	-	ELK1,TNF
UVB-Induced MAPK Signaling	0.119	0.0192	-	EIF4E
Role of Cytokines in Mediating Communication between Immune Cells	0.112	0.0185	-	TNF
IL-15 Production	0.112	0.0163	-	RELB,TEK
Hepatic Cholestasis	0.112	0.0157	-	CYP7B1,RELB,TNF
3-phosphoinositide Degradation	0.112	0.0157	-	MTMR3,PPFIA1,PPP1R14A
Gαs Signaling	0.107	0.016	-	ELK1,VIPR2
Primary Immunodeficiency Signaling	0.107	0.0179	-	IGHG1
Role of IL-17A in Arthritis	0.105	0.0175	-	RELB
Endocannabinoid Developing Neuron Pathway	0.105	0.0157	-	AKT2,CDKN1B
MSP-RON Signaling Pathway	0.104	0.0172	-	TNF
Chondroitin Sulfate Biosynthesis	0.104	0.0172	-	CSGALNACT2
Cancer Drug Resistance By Drug Efflux	0.104	0.0172	-	AKT2
Retinoic acid Mediated Apoptosis Signaling	0.098	0.0167	-	CASP9
Dermatan Sulfate Biosynthesis	0.098	0.0167	-	CSGALNACT2
NAD Signaling Pathway	0	0.00662	-	AKT2
Pulmonary Fibrosis Idiopathic Signaling Pathway	0	0.0092	-	AKT2,EP300,RELB
Wound Healing Signaling Pathway	0	0.00397	-	TNF
SNARE Signaling Pathway	0	0.0147	-	MYO18B,SYT3
Leukocyte Extravasation Signaling	0	0.00518	-	WAS
NRF2-mediated Oxidative Stress Response	0	0.0127	-	DNAJA4,DNAJB6,EP300
PPARα/RXRα Activation	0	0.0154	-	EP300,PLCL2,RELB
LPS/IL-1 Mediated Inhibition of RXR Function	0	0.00394	-	TNF
Mitochondrial Dysfunction	0	0.00585	-	CASP9
Role of BRCA1 in DNA Damage Response	0	0.0125	-	FANCD2
Clathrin-mediated Endocytosis Signaling	0	0.0155	-	ACTR2,FGF10,RBP4
Role of Pattern Recognition Receptors in Recognition of Bacteria and Viruses	0	0.0128	-	RELB,TNF
Role of NFAT in Regulation of the Immune Response	0	0.0034	-	AKT2,RELB
FcγRIIB Signaling in B Lymphocytes	0	0.0118	-	CACNG8
CCR5 Signaling in Macrophages	0	0.002	-	CACNG8
CD40 Signaling	0	0.0149	-	RELB
Calcium-induced T Lymphocyte Apoptosis	0	0.00217	-	EP300
Cytotoxic T Lymphocyte-mediated Apoptosis of Target Cells	0	0.00235	-	CASP9
CTLA4 Signaling in Cytotoxic T Lymphocytes	0	0.00209	-	AKT2
T Helper Cell Differentiation	0	0.00212	-	TNF
CD28 Signaling in T Helper Cells	0	0.00774	-	ACTR2,AKT2,RELB,WAS
IL-15 Signaling	0	0.00568	-	AKT2,IGHG1,RELB
Dendritic Cell Maturation	0	0.00845	-0.447	AKT2,IGHG1,PLCL2,RELB,TNF
Melatonin Signaling	0	0.0139	-	PLCL2
Factors Promoting Cardiogenesis in Vertebrates	0	0.0131	-	APC,PLCL2
CDK5 Signaling	0	0.00877	-	PPP1R14A
ICOS-ICOSL Signaling in T Helper Cells	0	0.00394	-	AKT2,RELB
HGF Signaling	0	0.0152	-	AKT2,ELK1
GNRH Signaling	0	0.0156	-	CACNG8,ELK1,RELB
Melanocyte Development and Pigmentation Signaling	0	0.0102	-	EP300
Growth Hormone Signaling	0	0.0141	-	ELK1
Prolactin Signaling	0	0.0116	-	EP300
Type I Diabetes Mellitus Signaling	0	0.00589	-	CASP9,RELB,TNF
Basal Cell Carcinoma Signaling	0	0.0139	-	APC
Allograft Rejection Signaling	0	0.00413	-	IGHG1,TNF
Autoimmune Thyroid Disease Signaling	0	0.0022	-	IGHG1
Graft-versus-Host Disease Signaling	0	0.00224	-	TNF
p70S6K Signaling	0	0.0152	-	AKT2,PLCL2
G Beta Gamma Signaling	0	0.0155	-	AKT2,CACNG8
Communication between Innate and Adaptive Immune Cells	0	0.00215	-	IGHG1,TNF
Systemic Lupus Erythematosus Signaling	0	0.00643	-	AKT2,IGHG1,SNRNP40,TNF
CDC42 Signaling	0	0.0104	-1.633	ACTR2,APC,CFL2,LIMK1,MYLPF,WAS
FAK Signaling	0	0.0134	1.069	ACTR2,ADGRB3,ADORA3,AKT2,APC,CALCR,EFNB3,GPR33,HCAR1,NPY1R,PTPRA,RXFP1,VIPR2,WAS
Phospholipase C Signaling	0	0.00884	-0.447	EP300,IGHG1,MYLPF,PLA2G12A,PPP1R14A,RELB
Altered T Cell and B Cell Signaling in Rheumatoid Arthritis	0	0.00407	-	RELB,TNF
Role of Macrophages, Fibroblasts and Endothelial Cells in Rheumatoid Arthritis	0	0.0152	-	AKT2,APC,IGHG1,PLCL2,TNF
IL-1 Signaling	0	0.0104	-	RELB
Regulation of IL-2 Expression in Activated and Anergic T Lymphocytes	0	0.00651	-	ELK1,PABPC4,RELB
Role of WNT/GSK-3β Signaling in the Pathogenesis of Influenza	0	0.0128	-	APC
NUR77 Signaling in T Lymphocytes	0	0.00391	-	CASP9,EP300
PKCθ Signaling in T Lymphocytes	0	0.00358	-	CACNG8,RELB
Antiproliferative Role of TOB in T Cell Signaling	0	0.00469	-	CDKN1B,PABPC4
OX40 Signaling Pathway	0	0.00209	-	RELB
Gap Junction Signaling	0	0.0152	-	AKT2,PLCL2,TUBB
Telomerase Signaling	0	0.00935	-	AKT2
Hematopoiesis from Pluripotent Stem Cells	0	0.00226	-	IGHG1
ERBB Signaling	0	0.0106	-	ELK1
ERBB4 Signaling	0	0.0147	-	ADAM17
D-myo-inositol-5-phosphate Metabolism	0	0.0103	-	PPFIA1,PPP1R14A
D-myo-inositol (1,4,5,6)-Tetrakisphosphate Biosynthesis	0	0.0112	-	PPFIA1,PPP1R14A
Superpathway of Inositol Phosphate Compounds	0	0.00855	-	PPFIA1,PPP1R14A
D-myo-inositol (3,4,5,6)-tetrakisphosphate Biosynthesis	0	0.0112	-	PPFIA1,PPP1R14A
3-phosphoinositide Biosynthesis	0	0.00976	-	PPFIA1,PPP1R14A
Superpathway of Melatonin Degradation	0	0.0149	-	MPO
Gαi Signaling	0	0.0143	-	ADORA3,NPY1R
Granulocyte Adhesion and Diapedesis	0	0.0106	-	CCL4L1/CCL4L2,TNF
Sperm Motility	0	0.0118	-	PLA2G12A,PLCL2,TEK
TEC Kinase Signaling	0	0.00518	-	RELB,TNF,WAS
Adipogenesis pathway	0	0.00741	-	TNF
HIPPO signaling	0	0.0118	-	PPP1R14A
SAPK/JNK Signaling	0	0.00199	-	ELK1
GABA Receptor Signaling	0	0.00752	-	CACNG8
Xenobiotic Metabolism Signaling	0	0.0103	-	EP300,RELB,TNF
IL-4 Signaling	0	0.0108	-	AKT2
B Cell Receptor Signaling	0	0.00792	-	AKT2,CFL2,ELK1,IGHG1,RELB
Chemokine Signaling	0	0.0125	-	LIMK1
Dopamine Receptor Signaling	0	0.0127	-	PPP1R14A
TGF-β Signaling	0	0.0104	-	EP300
NF-κB Signaling	0	0.00702	0	AKT2,EP300,RELB,TNF
T Cell Receptor Signaling	0	0.00814	0.447	AKT2,CDKN1B,ELK1,RELB,TNF
PDGF Signaling	0	0.0116	-	ELK1
BMP signaling pathway	0	0.0115	-	RELB
GPCR-Mediated Integration of Enteroendocrine Signaling Exemplified by an L Cell	0	0.0133	-	PLCL2
Gustation Pathway	0	0.00493	-	CACNG8
Phagosome Maturation	0	0.0126	-	MPO,TUBB
Sumoylation Pathway	0	0.00971	-	EP300
GP6 Signaling Pathway	0	0.00787	-	AKT2
Th17 Activation Pathway	0	0.00207	-	RELB
SPINK1 General Cancer Pathway	0	0.0145	-	AKT2
T Cell Exhaustion Signaling Pathway	0	0.00353	-	AKT2,IFNAR2
Systemic Lupus Erythematosus In T Cell Signaling Pathway	0	0.00468	-	AKT2,CASP9,NOS3
Systemic Lupus Erythematosus In B Cell Signaling Pathway	0	0.0083	-0.447	AKT2,IFNAR2,IGHG1,RELB,SHE,TNF
White Adipose Tissue Browning Pathway	0	0.00725	-	CACNG8
Xenobiotic Metabolism General Signaling Pathway	0	0.014	-	AKT2,EP300
Xenobiotic Metabolism CAR Signaling Pathway	0	0.00526	-	EP300
Xenobiotic Metabolism PXR Signaling Pathway	0	0.0104	-	EP300,PPP1R14A
MSP-RON Signaling In Cancer Cells Pathway	0	0.0143	-	AKT2,RELB
Eicosanoid Signaling	0	0.0147	-	PLA2G12A
Role of MAPK Signaling in Promoting the Pathogenesis of Influenza	0	0.00885	-	PLA2G12A

## Sheet: L2-3_DiseasesFunctions
Categories	Diseases or Functions Annotation	p-value	B-H p-value	Predicted Activation State	Activation z-score	Molecules	# Molecules
Cancer,Organismal Injury and Abnormalities	Non-hematological solid tumor	1.34e-20	1.28e-16		0.4	ABCA9,ACTR1B,ACTR2,ADAM17,ADGRB3,ADORA3,AK8,AKAP11,AKAP14,AKT2,ALG1L,ALKBH4,ANKRD36,APC,APPBP2,ARHGEF25,ARMC10,ASAH1,ASB1,ATCAY,ATG4C,BARHL2,BARX2,BBS12,BBS5,BCL7A,BOD1L2,C11orf65,C11orf96,C12orf4,C14orf39,C1QBP,C2orf50,C3orf70,CACNG8,CADPS2,CALCR,CARNS1,CASP9,CASTOR2,CBARP,CBX1,CCDC124,CCDC142,CCDC153,CCDC25,CCDC97,CCNC,CD177,CDH15,CDK14,CDK5RAP1,CDK6,CDKN1B,CEACAM16,CEP295NL,CFAP20DC,CFL2,CGB1/…	356
Cancer,Organismal Injury and Abnormalities	Epithelial neoplasm	4.46e-20	2.13e-16		0.766	ABCA9,ACTR1B,ACTR2,ADAM17,ADGRB3,ADORA3,AK8,AKAP11,AKAP14,AKT2,ALG1L,ALKBH4,ANKRD36,APC,APPBP2,ARHGEF25,ARMC10,ASAH1,ASB1,ATCAY,ATG4C,BARHL2,BARX2,BBS12,BBS5,BCL7A,BOD1L2,C11orf65,C11orf96,C12orf4,C14orf39,C1QBP,C2orf50,C3orf70,CACNG8,CADPS2,CALCR,CARNS1,CASP9,CASTOR2,CBARP,CBX1,CCDC124,CCDC142,CCDC153,CCDC25,CCDC97,CCNC,CD177,CDH15,CDK14,CDK5RAP1,CDK6,CDKN1B,CEACAM16,CEP295NL,CFAP20DC,CFL2,CGB1/…	352
Cancer,Organismal Injury and Abnormalities	Non-melanoma solid tumor	7.4e-20	2.35e-16		0.997	ABCA9,ACTR1B,ACTR2,ADAM17,ADGRB3,ADORA3,AK8,AKAP11,AKAP14,AKT2,ALG1L,ALKBH4,ANKRD36,APC,APPBP2,ARHGEF25,ARMC10,ASAH1,ASB1,ATCAY,ATG4C,BARHL2,BARX2,BBS12,BBS5,BCL7A,BOD1L2,C11orf65,C11orf96,C12orf4,C14orf39,C1QBP,C2orf50,C3orf70,CACNG8,CADPS2,CALCR,CARNS1,CASP9,CASTOR2,CBARP,CBX1,CCDC124,CCDC142,CCDC153,CCDC25,CCDC97,CCNC,CD177,CDH15,CDK14,CDK5RAP1,CDK6,CDKN1B,CEACAM16,CEP295NL,CFAP20DC,CFL2,CGB1/…	354
Cancer,Organismal Injury and Abnormalities	Solid tumor	4.31e-19	1.03e-15		0.093	ABCA9,ACTR1B,ACTR2,ADAM17,ADGRB3,ADORA3,AK8,AKAP11,AKAP14,AKT2,ALG1L,ALKBH4,ANKRD36,APC,APPBP2,ARHGEF25,ARMC10,ASAH1,ASB1,ATCAY,ATG4C,BARHL2,BARX2,BBS12,BBS5,BCL7A,BOD1L2,C11orf65,C11orf96,C12orf4,C14orf39,C1QBP,C2orf50,C3orf70,CACNG8,CADPS2,CALCR,CARNS1,CASP9,CASTOR2,CBARP,CBX1,CCDC124,CCDC142,CCDC153,CCDC25,CCDC97,CCNC,CD177,CDH15,CDK14,CDK5RAP1,CDK6,CDKN1B,CEACAM16,CEP295NL,CFAP20DC,CFL2,CGB1/…	358
Cancer,Organismal Injury and Abnormalities	Carcinoma	6.59e-19	1.26e-15		1.268	ABCA9,ACTR1B,ACTR2,ADAM17,ADGRB3,ADORA3,AK8,AKAP11,AKAP14,AKT2,ALG1L,ALKBH4,ANKRD36,APC,APPBP2,ARHGEF25,ARMC10,ASAH1,ASB1,ATCAY,ATG4C,BARHL2,BARX2,BBS12,BBS5,BCL7A,BOD1L2,C11orf65,C11orf96,C12orf4,C14orf39,C1QBP,C2orf50,C3orf70,CACNG8,CADPS2,CALCR,CARNS1,CASP9,CASTOR2,CBARP,CBX1,CCDC124,CCDC142,CCDC153,CCDC25,CCDC97,CCNC,CD177,CDH15,CDK14,CDK5RAP1,CDK6,CDKN1B,CEACAM16,CEP295NL,CFAP20DC,CFL2,CGB1/…	350
Cancer,Organismal Injury and Abnormalities	Malignant solid tumor	2.43e-18	3.86e-15		0.739	ABCA9,ACTR1B,ACTR2,ADAM17,ADGRB3,ADORA3,AK8,AKAP11,AKAP14,AKT2,ALG1L,ALKBH4,ANKRD36,APC,APPBP2,ARHGEF25,ARMC10,ASAH1,ASB1,ATCAY,ATG4C,BARHL2,BARX2,BBS12,BBS5,BCL7A,BOD1L2,C11orf65,C11orf96,C12orf4,C14orf39,C1QBP,C2orf50,C3orf70,CACNG8,CADPS2,CALCR,CARNS1,CASP9,CASTOR2,CBARP,CBX1,CCDC124,CCDC142,CCDC153,CCDC25,CCDC97,CCNC,CD177,CDH15,CDK14,CDK5RAP1,CDK6,CDKN1B,CEACAM16,CEP295NL,CFAP20DC,CFL2,CGB1/…	356
Cancer,Organismal Injury and Abnormalities	Nonhematologic malignant neoplasm	3.1e-18	4.23e-15		1.05	ABCA9,ACTR1B,ACTR2,ADAM17,ADGRB3,ADORA3,AK8,AKAP11,AKAP14,AKT2,ALG1L,ALKBH4,ANKRD36,APC,APPBP2,ARHGEF25,ARMC10,ASAH1,ASB1,ATCAY,ATG4C,BARHL2,BARX2,BBS12,BBS5,BCL7A,BOD1L2,C11orf65,C11orf96,C12orf4,C14orf39,C1QBP,C2orf50,C3orf70,CACNG8,CADPS2,CALCR,CARNS1,CASP9,CASTOR2,CBARP,CBX1,CCDC124,CCDC142,CCDC153,CCDC25,CCDC97,CCNC,CD177,CDH15,CDK14,CDK5RAP1,CDK6,CDKN1B,CEACAM16,CEP295NL,CFAP20DC,CFL2,CGB1/…	352
Cancer,Organismal Injury and Abnormalities	Extracranial solid tumor	4.85e-18	5.78e-15		0.228	ABCA9,ACTR1B,ACTR2,ADAM17,ADGRB3,ADORA3,AK8,AKAP11,AKAP14,AKT2,ALG1L,ALKBH4,ANKRD36,APC,APPBP2,ARHGEF25,ARMC10,ASAH1,ASB1,ATCAY,ATG4C,BARHL2,BARX2,BBS12,BBS5,BCL7A,BOD1L2,C11orf65,C11orf96,C12orf4,C14orf39,C1QBP,C2orf50,C3orf70,CACNG8,CADPS2,CALCR,CARNS1,CASP9,CASTOR2,CBARP,CBX1,CCDC124,CCDC142,CCDC153,CCDC25,CCDC97,CCNC,CD177,CDH15,CDK14,CDK5RAP1,CDK6,CDKN1B,CEACAM16,CEP295NL,CFAP20DC,CFL2,CGB1/…	355
Cancer,Organismal Injury and Abnormalities	Head and neck tumor	3.05e-15	3.23e-12		0.75	ABCA9,ACTR1B,ACTR2,ADAM17,ADGRB3,ADORA3,AK8,AKAP11,AKAP14,AKT2,ALG1L,ANKRD36,APC,APPBP2,ARHGEF25,ARMC10,ASAH1,ASB1,ATCAY,ATG4C,BARHL2,BBS5,BCL7A,BOD1L2,C11orf65,C11orf96,C12orf4,C14orf39,C1QBP,C2orf50,C3orf70,CACNG8,CADPS2,CALCR,CARNS1,CASP9,CASTOR2,CBARP,CCDC142,CCDC25,CCDC97,CCNC,CD177,CDH15,CDK14,CDK5RAP1,CDK6,CDKN1B,CEACAM16,CEP295NL,CFAP20DC,CFL2,CGB1/CGB2,CHD8,CKMT2,CLEC2D,CNNM1,CNP,COPS9,C…	319
Cancer,Organismal Injury and Abnormalities	Neck neoplasm	3.44e-14	3.28e-11			ABCA9,ACTR2,ADAM17,ADGRB3,ADORA3,AK8,AKAP11,AKT2,ALG1L,ANKRD36,APC,APPBP2,ARHGEF25,ARMC10,ASAH1,ASB1,ATCAY,BARHL2,BBS5,BCL7A,BOD1L2,C11orf65,C11orf96,C12orf4,C14orf39,C1QBP,C2orf50,CACNG8,CADPS2,CALCR,CARNS1,CASP9,CASTOR2,CBARP,CCDC142,CCDC25,CCDC97,CCNC,CD177,CDH15,CDK14,CDK5RAP1,CDK6,CDKN1B,CEACAM16,CEP295NL,CFAP20DC,CGB1/CGB2,CHD8,CKMT2,CNNM1,CNP,COX20,CPNE4,CPSF7,CR2,CSGALNACT2,CWC22,CYP7B1,C…	287
Cancer,Endocrine System Disorders,Organismal Injury and Abnormalities	Endocrine cancer	6.05e-14	5.24e-11			ABCA9,ACTR2,ADAM17,ADGRB3,ADORA3,AK8,AKAP11,AKT2,ALG1L,ANKRD36,APC,APPBP2,ARHGEF25,ARMC10,ASAH1,ASB1,ATCAY,BARHL2,BARX2,BBS5,BCL7A,BOD1L2,C11orf65,C11orf96,C12orf4,C14orf39,C1QBP,C2orf50,CACNG8,CADPS2,CARNS1,CASP9,CASTOR2,CBARP,CCDC142,CCDC25,CCDC97,CCNC,CD177,CDH15,CDK14,CDK5RAP1,CDK6,CDKN1B,CEACAM16,CEP295NL,CFAP20DC,CGB1/CGB2,CHD8,CKMT2,CNNM1,CNP,COX20,CPNE4,CPSF7,CR2,CSGALNACT2,CWC22,CYP7B1,C…	293
Cancer,Endocrine System Disorders,Organismal Injury and Abnormalities	Thyroid carcinoma	9.64e-14	7.66e-11			ABCA9,ACTR2,ADAM17,ADGRB3,ADORA3,AK8,AKAP11,AKT2,ALG1L,ANKRD36,APC,APPBP2,ARHGEF25,ARMC10,ASAH1,ASB1,ATCAY,BARHL2,BBS5,BCL7A,BOD1L2,C11orf65,C11orf96,C12orf4,C14orf39,C1QBP,C2orf50,CACNG8,CADPS2,CARNS1,CASP9,CASTOR2,CBARP,CCDC142,CCDC25,CCDC97,CCNC,CD177,CDH15,CDK14,CDK5RAP1,CDK6,CDKN1B,CEACAM16,CEP295NL,CFAP20DC,CGB1/CGB2,CHD8,CKMT2,CNNM1,CNP,COX20,CPNE4,CPSF7,CR2,CSGALNACT2,CWC22,CYP7B1,CYSRT1,…	283
Cancer,Endocrine System Disorders,Organismal Injury and Abnormalities	Endocrine carcinoma	1.09e-13	7.97e-11			ABCA9,ACTR2,ADAM17,ADGRB3,ADORA3,AK8,AKAP11,AKT2,ALG1L,ANKRD36,APC,APPBP2,ARHGEF25,ARMC10,ASAH1,ASB1,ATCAY,BARHL2,BARX2,BBS5,BCL7A,BOD1L2,C11orf65,C11orf96,C12orf4,C14orf39,C1QBP,C2orf50,CACNG8,CADPS2,CARNS1,CASP9,CASTOR2,CBARP,CCDC142,CCDC25,CCDC97,CCNC,CD177,CDH15,CDK14,CDK5RAP1,CDK6,CDKN1B,CEACAM16,CEP295NL,CFAP20DC,CGB1/CGB2,CHD8,CKMT2,CNNM1,CNP,COX20,CPNE4,CPSF7,CR2,CSGALNACT2,CWC22,CYP7B1,C…	292
Cancer,Organismal Injury and Abnormalities	Head and neck carcinoma	1.79e-13	1.22e-10			ABCA9,ACTR2,ADAM17,ADGRB3,ADORA3,AK8,AKAP11,AKT2,ALG1L,ANKRD36,APC,APPBP2,ARHGEF25,ARMC10,ASAH1,ASB1,ATCAY,BARHL2,BBS5,BCL7A,BOD1L2,C11orf65,C11orf96,C12orf4,C14orf39,C1QBP,C2orf50,CACNG8,CADPS2,CALCR,CARNS1,CASP9,CASTOR2,CBARP,CCDC142,CCDC25,CCDC97,CCNC,CD177,CDH15,CDK14,CDK5RAP1,CDK6,CDKN1B,CEACAM16,CEP295NL,CFAP20DC,CFL2,CGB1/CGB2,CHD8,CKMT2,CNNM1,CNP,COX20,CPNE4,CPSF7,CR2,CSGALNACT2,CWC22,CYP…	294
Cancer,Endocrine System Disorders,Organismal Injury and Abnormalities	Endocrine gland tumor	2.49e-13	1.58e-10		0.063	ABCA9,ACTR2,ADAM17,ADGRB3,ADORA3,AK8,AKAP11,AKT2,ALG1L,ANKRD36,APC,APPBP2,ARHGEF25,ARMC10,ASAH1,ASB1,ATCAY,BARHL2,BARX2,BBS5,BCL7A,BOD1L2,C11orf65,C11orf96,C12orf4,C14orf39,C1QBP,C2orf50,CACNG8,CADPS2,CARNS1,CASP9,CASTOR2,CBARP,CCDC142,CCDC25,CCDC97,CCNC,CD177,CDH15,CDK14,CDK5RAP1,CDK6,CDKN1B,CEACAM16,CEP295NL,CFAP20DC,CGB1/CGB2,CHD8,CKMT2,CNNM1,CNP,COX20,CPNE4,CPSF7,CR2,CSGALNACT2,CWC22,CYP7B1,C…	294
Cancer,Organismal Injury and Abnormalities	Head and neck cancer	6.16e-13	3.67e-10			ABCA9,ACTR2,ADAM17,ADGRB3,ADORA3,AK8,AKAP11,AKT2,ALG1L,ANKRD36,APC,APPBP2,ARHGEF25,ARMC10,ASAH1,ASB1,ATCAY,BARHL2,BBS5,BCL7A,BOD1L2,C11orf65,C11orf96,C12orf4,C14orf39,C1QBP,C2orf50,C3orf70,CACNG8,CADPS2,CALCR,CARNS1,CASP9,CASTOR2,CBARP,CCDC142,CCDC25,CCDC97,CCNC,CD177,CDH15,CDK14,CDK5RAP1,CDK6,CDKN1B,CEACAM16,CEP295NL,CFAP20DC,CFL2,CGB1/CGB2,CHD8,CKMT2,CNNM1,CNP,COX20,CPNE4,CPSF7,CR2,CSGALNACT2,C…	300
Cancer,Endocrine System Disorders,Organismal Injury and Abnormalities	Nonpituitary endocrine tumor	2.08e-12	1.17e-09			ABCA9,ACTR2,ADAM17,ADGRB3,ADORA3,AK8,AKAP11,AKT2,ALG1L,ANKRD36,APC,APPBP2,ARHGEF25,ARMC10,ASAH1,ASB1,ATCAY,BARHL2,BBS5,BCL7A,BOD1L2,C11orf65,C11orf96,C12orf4,C14orf39,C1QBP,C2orf50,CACNG8,CADPS2,CARNS1,CASP9,CASTOR2,CBARP,CCDC142,CCDC25,CCDC97,CCNC,CD177,CDH15,CDK14,CDK5RAP1,CDK6,CDKN1B,CEACAM16,CEP295NL,CFAP20DC,CGB1/CGB2,CHD8,CKMT2,CNNM1,CNP,COX20,CPNE4,CPSF7,CR2,CSGALNACT2,CWC22,CYP7B1,CYSRT1,…	284
Cancer,Organismal Injury and Abnormalities	Cancer of secretory structure	1.59e-11	8.42e-09		0.156	ABCA9,ACTR2,ADAM17,ADGRB3,ADORA3,AK8,AKAP11,AKT2,ALG1L,ANKRD36,APC,APPBP2,ARHGEF25,ARMC10,ASAH1,ASB1,ATCAY,ATG4C,BARHL2,BBS5,BCL7A,BOD1L2,C11orf65,C11orf96,C12orf4,C14orf39,C1QBP,C2orf50,CACNG8,CADPS2,CALCR,CARNS1,CASP9,CASTOR2,CBARP,CBX1,CCDC142,CCDC25,CCDC97,CCNC,CD177,CDH15,CDK14,CDK5RAP1,CDK6,CDKN1B,CEACAM16,CEP295NL,CFAP20DC,CGB1/CGB2,CHD8,CKMT2,CNNM1,CNP,COX20,CPNE4,CPSF7,CR2,CSGALNACT2,CWC…	298
Cancer,Organismal Injury and Abnormalities	Extrapancreatic malignant tumor	2.17e-11	1.09e-08		1.487	ABCA9,ACTR1B,ACTR2,ADAM17,ADGRB3,ADORA3,AK8,AKAP11,AKAP14,AKT2,ALKBH4,ANKRD36,APC,APPBP2,ARHGEF25,ARMC10,ASAH1,ASB1,ATCAY,ATG4C,BARHL2,BARX2,BBS12,BBS5,BCL7A,C11orf65,C11orf96,C12orf4,C14orf39,C1QBP,C3orf70,CACNG8,CADPS2,CALCR,CARNS1,CASP9,CBARP,CBX1,CCDC124,CCDC142,CCDC153,CCDC25,CCDC97,CD177,CDH15,CDK14,CDK5RAP1,CDK6,CDKN1B,CEACAM16,CEP295NL,CFAP20DC,CFL2,CGB1/CGB2,CHD8,CKMT2,CLEC2D,CNNM1,CNP,C…	336
Cancer,Organismal Injury and Abnormalities	Abdominal neoplasm	4.81e-11	2.29e-08		-0.902	ABCA9,ACTR1B,ACTR2,ADAM17,ADGRB3,ADORA3,AK8,AKAP11,AKAP14,AKT2,ALG1L,ALKBH4,ANKRD36,APC,APPBP2,ARHGEF25,ARMC10,ASAH1,ASB1,ATCAY,ATG4C,BARHL2,BARX2,BBS12,BBS5,BCL7A,C11orf65,C11orf96,C12orf4,C14orf39,C1QBP,C3orf70,CACNG8,CADPS2,CALCR,CARNS1,CASP9,CBARP,CBX1,CCDC124,CCDC142,CCDC153,CCDC25,CCDC97,CD177,CDH15,CDK14,CDK5RAP1,CDK6,CDKN1B,CEACAM16,CEP295NL,CFAP20DC,CFL2,CGB1/CGB2,CHD8,CKMT2,CLEC2D,CNNM1…	326
Cancer,Gastrointestinal Disease,Organismal Injury and Abnormalities	Large intestine carcinoma	5.79e-11	2.63e-08			ABCA9,ACTR1B,ADAM17,ADGRB3,ADORA3,AK8,AKAP11,AKAP14,AKT2,ALKBH4,ANKRD36,APC,APPBP2,ARHGEF25,ARMC10,ASAH1,ASB1,ATCAY,BARHL2,BARX2,BBS12,C11orf65,C11orf96,C12orf4,C14orf39,C1QBP,C3orf70,CACNG8,CADPS2,CALCR,CARNS1,CASP9,CBARP,CBX1,CCDC153,CCDC25,CCDC97,CD177,CDH15,CDK14,CDK5RAP1,CDK6,CDKN1B,CEACAM16,CFAP20DC,CFL2,CGB1/CGB2,CHD8,CKMT2,CNNM1,CNP,CPNE4,CPSF7,CR2,CSGALNACT2,CWC22,CYP7B1,DGKG,DLAT,DMD,DN…	270
Cancer,Organismal Injury and Abnormalities	Abdominal adenocarcinoma	6.3e-11	2.73e-08			ABCA9,ACTR1B,ACTR2,ADAM17,ADGRB3,ADORA3,AK8,AKAP11,AKAP14,AKT2,ALKBH4,ANKRD36,APC,APPBP2,ARHGEF25,ARMC10,ASAH1,ASB1,ATCAY,ATG4C,BARHL2,BARX2,BBS12,BBS5,C11orf65,C11orf96,C12orf4,C14orf39,C1QBP,C3orf70,CACNG8,CADPS2,CALCR,CARNS1,CASP9,CBARP,CBX1,CCDC124,CCDC153,CCDC25,CCDC97,CD177,CDH15,CDK14,CDK5RAP1,CDK6,CDKN1B,CEACAM16,CFAP20DC,CFL2,CGB1/CGB2,CHD8,CKMT2,CLEC2D,CNNM1,CNP,CPNE4,CPSF7,CR2,CSGALNAC…	304
Cancer,Organismal Injury and Abnormalities	Adenocarcinoma	1.05e-10	4.34e-08	Increased	2.516	ABCA9,ACTR1B,ACTR2,ADAM17,ADGRB3,ADORA3,AK8,AKAP11,AKAP14,AKT2,ALKBH4,ANKRD36,APC,APPBP2,ARHGEF25,ARMC10,ASAH1,ASB1,ATCAY,ATG4C,BARHL2,BARX2,BBS12,BBS5,C11orf65,C11orf96,C12orf4,C14orf39,C1QBP,C3orf70,CACNG8,CADPS2,CALCR,CARNS1,CASP9,CBARP,CBX1,CCDC124,CCDC153,CCDC25,CCDC97,CD177,CDH15,CDK14,CDK5RAP1,CDK6,CDKN1B,CEACAM16,CFAP20DC,CFL2,CGB1/CGB2,CHD8,CKMT2,CLEC2D,CNNM1,CNP,CPNE4,CPSF7,CR2,CSGALNAC…	308
Cancer,Gastrointestinal Disease,Organismal Injury and Abnormalities	Large intestine adenocarcinoma	1.53e-10	6.08e-08			ABCA9,ACTR1B,ADAM17,ADGRB3,AK8,AKAP11,AKAP14,AKT2,ALKBH4,ANKRD36,APC,APPBP2,ARHGEF25,ARMC10,ASAH1,ASB1,ATCAY,BARHL2,BARX2,BBS12,C11orf65,C11orf96,C12orf4,C14orf39,C1QBP,C3orf70,CACNG8,CADPS2,CALCR,CARNS1,CASP9,CBARP,CBX1,CCDC153,CCDC25,CCDC97,CD177,CDH15,CDK14,CDK5RAP1,CDK6,CDKN1B,CEACAM16,CFAP20DC,CFL2,CGB1/CGB2,CHD8,CKMT2,CNNM1,CNP,CPNE4,CPSF7,CR2,CSGALNACT2,CWC22,CYP7B1,DGKG,DLAT,DMD,DNAJA4,DN…	267
Cancer,Organismal Injury and Abnormalities	Intraabdominal organ tumor	1.73e-10	6.61e-08		-0.599	ABCA9,ACTR1B,ACTR2,ADAM17,ADGRB3,ADORA3,AK8,AKAP11,AKAP14,AKT2,ALG1L,ALKBH4,ANKRD36,APC,APPBP2,ARHGEF25,ARMC10,ASAH1,ASB1,ATCAY,ATG4C,BARHL2,BARX2,BBS12,BBS5,BCL7A,C11orf65,C11orf96,C12orf4,C14orf39,C1QBP,C3orf70,CACNG8,CADPS2,CALCR,CARNS1,CASP9,CBARP,CBX1,CCDC124,CCDC142,CCDC153,CCDC25,CCDC97,CD177,CDH15,CDK14,CDK5RAP1,CDK6,CDKN1B,CEACAM16,CEP295NL,CFAP20DC,CFL2,CGB1/CGB2,CHD8,CKMT2,CLEC2D,CNNM1…	321
Cancer,Organismal Injury and Abnormalities	Abdominal cancer	1.85e-10	6.62e-08		-0.052	ABCA9,ACTR1B,ACTR2,ADAM17,ADGRB3,ADORA3,AK8,AKAP11,AKAP14,AKT2,ALKBH4,ANKRD36,APC,APPBP2,ARHGEF25,ARMC10,ASAH1,ASB1,ATCAY,ATG4C,BARHL2,BARX2,BBS12,BBS5,BCL7A,C11orf65,C11orf96,C12orf4,C14orf39,C1QBP,C3orf70,CACNG8,CADPS2,CALCR,CARNS1,CASP9,CBARP,CBX1,CCDC124,CCDC142,CCDC153,CCDC25,CCDC97,CD177,CDH15,CDK14,CDK5RAP1,CDK6,CDKN1B,CEACAM16,CEP295NL,CFAP20DC,CFL2,CGB1/CGB2,CHD8,CKMT2,CLEC2D,CNNM1,CNP,C…	322
Cancer,Organismal Injury and Abnormalities	Abdominal carcinoma	1.87e-10	6.62e-08		0.326	ABCA9,ACTR1B,ACTR2,ADAM17,ADGRB3,ADORA3,AK8,AKAP11,AKAP14,AKT2,ALKBH4,ANKRD36,APC,APPBP2,ARHGEF25,ARMC10,ASAH1,ASB1,ATCAY,ATG4C,BARHL2,BARX2,BBS12,BBS5,C11orf65,C11orf96,C12orf4,C14orf39,C1QBP,C3orf70,CACNG8,CADPS2,CALCR,CARNS1,CASP9,CBARP,CBX1,CCDC124,CCDC142,CCDC153,CCDC25,CCDC97,CD177,CDH15,CDK14,CDK5RAP1,CDK6,CDKN1B,CEACAM16,CEP295NL,CFAP20DC,CFL2,CGB1/CGB2,CHD8,CKMT2,CLEC2D,CNNM1,CNP,CPNE4,C…	315
Cancer,Gastrointestinal Disease,Organismal Injury and Abnormalities	Digestive organ tumor	1.98e-10	6.75e-08		0.586	ABCA9,ACTR1B,ACTR2,ADAM17,ADGRB3,ADORA3,AK8,AKAP11,AKAP14,AKT2,ALG1L,ALKBH4,ANKRD36,APC,APPBP2,ARHGEF25,ARMC10,ASAH1,ASB1,ATCAY,ATG4C,BARHL2,BARX2,BBS12,BCL7A,C11orf65,C11orf96,C12orf4,C14orf39,C1QBP,C3orf70,CACNG8,CADPS2,CALCR,CARNS1,CASP9,CBARP,CBX1,CCDC142,CCDC153,CCDC25,CCDC97,CD177,CDH15,CDK14,CDK5RAP1,CDK6,CDKN1B,CEACAM16,CEP295NL,CFAP20DC,CFL2,CGB1/CGB2,CHD8,CKMT2,CLEC2D,CNNM1,CNP,CPNE4,CP…	312
Cancer,Gastrointestinal Disease,Organismal Injury and Abnormalities	Digestive system cancer	1.37e-09	4.51e-07		1.461	ABCA9,ACTR1B,ADAM17,ADGRB3,ADORA3,AK8,AKAP11,AKAP14,AKT2,ALKBH4,ANKRD36,APC,APPBP2,ARHGEF25,ARMC10,ASAH1,ASB1,ATCAY,ATG4C,BARHL2,BARX2,BBS12,BCL7A,C11orf65,C11orf96,C12orf4,C14orf39,C1QBP,C3orf70,CACNG8,CADPS2,CALCR,CARNS1,CASP9,CBARP,CBX1,CCDC142,CCDC153,CCDC25,CCDC97,CD177,CDH15,CDK14,CDK5RAP1,CDK6,CDKN1B,CEACAM16,CEP295NL,CFAP20DC,CFL2,CGB1/CGB2,CHD8,CKMT2,CLEC2D,CNNM1,CNP,CPNE4,CPSF7,CR2,CSGA…	306
Cancer,Gastrointestinal Disease,Organismal Injury and Abnormalities	Intestinal cancer	2.47e-09	7.86e-07			ABCA9,ACTR1B,ADAM17,ADGRB3,ADORA3,AK8,AKAP11,AKAP14,AKT2,ALKBH4,ANKRD36,APC,APPBP2,ARHGEF25,ARMC10,ASAH1,ASB1,ATCAY,BARHL2,BARX2,BBS12,BCL7A,C11orf65,C11orf96,C12orf4,C14orf39,C1QBP,C3orf70,CACNG8,CADPS2,CALCR,CARNS1,CASP9,CBARP,CBX1,CCDC153,CCDC25,CCDC97,CD177,CDH15,CDK14,CDK5RAP1,CDK6,CDKN1B,CEACAM16,CFAP20DC,CFL2,CGB1/CGB2,CHD8,CKMT2,CNNM1,CNP,CPNE4,CPSF7,CR2,CSGALNACT2,CWC22,CYP7B1,DGKG,DLAT,…	274
Cancer,Gastrointestinal Disease,Organismal Injury and Abnormalities	Malignant neoplasm of large intestine	4.2e-09	1.29e-06			ABCA9,ACTR1B,ADAM17,ADGRB3,ADORA3,AK8,AKAP11,AKAP14,AKT2,ALKBH4,ANKRD36,APC,APPBP2,ARHGEF25,ARMC10,ASAH1,ASB1,ATCAY,BARHL2,BARX2,BBS12,C11orf65,C11orf96,C12orf4,C14orf39,C1QBP,C3orf70,CACNG8,CADPS2,CALCR,CARNS1,CASP9,CBARP,CBX1,CCDC153,CCDC25,CCDC97,CD177,CDH15,CDK14,CDK5RAP1,CDK6,CDKN1B,CEACAM16,CFAP20DC,CFL2,CGB1/CGB2,CHD8,CKMT2,CNNM1,CNP,CPNE4,CPSF7,CR2,CSGALNACT2,CWC22,CYP7B1,DGKG,DLAT,DMD,DN…	273
Cancer,Gastrointestinal Disease,Organismal Injury and Abnormalities	Gastrointestinal carcinoma	4.68e-09	1.39e-06			ABCA9,ACTR1B,ADAM17,ADGRB3,ADORA3,AK8,AKAP11,AKAP14,AKT2,ALKBH4,ANKRD36,APC,APPBP2,ARHGEF25,ARMC10,ASAH1,ASB1,ATCAY,BARHL2,BARX2,BBS12,C11orf65,C11orf96,C12orf4,C14orf39,C1QBP,C3orf70,CACNG8,CADPS2,CALCR,CARNS1,CASP9,CBARP,CBX1,CCDC153,CCDC25,CCDC97,CD177,CDH15,CDK14,CDK5RAP1,CDK6,CDKN1B,CEACAM16,CFAP20DC,CFL2,CGB1/CGB2,CHD8,CKMT2,CNNM1,CNP,CPNE4,CPSF7,CR2,CSGALNACT2,CWC22,CYP7B1,DCUN1D5,DGKG,DLA…	280
Cancer,Organismal Injury and Abnormalities	Formation of solid tumor	5.51e-09	1.59e-06		0.659	ABCA9,ACTR1B,ACTR2,ADAM17,ADGRB3,ADORA3,AK8,AKAP11,AKAP14,AKT2,ANKRD36,APC,APPBP2,ARHGEF25,ARMC10,ASAH1,ASB1,ATG4C,BARHL2,BBS12,BBS5,BCL7A,C11orf65,C12orf4,C14orf39,C1QBP,C3orf70,CADPS2,CALCR,CARNS1,CASP9,CBARP,CBX1,CCDC124,CCDC142,CCDC153,CCDC25,CCDC97,CDH15,CDK5RAP1,CDK6,CDKN1B,CEACAM16,CFAP20DC,CHD8,CKMT2,CLEC2D,CNNM1,CNP,COPS9,COX20,CPNE4,CPSF7,CR2,CSGALNACT2,CWC22,CYP7B1,DGKG,DLAT,DMD,DNAJA4…	299
Cancer,Gastrointestinal Disease,Organismal Injury and Abnormalities	Gastrointestinal adenocarcinoma	1.2e-08	3.36e-06			ABCA9,ACTR1B,ADAM17,ADGRB3,AK8,AKAP11,AKAP14,AKT2,ALKBH4,ANKRD36,APC,APPBP2,ARHGEF25,ARMC10,ASAH1,ASB1,ATCAY,BARHL2,BARX2,BBS12,C11orf65,C11orf96,C12orf4,C14orf39,C1QBP,C3orf70,CACNG8,CADPS2,CALCR,CARNS1,CASP9,CBARP,CBX1,CCDC153,CCDC25,CCDC97,CD177,CDH15,CDK14,CDK5RAP1,CDK6,CDKN1B,CEACAM16,CFAP20DC,CFL2,CGB1/CGB2,CHD8,CKMT2,CNNM1,CNP,CPNE4,CPSF7,CR2,CSGALNACT2,CWC22,CYP7B1,DGKG,DLAT,DMD,DNAJA4,DN…	268
Cancer,Gastrointestinal Disease,Organismal Injury and Abnormalities	Gastrointestinal tract cancer	6.26e-08	1.71e-05			ABCA9,ACTR1B,ADAM17,ADGRB3,ADORA3,AK8,AKAP11,AKAP14,AKT2,ALKBH4,ANKRD36,APC,APPBP2,ARHGEF25,ARMC10,ASAH1,ASB1,ATCAY,BARHL2,BARX2,BBS12,BCL7A,C11orf65,C11orf96,C12orf4,C14orf39,C1QBP,C3orf70,CACNG8,CADPS2,CALCR,CARNS1,CASP9,CBARP,CBX1,CCDC153,CCDC25,CCDC97,CD177,CDH15,CDK14,CDK5RAP1,CDK6,CDKN1B,CEACAM16,CFAP20DC,CFL2,CGB1/CGB2,CHD8,CKMT2,CNNM1,CNP,CPNE4,CPSF7,CR2,CSGALNACT2,CWC22,CYP7B1,DCUN1D5,DG…	284
Hereditary Disorder,Neurological Disease,Organismal Injury and Abnormalities	Autosomal recessive neurological disorder	1.79e-07	4.74e-05			ANKRD36,ARL3,ASAH1,ATCAY,BBS12,BBS5,C11orf65,C12orf4,CEACAM16,CNP,CYP7B1,EIF3F,EP300,EXOSC2,FAM166B,FGD4,GATM,GRIN2A,KDM5A,LGI4,LINS1,MLC1,MORC2,MPO,MRNIP,NADK2,NOS3,OTOF,PDHX,PODXL,POMGNT1,RNASEH1,RXYLT1,SCARB2,SPART,SPATA5,SPG7,ST3GAL5,SYNGAP1,TMEM126A,TUFM,YIPF5,ZNHIT3	43
Cancer,Organismal Injury and Abnormalities	Tumorigenesis of epithelial neoplasm	1.29e-06	0.000326		1.262	ABCA9,ACTR2,ADAM17,ADGRB3,ADORA3,AK8,AKAP11,AKAP14,AKT2,ANKRD36,APC,APPBP2,ARHGEF25,ARMC10,ASAH1,ASB1,ATG4C,BARHL2,BBS12,BBS5,C11orf65,C12orf4,C14orf39,C1QBP,C3orf70,CADPS2,CALCR,CARNS1,CBARP,CBX1,CCDC124,CCDC153,CCDC25,CCDC97,CDH15,CDK5RAP1,CDK6,CDKN1B,CEACAM16,CFAP20DC,CHD8,CLEC2D,CNNM1,CNP,CPNE4,CPSF7,CR2,CSGALNACT2,CWC22,CYP7B1,DGKG,DLAT,DMD,DNAJA4,DNAJB6,DPY19L1,DPYSL5,DUSP26,EFNB3,EIF4E,ELM…	256
Cancer,Organismal Injury and Abnormalities	Development of carcinoma	1.32e-06	0.000326		1.624	ABCA9,ACTR2,ADAM17,ADGRB3,ADORA3,AK8,AKAP11,AKAP14,AKT2,ANKRD36,APC,APPBP2,ARHGEF25,ARMC10,ASAH1,ASB1,ATG4C,BARHL2,BBS12,BBS5,C11orf65,C12orf4,C14orf39,C1QBP,C3orf70,CADPS2,CALCR,CARNS1,CBARP,CBX1,CCDC124,CCDC153,CCDC25,CCDC97,CDH15,CDK5RAP1,CDK6,CDKN1B,CEACAM16,CFAP20DC,CHD8,CLEC2D,CNNM1,CNP,CPNE4,CPSF7,CR2,CSGALNACT2,CWC22,CYP7B1,DGKG,DLAT,DMD,DNAJA4,DNAJB6,DPY19L1,DPYSL5,DUSP26,EFNB3,EIF4E,ELM…	254
Hereditary Disorder,Neurological Disease,Organismal Injury and Abnormalities	Familial neurological disorder	1.33e-06	0.000326			ANKRD36,ARL3,ASAH1,ATCAY,BBS12,BBS5,BCL7A,C11orf65,C12orf4,CADPS2,CASP9,CDH15,CDKN1B,CEACAM16,CHD8,CNP,COX20,CYP7B1,DLAT,DMD,DNAJB6,EIF3F,EIF4E,EP300,EXOSC2,FAM166B,FAM50A,FGD4,GATM,GRIN2A,HPRT1,HSPA1A/HSPA1B,IDH3A,KCNK2,KCTD13,KDM5A,KIF21A,LGI4,LIMK1,LINS1,MLC1,MLF1,MORC2,MPC1,MPO,MRNIP,NAA10,NACC1,NADK2,NLGN4X,NOS3,ODC1,OTOF,PCDH19,PDHX,PGR,PODXL,POMGNT1,POU3F1,PRPS1,PRR5,PSMD12,RBFOX1,RBP4,REC…	88
Cancer,Organismal Injury and Abnormalities	Frequency of tumor	4e-06	0.000954		0.819	ABCA9,ACTR2,ADAM17,ADGRB3,ADORA3,AK8,AKAP11,AKAP14,AKT2,ANKRD36,APC,APPBP2,ARHGEF25,ARMC10,ASAH1,ASB1,ATG4C,BARHL2,BBS12,BBS5,C11orf65,C12orf4,C14orf39,C1QBP,C3orf70,CADPS2,CALCR,CARNS1,CBARP,CBX1,CCDC124,CCDC153,CCDC25,CCDC97,CDH15,CDK5RAP1,CDK6,CDKN1B,CEACAM16,CFAP20DC,CHD8,CLEC2D,CNNM1,CNP,CPNE4,CPSF7,CR2,CSGALNACT2,CWC22,CYP7B1,DGKG,DLAT,DMD,DNAJA4,DNAJB6,DPY19L1,DPYSL5,DUSP26,EFNB3,EIF4E,ELM…	256
Organismal Survival	Morbidity or mortality	8.4e-06	0.00195	Increased	2.172	ADAM17,ADORA3,AKT2,ALKBH4,APC,ASAH1,BCL7A,C1QBP,CADPS2,CALCR,CASP9,CCNC,CDK6,CDKN1B,CFL2,CHD8,CNP,CR2,CSGALNACT2,CYP7B1,DCUN1D5,DMD,DNAJB6,EP300,EPB41L3,ETV2,FANCD2,FGF10,FH,FHOD3,FLII,H2AZ1,HEXIM1,HPRT1,IFNAR2,IGF2BP1,IGHG1,KALRN,KCNK2,KDM5A,KLF6,LCOR,LGALS2,LIMK1,MAML1,MARK3,MESP1,MNT,MPC1,MPG,MPO,MSI1,MYLPF,NACC1,NDEL1,NEK7,NFE2L1,NFE2L3,NOS3,NPY1R,NRBP1,ODC1,PGR,PILRA,PITPNA,PLPP3,PNN,POMGNT1…	99
Cancer,Organismal Injury and Abnormalities	Incidence of tumor	1.29e-05	0.00292		0.793	ABCA9,ACTR2,ADAM17,ADGRB3,ADORA3,AK8,AKAP11,AKAP14,AKT2,ANKRD36,APC,APPBP2,ARHGEF25,ARMC10,ASAH1,ASB1,ATG4C,BARHL2,BBS12,BBS5,C11orf65,C12orf4,C14orf39,C1QBP,C3orf70,CADPS2,CALCR,CARNS1,CBARP,CBX1,CCDC124,CCDC153,CCDC25,CCDC97,CCNC,CDH15,CDK5RAP1,CDK6,CDKN1B,CEACAM16,CFAP20DC,CHD8,CLEC2D,CNNM1,CNP,CPNE4,CPSF7,CR2,CSGALNACT2,CWC22,CYP7B1,DGKG,DLAT,DMD,DNAJA4,DNAJB6,DPY19L1,DPYSL5,DUSP26,EFNB3,EIF4…	260
Organismal Survival	Organismal death	1.53e-05	0.00339	Increased	2.175	ADAM17,ADORA3,AKT2,ALKBH4,APC,ASAH1,BCL7A,C1QBP,CADPS2,CALCR,CASP9,CCNC,CDK6,CDKN1B,CFL2,CHD8,CNP,CR2,CSGALNACT2,CYP7B1,DCUN1D5,DMD,DNAJB6,EP300,EPB41L3,ETV2,FANCD2,FGF10,FH,FHOD3,FLII,H2AZ1,HEXIM1,HPRT1,IFNAR2,IGF2BP1,IGHG1,KALRN,KCNK2,KDM5A,KLF6,LCOR,LGALS2,LIMK1,MAML1,MARK3,MESP1,MNT,MPC1,MPG,MPO,MSI1,MYLPF,NACC1,NDEL1,NEK7,NFE2L1,NFE2L3,NOS3,NRBP1,ODC1,PGR,PITPNA,PLPP3,PNN,POMGNT1,PRMT5,RAB3D…	97
Hematological System Development and Function,Organismal Functions	Flow of blood	1.66e-05	0.00359		0.415	ADORA3,CDKN1B,DMD,HCAR1,KCNK2,NOS3,TNF,TRH	8
Cancer,Gastrointestinal Disease,Organismal Injury and Abnormalities	Colorectal carcinoma	2.14e-05	0.00453			ABCA9,ADAM17,ADGRB3,ADORA3,AK8,AKAP14,APC,APPBP2,ARMC10,ASAH1,BARHL2,BBS12,C11orf65,C12orf4,C1QBP,CADPS2,CALCR,CARNS1,CBARP,CBX1,CCDC153,CCDC97,CDK5RAP1,CDK6,CDKN1B,CEACAM16,CFAP20DC,CHD8,CNP,CPNE4,CR2,CSGALNACT2,CWC22,CYP7B1,DGKG,DLAT,DMD,DNAJA4,DPY19L1,EFNB3,EIF4E,EP300,EPB41L3,EPB42,ERICH3,ETV3,FAM135B,FAM229B,FANCD2,FBXL19,FHOD3,FIP1L1,FKBP10,FLII,FRA10AC1,GARNL3,GLIPR2,GRB14,GRIN2A,GTF2B,KAL…	158
Cancer,Organismal Injury and Abnormalities	Breast or colorectal cancer	2.65e-05	0.00549			ABCA9,ADAM17,ADGRB3,ADORA3,AK8,AKAP14,AKT2,APC,APPBP2,ARHGEF25,ARMC10,ASAH1,BARHL2,BBS12,C11orf65,C12orf4,C14orf39,C1QBP,C3orf70,CADPS2,CALCR,CARNS1,CASP9,CBARP,CBX1,CCDC153,CCDC97,CD177,CDK5RAP1,CDK6,CDKN1B,CEACAM16,CFAP20DC,CHD8,CKMT2,CNNM1,CNP,CPNE4,CR2,CSGALNACT2,CWC22,CYP7B1,DGKG,DLAT,DMD,DNAJA4,DNAJB6,DPY19L1,EFNB3,EIF3F,EIF4E,EMILIN2,EP300,EPB41L3,EPB42,ERICH3,ETV3,EXOSC2,FAM135B,FAM229B,F…	202
Cancer,Organismal Injury and Abnormalities	Endometrioid carcinoma	3.17e-05	0.00643			ABCA9,ACTR2,ADGRB3,AK8,AKAP11,AKT2,ANKRD36,APC,ARHGEF25,ASB1,ATG4C,BARHL2,BBS5,C12orf4,C14orf39,CADPS2,CARNS1,CCDC124,CDK5RAP1,CDKN1B,CHD8,CNNM1,CR2,CSGALNACT2,CWC22,CYP7B1,DGKG,DMD,DNAJA4,DNAJB6,DUSP26,EMX1,EP300,EPB41L3,FAM135B,FAM181B,FGF10,FHOD3,FKBP10,FLII,GATM,GRB10,GRIN2A,HSPA1A/HSPA1B,IDH3A,IFNAR2,IGF2BP1,KALRN,KCNA6,KCNK2,KDM5A,KIF21A,KIF6,KLHL34,KRTAP12-3,LAX1,LCOR,LIMK1,LINS1,LNPEP,LRF…	145
Cell Cycle	Entry into interphase	3.32e-05	0.0066		1.088	APC,CDK6,CDKN1B,EP300,FANCD2,IGF2BP1,PGR,PTPRA,TFDP1,TNF,TRIM21,USP8	12
Cancer,Organismal Injury and Abnormalities,Reproductive System Disease	Female genital carcinoma	3.49e-05	0.0068			ABCA9,ACTR2,ADAM17,ADGRB3,ADORA3,AK8,AKAP11,AKT2,ANKRD36,APC,ARHGEF25,ARMC10,ASB1,ATG4C,BARHL2,BBS5,C12orf4,C14orf39,C3orf70,CADPS2,CARNS1,CCDC124,CCDC97,CDK5RAP1,CDKN1B,CHD8,CLEC2D,CNNM1,CR2,CSGALNACT2,CWC22,CYP7B1,DGKG,DMD,DNAJA4,DNAJB6,DUSP26,EIF3F,EMX1,EP300,EPB41L3,FAM135B,FAM181B,FANCD2,FGF10,FHOD3,FKBP10,FLII,GATM,GRB10,GRIN2A,HEXIM1,HSPA1A/HSPA1B,IDH3A,IFNAR2,IGF2BP1,KALRN,KCNA6,KCNK2,KDM…	163
Cell Cycle	Entry into interphase of tumor cell lines	3.66e-05	0.00698		1.532	APC,CDKN1B,IGF2BP1,PGR,PTPRA,TNF,TRIM21	7
Developmental Disorder	Growth Failure	4.49e-05	0.0084		1.05	C1QBP,CCNC,CFL2,EP300,ETV2,FAM50A,FANCD2,GHRH,GRB10,IFNAR2,IGF2BP1,KALRN,MAML1,MESP1,MORC2,NEK7,NFE2L1,NOS3,PGR,PITPNA,PLPP3,RBM24,REC8,RRN3,SNX2,SYNGAP1,TEK,TFDP1,TRH,UBP1,USP8	31
Cancer,Gastrointestinal Disease,Organismal Injury and Abnormalities	Colorectal adenocarcinoma	4.84e-05	0.00888			ABCA9,ADAM17,ADGRB3,AK8,AKAP14,APC,APPBP2,ARMC10,ASAH1,BARHL2,BBS12,C11orf65,C12orf4,C1QBP,CADPS2,CALCR,CARNS1,CBARP,CBX1,CCDC153,CCDC97,CDK5RAP1,CDK6,CDKN1B,CEACAM16,CFAP20DC,CHD8,CNP,CPNE4,CR2,CSGALNACT2,CWC22,CYP7B1,DGKG,DLAT,DMD,DNAJA4,DPY19L1,EFNB3,EIF4E,EP300,EPB41L3,EPB42,ERICH3,ETV3,FAM135B,FAM229B,FANCD2,FBXL19,FHOD3,FIP1L1,FKBP10,FLII,FRA10AC1,GARNL3,GLIPR2,GRB14,GRIN2A,GTF2B,KALRN,KCNA…	153
Cancer,Organismal Injury and Abnormalities	Melanoma	5.32e-05	0.00957			ABCA9,ACTR1B,ACTR2,ADAM17,ADGRB3,ADORA3,AK8,AKAP11,AKAP14,ALG1L,ALKBH4,ANKRD36,APC,ARHGEF25,ARMC10,ASAH1,ATCAY,ATG4C,BARX2,C11orf65,C14orf39,C1QBP,C2orf50,CADPS2,CALCR,CARNS1,CASP9,CBARP,CCDC142,CCDC153,CCDC25,CDH15,CDK14,CDK5RAP1,CDKN1B,CEACAM16,CFAP20DC,CGB1/CGB2,CHD8,CLEC2D,CPNE4,CPSF7,CR2,CSGALNACT2,CWC22,CYP7B1,DCUN1D5,DGKG,DLAT,DMD,DNAJB6,DPY19L1,DPYSL5,EIF3F,ELK1,ELMOD1,EMILIN2,EMX1,EP300,…	240
Cell Cycle	Entry into S phase	5.73e-05	0.0101		0.862	APC,CDK6,CDKN1B,EP300,FANCD2,IGF2BP1,PGR,TFDP1,TNF,TRIM21,USP8	11
Cancer,Organismal Injury and Abnormalities	Development of adenocarcinoma	7.21e-05	0.0125	Increased	2.58	ABCA9,ACTR2,ADGRB3,ADORA3,AK8,AKAP11,AKT2,ANKRD36,APC,APPBP2,ARHGEF25,ARMC10,ASAH1,ASB1,ATG4C,BARHL2,BBS5,C11orf65,C12orf4,C14orf39,C1QBP,C3orf70,CADPS2,CARNS1,CCDC124,CDK5RAP1,CDKN1B,CFAP20DC,CHD8,CLEC2D,CNNM1,CPSF7,CR2,CSGALNACT2,CWC22,CYP7B1,DGKG,DMD,DNAJA4,DNAJB6,DPY19L1,DUSP26,EMX1,EP300,EPB41L3,EPB42,ERICH3,FAM135B,FAM171A2,FAM181B,FANCD2,FGF10,FH,FHOD3,FKBP10,FLII,FTSJ3,GATM,GRB10,GRIN2A,H…	185
Cancer,Gastrointestinal Disease,Organismal Injury and Abnormalities	Development of digestive organ tumor	0.000101	0.0173		0.994	ABCA9,ADAM17,ADGRB3,ADORA3,AK8,AKAP14,AKT2,ANKRD36,APC,APPBP2,ARHGEF25,ARMC10,ASAH1,BARHL2,BBS12,C11orf65,C12orf4,C14orf39,C1QBP,CADPS2,CALCR,CARNS1,CBARP,CBX1,CCDC153,CCDC25,CCDC97,CDH15,CDK5RAP1,CDK6,CDKN1B,CEACAM16,CFAP20DC,CHD8,CNP,CPNE4,CPSF7,CR2,CSGALNACT2,CWC22,CYP7B1,DGKG,DLAT,DMD,DNAJA4,DPY19L1,DPYSL5,DUSP26,EFNB3,EIF4E,ELMOD1,EP300,EPB41L3,EPB42,ERICH3,ETV3,FAM135B,FAM167A,FAM181B,FAM22…	192
Cancer,Organismal Injury and Abnormalities,Reproductive System Disease	Uterine endometrioid carcinoma	0.000105	0.0175			ABCA9,ADGRB3,AK8,AKAP11,AKT2,ANKRD36,APC,ARHGEF25,ASB1,ATG4C,BARHL2,BBS5,C12orf4,C14orf39,CADPS2,CARNS1,CCDC124,CDK5RAP1,CDKN1B,CHD8,CNNM1,CR2,CSGALNACT2,CWC22,CYP7B1,DGKG,DMD,DNAJA4,DNAJB6,DUSP26,EMX1,EP300,EPB41L3,FAM135B,FGF10,FHOD3,FKBP10,FLII,GATM,GRB10,GRIN2A,HSPA1A/HSPA1B,IDH3A,IFNAR2,IGF2BP1,KALRN,KCNA6,KCNK2,KDM5A,KIF21A,KIF6,KLHL34,KRTAP12-3,LAX1,LCOR,LINS1,MAGED2,MAP7,MARK3,MINDY2,MLC1…	131
Developmental Disorder	Autism spectrum disorder or intellectual disability	0.000117	0.0192			C12orf4,CADPS2,CDH15,CHD8,CNP,DMD,EIF3F,EIF4E,EP300,FAM50A,GARNL3,GATM,GRIN2A,HPRT1,KDM5A,LINS1,MORC2,NAA10,NACC1,NBPF10 (includes others),NCALD,NLGN4X,OCA2,PCDH19,PDHX,POMGNT1,PSMD12,RBFOX1,RNF14,RXYLT1,SLC16A2,SPATA5,SPG7,ST3GAL5,SYNGAP1,TNF,TOP2B,TUBB	38
Molecular Transport	Quantity of nitrate	0.000127	0.0201			ADORA3,NOS3,TNF	3
Cancer,Cellular Movement,Organismal Injury and Abnormalities,Tumor Morphology	Invasion of ovarian cancer cells	0.000127	0.0201			AKT2,SEMA4D,SOX2	3
Nervous System Development and Function,Neurological Disease,Organ Morphology,Organismal Development,Organismal Injury and Abnormalities	Abnormal morphology of cerebral cortex	0.000139	0.0213			CACNG8,CASP9,CDKN1B,EMX1,KALRN,LIMK1,MSI1,NDEL1,NOS3,POMGNT1,PTPRA,SYNGAP1,TNF	13
Cancer,Organismal Injury and Abnormalities,Reproductive System Disease	Female genital tract adenocarcinoma	0.00014	0.0213			ABCA9,ACTR2,ADGRB3,ADORA3,AK8,AKAP11,AKT2,ANKRD36,APC,ARHGEF25,ARMC10,ASB1,ATG4C,BARHL2,BBS5,C12orf4,C14orf39,CADPS2,CARNS1,CCDC124,CDK5RAP1,CDKN1B,CHD8,CLEC2D,CNNM1,CR2,CSGALNACT2,CWC22,CYP7B1,DGKG,DMD,DNAJA4,DNAJB6,DUSP26,EMX1,EP300,EPB41L3,FAM135B,FAM181B,FGF10,FHOD3,FKBP10,FLII,GATM,GRB10,GRIN2A,HSPA1A/HSPA1B,IDH3A,IFNAR2,IGF2BP1,KALRN,KCNA6,KCNK2,KDM5A,KIF21A,KIF6,KLHL34,KRTAP12-3,LAX1,LCOR,…	153
Cancer,Embryonic Development	Transformation of embryonic cell lines	0.000143	0.0213		0.539	AKT2,CDK6,CDKN1B,EIF4E,FH,ODC1,PTPRA,TNF	8
Endocrine System Development and Function,Organ Morphology	Quantity of islets of Langerhans	0.000143	0.0213		0.393	AKT2,APC,CDK6,CDKN1B,FGF10,PGR,PITPNA,SERTAD1	8
Cancer,Organismal Injury and Abnormalities,Reproductive System Disease	Tumorigenesis of reproductive tract	0.00015	0.0221		-0.647	ABCA9,ACTR2,ADAM17,ADGRB3,ADORA3,AK8,AKAP11,AKT2,ANKRD36,APC,ARHGEF25,ARMC10,ASB1,ATG4C,BARHL2,BBS5,C12orf4,C14orf39,C3orf70,CADPS2,CARNS1,CCDC124,CCDC97,CDK5RAP1,CDKN1B,CFAP20DC,CHD8,CLEC2D,CNNM1,CNP,CR2,CSGALNACT2,CWC22,CYP7B1,DGKG,DMD,DNAJA4,DNAJB6,DUSP26,EIF3F,EMX1,EP300,EPB41L3,ERICH3,FAM135B,FAM181B,FANCD2,FGF10,FHOD3,FKBP10,FLII,GATM,GHRH,GRB10,GRIN2A,HEXIM1,HSPA1A/HSPA1B,IDH3A,IFNAR2,IGF2…	173
Cancer,Organismal Injury and Abnormalities,Reproductive System Disease	Female genital neoplasm	0.000162	0.0234		-0.647	ABCA9,ACTR2,ADAM17,ADGRB3,ADORA3,AK8,AKAP11,AKT2,ANKRD36,APC,ARHGEF25,ARMC10,ASB1,ATG4C,BARHL2,BBS5,C12orf4,C14orf39,C3orf70,CADPS2,CARNS1,CCDC124,CCDC97,CDK5RAP1,CDKN1B,CFAP20DC,CHD8,CLEC2D,CNNM1,CNP,CR2,CSGALNACT2,CWC22,CYP7B1,DGKG,DMD,DNAJA4,DNAJB6,DUSP26,EIF3F,EMX1,EP300,EPB41L3,ERICH3,FAM135B,FAM181B,FANCD2,FGF10,FHOD3,FKBP10,FLII,GATM,GHRH,GRB10,GRIN2A,HEXIM1,HSPA1A/HSPA1B,IDH3A,IFNAR2,IGF2…	173
Hereditary Disorder,Organismal Injury and Abnormalities,Psychological Disorders	Familial psychiatric disease	0.000167	0.0238			ARL3,BCL7A,CADPS2,CASP9,CHD8,CNP,COX20,DMD,DNAJB6,EIF4E,GATM,GRIN2A,HSPA1A/HSPA1B,IDH3A,KCNK2,KCTD13,LIMK1,MLC1,MLF1,MPC1,MPO,NACC1,NADK2,NLGN4X,NOS3,OTOF,PGR,PODXL,POMGNT1,POU3F1,PRR5,RBFOX1,RBP4,RELB,SCARB2,SCOC,SOX2,SPATA5,ST3GAL5,TNF,TRH,TUFM,UBTF,ZNHIT3	44
Cell Cycle	Entry into S phase of tumor cell lines	0.000173	0.0241		1.274	APC,CDKN1B,IGF2BP1,PGR,TNF,TRIM21	6
Developmental Disorder	Growth failure or short stature	0.000175	0.0241		1.05	C1QBP,CCNC,CFL2,EP300,ETV2,EXOSC2,FAM50A,FANCD2,GHRH,GRB10,IFNAR2,IGF2BP1,KALRN,MAML1,MESP1,MORC2,NEK7,NFE2L1,NOS3,PGR,PITPNA,PLPP3,PUS10,RBM24,REC8,RRN3,SNX2,SYNGAP1,TEK,TFDP1,TRH,TRIP11,UBP1,USP8	34
Cancer,Dermatological Diseases and Conditions,Organismal Injury and Abnormalities	Skin tumor	0.000177	0.0241		0.304	ABCA9,ACTR1B,ACTR2,ADGRB3,ADORA3,AK8,AKAP11,AKAP14,AKT2,ALG1L,ALKBH4,APC,ARHGEF25,ARMC10,ASAH1,ATCAY,ATG4C,BARHL2,BARX2,C11orf65,C14orf39,CADPS2,CALCR,CARNS1,CASP9,CBARP,CCDC142,CCDC25,CDH15,CDK14,CDK5RAP1,CDK6,CEACAM16,CFAP20DC,CHD8,CKMT2,CLEC2D,CPNE4,CPSF7,CR2,CSGALNACT2,CWC22,CYP7B1,DCUN1D5,DDAH2,DGKG,DLAT,DMD,DNAJB6,DPY19L1,DPYSL5,DUSP26,EIF3F,ELK1,ELMOD1,EMILIN2,EMX1,EP300,EPB41L3,EPB42,ERIC…	234
Cancer,Gastrointestinal Disease,Organismal Injury and Abnormalities	Colon tumor	0.000182	0.0245			ABCA9,ADAM17,ADGRB3,ADORA3,AK8,AKAP14,APC,APPBP2,ARMC10,ASAH1,BARHL2,BBS12,C11orf65,C12orf4,C1QBP,CADPS2,CALCR,CBARP,CBX1,CCDC153,CCDC97,CDK5RAP1,CDK6,CDKN1B,CEACAM16,CFAP20DC,CHD8,CNP,CR2,CSGALNACT2,CWC22,CYP7B1,DGKG,DLAT,DMD,DNAJA4,DPY19L1,EFNB3,EIF3F,EIF4E,EP300,EPB41L3,EPB42,ERICH3,ETV3,FAM135B,FAM229B,FANCD2,FBXL19,FHOD3,FIP1L1,FKBP10,FLII,FRA10AC1,GARNL3,GLIPR2,GRB14,GRIN2A,GTF2B,IGF2BP1,KA…	153
Cell Cycle	Entry into interphase of breast cancer cell lines	0.000189	0.025			IGF2BP1,PGR,PTPRA,TNF	4
Cancer,Organismal Injury and Abnormalities	Malignant solid organ tumor	0.000191	0.025		0.038	ABCA9,ACTR1B,ACTR2,ADGRB3,ADORA3,AK8,AKAP11,AKAP14,AKT2,ALG1L,ALKBH4,APC,ARHGEF25,ARMC10,ASAH1,ATCAY,ATG4C,BARHL2,BARX2,C11orf65,C14orf39,CADPS2,CALCR,CARNS1,CASP9,CBARP,CCDC142,CCDC25,CDH15,CDK14,CDK5RAP1,CEACAM16,CFAP20DC,CHD8,CKMT2,CLEC2D,CPNE4,CPSF7,CR2,CSGALNACT2,CWC22,CYP7B1,DCUN1D5,DDAH2,DGKG,DLAT,DMD,DNAJB6,DPY19L1,DPYSL5,DUSP26,EIF3F,ELK1,ELMOD1,EMILIN2,EMX1,EP300,EPB41L3,EPB42,ERICH3,ET…	235
Cancer,Gastrointestinal Disease,Organismal Injury and Abnormalities	Colorectal tumor	0.000194	0.025			ABCA9,ADAM17,ADGRB3,ADORA3,AK8,AKAP14,AKT2,APC,APPBP2,ARMC10,ASAH1,BARHL2,BBS12,C11orf65,C12orf4,C1QBP,CADPS2,CALCR,CARNS1,CBARP,CBX1,CCDC153,CCDC97,CDK5RAP1,CDK6,CDKN1B,CEACAM16,CFAP20DC,CHD8,CNP,CPNE4,CR2,CSGALNACT2,CWC22,CYP7B1,DGKG,DLAT,DMD,DNAJA4,DPY19L1,EFNB3,EIF3F,EIF4E,EMILIN2,EP300,EPB41L3,EPB42,ERICH3,ETV3,FAM135B,FAM229B,FANCD2,FBXL19,FHOD3,FIP1L1,FKBP10,FLII,FRA10AC1,GARNL3,GLIPR2,GLR…	171
Cancer,Organismal Injury and Abnormalities,Reproductive System Disease	Endometrioid endometrial adenocarcinoma	0.000197	0.025			ABCA9,ADGRB3,AK8,AKAP11,AKT2,ANKRD36,APC,ARHGEF25,ASB1,ATG4C,BARHL2,BBS5,C12orf4,C14orf39,CADPS2,CARNS1,CCDC124,CDK5RAP1,CHD8,CNNM1,CR2,CSGALNACT2,CWC22,CYP7B1,DGKG,DMD,DNAJA4,DNAJB6,DUSP26,EMX1,EP300,EPB41L3,FAM135B,FGF10,FHOD3,FKBP10,FLII,GATM,GRB10,GRIN2A,HSPA1A/HSPA1B,IDH3A,IFNAR2,IGF2BP1,KALRN,KCNA6,KCNK2,KDM5A,KIF21A,KIF6,KLHL34,KRTAP12-3,LAX1,LCOR,LINS1,MAGED2,MAP7,MARK3,MINDY2,MLC1,MLF1,M…	129
Developmental Disorder,Hereditary Disorder,Metabolic Disease,Neurological Disease,Organismal Injury and Abnormalities,Psychological Disorders	Susceptibility to Alzheimer disease	0.0002	0.0251			MPO,NOS3,TNF	3
Cancer,Organismal Injury and Abnormalities	Blastoma	0.000203	0.0251			ADGRB3,AKT2,APC,CDKN1B,CLEC2D,EFNB3,ELK1,EP300,KLF6,LIMK1,MAP7,MLC1,NFE2L3,OBSCN,POU3F1,PRMT5,PRR5,RBFOX1,RNF14,SEPTIN4,SOX2,TEK,TNF,TRH	24
Cancer,Organismal Injury and Abnormalities,Reproductive System Disease	Breast or gynecological cancer	0.000208	0.0252			ABCA9,ACTR2,ADAM17,ADGRB3,ADORA3,AK8,AKAP11,AKT2,ANKRD36,APC,ARHGEF25,ARMC10,ASB1,ATG4C,BARHL2,BBS5,C11orf65,C12orf4,C14orf39,C1QBP,C3orf70,CADPS2,CARNS1,CASP9,CCDC124,CCDC97,CD177,CDK5RAP1,CDK6,CDKN1B,CFAP20DC,CHD8,CKMT2,CLEC2D,CNNM1,CPNE4,CR2,CSGALNACT2,CWC22,CYP7B1,DGKG,DMD,DNAJA4,DNAJB6,DUSP26,EIF3F,EIF4E,EMILIN2,EMX1,EP300,EPB41L3,ERICH3,EXOSC2,FAM135B,FAM181B,FANCD2,FGF10,FH,FHOD3,FKBP10,FL…	198
Cancer,Organismal Injury and Abnormalities,Reproductive System Disease	Female genital tract cancer	0.000209	0.0252			ABCA9,ACTR2,ADAM17,ADGRB3,ADORA3,AK8,AKAP11,AKT2,ANKRD36,APC,ARHGEF25,ARMC10,ASB1,ATG4C,BARHL2,BBS5,C12orf4,C14orf39,C3orf70,CADPS2,CARNS1,CCDC124,CCDC97,CDK5RAP1,CDKN1B,CFAP20DC,CHD8,CLEC2D,CNNM1,CR2,CSGALNACT2,CWC22,CYP7B1,DGKG,DMD,DNAJA4,DNAJB6,DUSP26,EIF3F,EMX1,EP300,EPB41L3,ERICH3,FAM135B,FAM181B,FANCD2,FGF10,FHOD3,FKBP10,FLII,GATM,GHRH,GRB10,GRIN2A,HEXIM1,HSPA1A/HSPA1B,IDH3A,IFNAR2,IGF2BP1,…	169
Cancer,Dermatological Diseases and Conditions,Organismal Injury and Abnormalities	Skin cancer	0.000212	0.0253		0.038	ABCA9,ACTR1B,ACTR2,ADGRB3,ADORA3,AK8,AKAP11,AKAP14,AKT2,ALG1L,ALKBH4,APC,ARHGEF25,ARMC10,ASAH1,ATCAY,ATG4C,BARHL2,BARX2,C11orf65,C14orf39,CADPS2,CALCR,CARNS1,CASP9,CBARP,CCDC142,CCDC25,CDH15,CDK14,CDK5RAP1,CEACAM16,CFAP20DC,CHD8,CKMT2,CLEC2D,CPNE4,CPSF7,CR2,CSGALNACT2,CWC22,CYP7B1,DCUN1D5,DDAH2,DGKG,DLAT,DMD,DNAJB6,DPY19L1,DPYSL5,DUSP26,EIF3F,ELK1,ELMOD1,EMILIN2,EMX1,EP300,EPB41L3,EPB42,ERICH3,ET…	233
Hereditary Disorder,Neurological Disease,Organismal Injury and Abnormalities	Familial encephalopathy	0.000215	0.0253			ARL3,ASAH1,BBS12,BBS5,BCL7A,C11orf65,C12orf4,CASP9,CDH15,CNP,COX20,CYP7B1,DLAT,DMD,DNAJB6,EIF3F,EP300,FAM50A,GATM,GRIN2A,HPRT1,HSPA1A/HSPA1B,IDH3A,KCNK2,KCTD13,KDM5A,LIMK1,LINS1,MLC1,MLF1,MORC2,MPC1,MPO,NACC1,NADK2,NOS3,OTOF,PCDH19,PDHX,PODXL,POMGNT1,POU3F1,PRR5,RBFOX1,RBP4,RELB,RNASEH1,RXYLT1,SCARB2,SCOC,SLC16A2,SOX2,SPATA5,SPG7,SSBP1,ST3GAL5,SYNGAP1,TNF,TRH,TUBB,TUFM,UBTF,USP8,YIPF5,ZNHIT3	65
Cancer,Gastrointestinal Disease,Organismal Injury and Abnormalities	Colon cancer	0.000229	0.0266			ABCA9,ADAM17,ADGRB3,ADORA3,AK8,AKAP14,APC,APPBP2,ARMC10,ASAH1,BARHL2,BBS12,C11orf65,C12orf4,C1QBP,CADPS2,CALCR,CBARP,CBX1,CCDC153,CCDC97,CDK5RAP1,CDK6,CDKN1B,CEACAM16,CFAP20DC,CHD8,CNP,CR2,CSGALNACT2,CWC22,CYP7B1,DGKG,DLAT,DMD,DNAJA4,DPY19L1,EFNB3,EIF3F,EIF4E,EP300,EPB41L3,EPB42,ERICH3,ETV3,FAM135B,FAM229B,FANCD2,FBXL19,FHOD3,FIP1L1,FKBP10,FLII,FRA10AC1,GARNL3,GLIPR2,GRB14,GRIN2A,GTF2B,KALRN,KCNA…	151
Cancer,Neurological Disease,Organismal Injury and Abnormalities	Glioblastoma	0.000232	0.0266			ADGRB3,AKT2,APC,CDKN1B,CLEC2D,EFNB3,ELK1,EP300,KLF6,LIMK1,MAP7,MLC1,NFE2L3,OBSCN,POU3F1,PRMT5,PRR5,RBFOX1,RNF14,SEPTIN4,SOX2,TEK,TNF	23
Developmental Disorder,Hereditary Disorder,Neurological Disease,Organismal Injury and Abnormalities	Recessive mental retardation	0.000239	0.0267			C12orf4,DMD,EIF3F,FAM50A,GATM,HPRT1,KDM5A,LINS1,PDHX,POMGNT1,RXYLT1,SLC16A2,SPATA5,SYNGAP1	14
Developmental Disorder,Neurological Disease,Organismal Injury and Abnormalities	Nonspecific mental retardation	0.000242	0.0267			CHD8,DMD,EIF3F,EP300,FAM50A,GARNL3,GRIN2A,KDM5A,LINS1,NAA10,NACC1,NLGN4X,PCDH19,POMGNT1,PSMD12,SLC16A2,SPG7,ST3GAL5,SYNGAP1	19
Gastrointestinal Disease,Organismal Injury and Abnormalities	Intussusception	0.000244	0.0267			APC,CDKN1B	2
Auditory and Vestibular System Development and Function,Cellular Growth and Proliferation,Organ Development	Proliferation of inner pillar cells	0.000244	0.0267			CDKN1B,SOX2	2
Cell Death and Survival	Cell death of connective tissue cells	0.000249	0.0267		0.193	AKT2,ASAH1,CASP9,CCNC,CDK6,CDKN1B,EIF4E,ELK1,EP300,FANCD2,FH,GRB10,IFNAR2,KLF6,MAML1,MCF2L,MNT,MPG,NFE2L1,NOS3,PITPNA,SFT2D2,SYCP2,TAX1BP1,TFDP1,TNF,TOP2B,UNC5C	28
Carbohydrate Metabolism	Quantity of carbohydrate	0.000249	0.0267	Increased	2.483	ADORA3,AKT2,BBS12,C1QBP,CASP9,CDK5RAP1,CDKN1B,DDAH2,EP300,GATM,GHRH,GRB14,HCAR1,MARK3,MPG,MPO,MTMR3,NFE2L1,NOS3,NPY1R,PGR,PLPP3,POMGNT1,SCARB2,ST3GAL5,TEK,TNF,TRH	28
Cancer,Gastrointestinal Disease,Organismal Injury and Abnormalities	Colon adenocarcinoma	0.000255	0.0267			ABCA9,ADAM17,ADGRB3,AK8,AKAP14,APC,APPBP2,ARMC10,ASAH1,BARHL2,BBS12,C11orf65,C12orf4,C1QBP,CADPS2,CALCR,CBARP,CBX1,CCDC153,CCDC97,CDK5RAP1,CDK6,CDKN1B,CEACAM16,CFAP20DC,CHD8,CNP,CR2,CSGALNACT2,CWC22,CYP7B1,DGKG,DLAT,DMD,DNAJA4,DPY19L1,EFNB3,EIF4E,EP300,EPB41L3,EPB42,ERICH3,ETV3,FAM135B,FAM229B,FANCD2,FBXL19,FHOD3,FIP1L1,FKBP10,FLII,FRA10AC1,GARNL3,GLIPR2,GRB14,GRIN2A,GTF2B,KALRN,KCNA6,KDM5A,KIF21…	144
Cancer,Gastrointestinal Disease,Organismal Injury and Abnormalities	Colon carcinoma	0.000255	0.0267			ABCA9,ADAM17,ADGRB3,ADORA3,AK8,AKAP14,APC,APPBP2,ARMC10,ASAH1,BARHL2,BBS12,C11orf65,C12orf4,C1QBP,CADPS2,CALCR,CBARP,CBX1,CCDC153,CCDC97,CDK5RAP1,CDK6,CDKN1B,CEACAM16,CFAP20DC,CHD8,CNP,CR2,CSGALNACT2,CWC22,CYP7B1,DGKG,DLAT,DMD,DNAJA4,DPY19L1,EFNB3,EIF4E,EP300,EPB41L3,EPB42,ERICH3,ETV3,FAM135B,FAM229B,FANCD2,FBXL19,FHOD3,FIP1L1,FKBP10,FLII,FRA10AC1,GARNL3,GLIPR2,GRB14,GRIN2A,GTF2B,KALRN,KCNA6,KDM5…	146
Cancer,Gastrointestinal Disease,Organismal Injury and Abnormalities	Colorectal cancer	0.000259	0.0269			ABCA9,ADAM17,ADGRB3,ADORA3,AK8,AKAP14,APC,APPBP2,ARMC10,ASAH1,BARHL2,BBS12,C11orf65,C12orf4,C1QBP,CADPS2,CALCR,CARNS1,CBARP,CBX1,CCDC153,CCDC97,CDK5RAP1,CDK6,CDKN1B,CEACAM16,CFAP20DC,CHD8,CNP,CPNE4,CR2,CSGALNACT2,CWC22,CYP7B1,DGKG,DLAT,DMD,DNAJA4,DPY19L1,EFNB3,EIF3F,EIF4E,EMILIN2,EP300,EPB41L3,EPB42,ERICH3,ETV3,FAM135B,FAM229B,FANCD2,FBXL19,FHOD3,FIP1L1,FKBP10,FLII,FRA10AC1,GARNL3,GLIPR2,GLRX,GRB…	168
Gene Expression	Transcription of DNA	0.000285	0.0292		0.155	ACTR2,AKT2,BARHL2,BARX2,C1QBP,CBX1,CDK6,CDKN1B,CHD8,DMD,DNAJB6,DUSP26,ELK1,EP300,ETV2,ETV3,FGF10,GHRH,GTF2B,H2AZ1,HES6,HEXIM1,IFNAR2,KDM5A,KLF6,LCOR,MAML1,MCF2L,MESP1,MLF1,MNT,NACC1,NEUROD6,NFE2L1,NFE2L3,NSMCE3,PGR,POU3F1,PRMT5,RELB,RNF14,RRN3,RYBP,SEMA4D,SERTAD1,SOX2,SSX1,TFDP1,TGFB1I1,TNF,TRIP11,UBP1,UBTF,VENTX,WAS,WDR77,ZNHIT3	57
Cell Cycle	Delay in initiation of S phase	0.000297	0.0301			FANCD2,GRB10,MPG	3
Developmental Disorder	Autism or intellectual disability	0.000317	0.0319			C12orf4,CADPS2,CDH15,CHD8,CNP,DMD,EIF3F,EIF4E,EP300,FAM50A,GARNL3,GATM,GRIN2A,HPRT1,KDM5A,LINS1,MORC2,NAA10,NACC1,NBPF10 (includes others),NLGN4X,PCDH19,PDHX,POMGNT1,PSMD12,RBFOX1,RXYLT1,SLC16A2,SPATA5,SPG7,ST3GAL5,SYNGAP1,TUBB	33
Cancer,Organismal Injury and Abnormalities,Reproductive System Disease	Uterine carcinoma	0.000343	0.0341			ABCA9,ADGRB3,AK8,AKAP11,AKT2,ANKRD36,APC,ARHGEF25,ASB1,ATG4C,BARHL2,BBS5,C12orf4,C14orf39,C3orf70,CADPS2,CARNS1,CCDC124,CCDC97,CDK5RAP1,CDKN1B,CHD8,CNNM1,CR2,CSGALNACT2,CWC22,CYP7B1,DGKG,DMD,DNAJA4,DNAJB6,DUSP26,EMX1,EP300,EPB41L3,FAM135B,FAM181B,FGF10,FHOD3,FKBP10,FLII,GATM,GRB10,GRIN2A,HEXIM1,HSPA1A/HSPA1B,IDH3A,IFNAR2,IGF2BP1,KALRN,KCNA6,KCNK2,KDM5A,KIF21A,KIF6,KLHL34,KRTAP12-3,LAX1,LCOR,LIMK1…	139
Cancer,Organismal Injury and Abnormalities	Genitourinary carcinoma	0.000369	0.0363		0.914	ABCA9,ACTR2,ADAM17,ADGRB3,ADORA3,AK8,AKAP11,AKT2,ANKRD36,APC,ARHGEF25,ARMC10,ASB1,ATG4C,BARHL2,BARX2,BBS5,C11orf65,C12orf4,C14orf39,C1QBP,C3orf70,CADPS2,CALCR,CARNS1,CASP9,CBARP,CCDC124,CCDC97,CDH15,CDK5RAP1,CDK6,CDKN1B,CFAP20DC,CFL2,CHD8,CKMT2,CLEC2D,CNNM1,CNP,CPNE4,CR2,CSGALNACT2,CWC22,CYP7B1,DGKG,DMD,DNAJA4,DNAJB6,DPY19L1,DUSP26,EIF3F,EIF4E,EMILIN2,EMX1,EP300,EPB41L3,EPB42,ERICH3,ETV3,EXOSC2,F…	226
Hereditary Disorder,Neurological Disease,Organismal Injury and Abnormalities	Autosomal recessive progressive encephalopathy	0.000374	0.0364			ASAH1,MPO,NADK2,NOS3,PODXL,SCARB2,ZNHIT3	7
Cancer,Organismal Injury and Abnormalities,Reproductive System Disease	Endometrial cancer	0.000388	0.0373			ABCA9,ADGRB3,AK8,AKAP11,AKT2,ANKRD36,APC,ARHGEF25,ASB1,ATG4C,BARHL2,BBS5,C12orf4,C14orf39,CADPS2,CARNS1,CCDC124,CDK5RAP1,CDKN1B,CFAP20DC,CHD8,CNNM1,CR2,CSGALNACT2,CWC22,CYP7B1,DGKG,DMD,DNAJA4,DNAJB6,DUSP26,EMX1,EP300,EPB41L3,ERICH3,FAM135B,FGF10,FHOD3,FKBP10,FLII,GATM,GRB10,GRIN2A,HSPA1A/HSPA1B,IDH3A,IFNAR2,IGF2BP1,IMP4,KALRN,KCNA6,KCNK2,KDM5A,KIF21A,KIF6,KLHL34,KRTAP12-3,LAX1,LCOR,LINS1,MAGED2,M…	140
Neurological Disease,Organismal Injury and Abnormalities	Abnormality of cerebral cortex	0.00042	0.0399			CACNG8,CASP9,CDKN1B,EMX1,EP300,GRIN2A,KALRN,LIMK1,MSI1,NDEL1,NOS3,POMGNT1,PTPRA,SYNGAP1,TNF	15
Cancer,Organismal Injury and Abnormalities	Malignant soft tissue neoplasm	0.000427	0.0399			ABCA9,ACTR1B,ACTR2,ADGRB3,ADORA3,AK8,AKAP11,AKAP14,ALG1L,ALKBH4,APC,ARHGEF25,ARMC10,ASAH1,ATCAY,ATG4C,BARX2,C11orf65,C14orf39,CADPS2,CALCR,CARNS1,CASP9,CBARP,CCDC142,CCDC153,CCDC25,CDH15,CDK14,CDK5RAP1,CDK6,CDKN1B,CEACAM16,CFAP20DC,CHD8,CLEC2D,CNNM1,CPNE4,CPSF7,CR2,CSGALNACT2,CWC22,CYP7B1,DCUN1D5,DGKG,DLAT,DMD,DNAJB6,DPY19L1,DPYSL5,EIF3F,ELK1,ELMOD1,EMILIN2,EMX1,EP300,EPB42,ERICH3,ETV2,FAM135B,FA…	224
Hereditary Disorder,Ophthalmic Disease,Organismal Injury and Abnormalities	Hereditary Eye Disease	0.000427	0.0399			ARL3,BBS12,BBS5,CNP,DMD,EXOSC2,FKBP10,IDH3A,KIF21A,MARK3,MPC1,MYO18B,NAA10,NACC1,NOS3,OCA2,POMGNT1,PRPS1,RBP4,RNASEH1,RXYLT1,SOX2,TEK,TMEM126A	24
Cell Death and Survival	Cell death of fibroblast cell lines	0.000451	0.0415		-0.295	AKT2,ASAH1,CASP9,CCNC,CDK6,CDKN1B,ELK1,FANCD2,FH,GRB10,IFNAR2,KLF6,MAML1,MNT,MPG,SFT2D2,SYCP2,TAX1BP1,TFDP1,TNF,UNC5C	21
Cancer,Gastrointestinal Disease,Organismal Injury and Abnormalities	Non-colon gastrointestinal cancer	0.000453	0.0415			ADAM17,ADGRB3,AKAP11,AKT2,ANKRD36,APC,APPBP2,ARHGEF25,BARX2,BCL7A,C12orf4,C14orf39,C1QBP,CADPS2,CARNS1,CASP9,CBARP,CCDC25,CDH15,CDK5RAP1,CDK6,CDKN1B,CFAP20DC,CFL2,CHD8,CPNE4,CPSF7,CR2,CWC22,CYP7B1,DCUN1D5,DGKG,DLAT,DMD,DPYSL5,DUSP26,EFNB3,EIF3F,EIF4E,ELMOD1,EMILIN2,EP300,EPB41L3,ERICH3,FAM135B,FAM167A,FAM181B,FBXL19,FGD4,FHOD3,FIP1L1,FKBP10,FRA10AC1,GARNL3,GRB14,GRIN2A,HDHD5,HEXIM1,KALRN,KCNA6,KC…	155
Developmental Disorder,Embryonic Development,Tissue Morphology	Abnormal morphology of yolk sac	0.000514	0.0464			ETV2,KLF6,MAML1,PLPP3,SNX2,TEK,TFDP1,UBP1	8
Infectious Diseases	Replication of Influenza A virus	0.000516	0.0464	Decreased	-2.654	ATCAY,BARHL2,CDKN1B,CNNM1,LIMK1,NAA10,NACC1,NRBP1,PRPS1,RABEP1,STX10,STX5,TNF,TRIM21,TUBB	15
Cancer,Organismal Injury and Abnormalities,Reproductive System Disease	Uterine cancer	0.00052	0.0464			ABCA9,ADGRB3,AK8,AKAP11,AKT2,ANKRD36,APC,ARHGEF25,ASB1,ATG4C,BARHL2,BBS5,C12orf4,C14orf39,C3orf70,CADPS2,CARNS1,CCDC124,CCDC97,CDK5RAP1,CDKN1B,CFAP20DC,CHD8,CNNM1,CR2,CSGALNACT2,CWC22,CYP7B1,DGKG,DMD,DNAJA4,DNAJB6,DUSP26,EMX1,EP300,EPB41L3,ERICH3,FAM135B,FAM181B,FGF10,FHOD3,FKBP10,FLII,GATM,GRB10,GRIN2A,HEXIM1,HSPA1A/HSPA1B,IDH3A,IFNAR2,IGF2BP1,IMP4,KALRN,KCNA6,KCNK2,KDM5A,KIF21A,KIF6,KLHL34,KRTA…	147
Endocrine System Development and Function,Organ Morphology,Tissue Morphology	Quantity of islet cells	0.000567	0.0494		0.776	AKT2,CDK6,CDKN1B,FGF10,PGR,PITPNA,SERTAD1	7
Cardiovascular System Development and Function,Tissue Morphology	Morphology of vascular tissue	0.00057	0.0494			CDKN1B,NOS3,PGR	3
Amino Acid Metabolism,Post-Translational Modification,Small Molecule Biochemistry	Conversion of basic amino acid	0.00057	0.0494			GATM,NOS3,ODC1	3
Cancer,Organismal Injury and Abnormalities	Anogenital cancer	0.000587	0.0504		0.091	ABCA9,ACTR2,ADAM17,ADGRB3,ADORA3,AK8,AKAP11,AKT2,ANKRD36,APC,ARHGEF25,ARMC10,ASB1,ATG4C,BARHL2,BARX2,BBS5,C11orf65,C12orf4,C14orf39,C1QBP,C3orf70,CADPS2,CALCR,CARNS1,CASP9,CBARP,CBX1,CCDC124,CCDC97,CD177,CDK5RAP1,CDK6,CDKN1B,CFAP20DC,CHD8,CKMT2,CLEC2D,CNNM1,CNP,CPNE4,CPSF7,CR2,CSGALNACT2,CWC22,CYP7B1,DGKG,DLAT,DMD,DNAJA4,DNAJB6,DUSP26,EIF3F,EIF4E,EMILIN2,EMX1,EP300,EPB41L3,ERICH3,ETV3,EXOSC2,FAM1…	223
Cancer,Organismal Injury and Abnormalities	Cancer of cells	0.000605	0.0515		-1.77	ACTR1B,ADAM17,ADGRB3,ADORA3,AKAP11,AKT2,ANKRD36,APC,ARHGEF25,ARMC10,ASAH1,ATG4C,BARX2,BBS12,BCL7A,BOD1L2,C11orf65,C12orf4,C14orf39,C3orf70,CADPS2,CALCR,CARNS1,CASP9,CCDC97,CDK6,CDKN1B,CFAP20DC,CFL2,CGB1/CGB2,CHD8,CKMT2,CNP,CPNE4,CPSF7,CR2,CSGALNACT2,CYP7B1,DCUN1D5,DGKG,DLAT,DMD,EFNB3,EIF4E,ELK1,EMILIN2,EP300,EPB41L3,ERICH3,FAM135B,FAM166B,FAM167A,FAM171A2,FAM181B,FAM81A,FANCD2,FBXL19,FIP1L1,FLII,…	161
Cancer,Organismal Injury and Abnormalities,Renal and Urological Disease	Bladder carcinoma	0.000624	0.0527			AKAP11,ANKRD36,APC,ARHGEF25,BARX2,C11orf65,C3orf70,CADPS2,CDH15,CDKN1B,CFAP20DC,CFL2,CWC22,DGKG,EIF3F,EMILIN2,EP300,FANCD2,FLII,GARNL3,GRB14,GRIN2A,HSPA1A/HSPA1B,IMP4,KALRN,KCNK2,KDM5A,KIF21A,KLF6,LAX1,LIMK1,MAGEB17,MAML1,MAP7,MARK3,MLC1,MPO,NBPF10 (includes others),NDEL1,NFE2L3,NOS3,OBSCN,OTOF,PCDH19,PCOLCE2,PDLIM4,PGR,PLCL2,POU3F1,PRSS57,RBP4,SEC63,SLC16A2,SPG7,TEK,TOP2B,TTC7B,TUBB,USP8,UTP20,V…	63
Neurological Disease,Organismal Injury and Abnormalities	Early-onset encephalopathy	0.000634	0.053			ASAH1,EP300,GRIN2A,MPO,NOS3,PCDH19,PODXL,RBFOX1,SCARB2,SPATA5,ST3GAL5,SYNGAP1,TOP2B	13
Neurological Disease,Organismal Injury and Abnormalities	Cognitive impairment	0.000645	0.0534			C12orf4,CADPS2,CDH15,CHD8,CNP,DMD,EIF3F,EP300,FAM50A,GARNL3,GATM,GRIN2A,HPRT1,KALRN,KDM5A,LINS1,LNPEP,MORC2,MPO,NAA10,NACC1,NBPF10 (includes others),NLGN4X,NOS3,PCDH19,PDHX,PGR,POMGNT1,PSMD12,PTPRA,RXYLT1,SLC16A2,SOX2,SPATA5,SPG7,ST3GAL5,SYNGAP1,TNF,TUBB	39
Gene Expression	Transcription of RNA	0.000653	0.0534		-0.349	ACTR1B,ACTR2,AKT2,APC,BARHL2,BARX2,C1QBP,CBX1,CCNC,CDK6,CDKN1B,CHD8,DMD,DNAJB6,DUSP26,ELK1,EP300,ETV2,ETV3,FGF10,GHRH,GTF2B,H2AZ1,HES6,HEXIM1,IFNAR2,KDM5A,KLF6,LCOR,MAML1,MCF2L,MESP1,MLF1,MNT,MPG,NACC1,NEUROD6,NFE2L1,NFE2L3,NRBP1,NSMCE3,PGR,POU3F1,PRMT5,RELB,RNF14,RRN3,RXFP1,RYBP,SEMA4D,SERTAD1,SOX2,SSX1,TAF11,TFDP1,TGFB1I1,TNF,TRH,TRIP11,UBP1,UBTF,VENTX,WAS,WDR77,ZNHIT3	65
Cancer,Organismal Injury and Abnormalities	Malignant genitourinary solid tumor	0.000656	0.0534		0.091	ABCA9,ACTR2,ADAM17,ADGRB3,ADORA3,AK8,AKAP11,AKT2,ANKRD36,APC,ARHGEF25,ARMC10,ASB1,ATG4C,BARHL2,BARX2,BBS5,C11orf65,C12orf4,C14orf39,C1QBP,C3orf70,CADPS2,CALCR,CARNS1,CASP9,CBARP,CBX1,CCDC124,CCDC97,CD177,CDH15,CDK5RAP1,CDK6,CDKN1B,CFAP20DC,CFL2,CHD8,CKMT2,CLEC2D,CNNM1,CNP,CPNE4,CPSF7,CR2,CSGALNACT2,CWC22,CYP7B1,DGKG,DLAT,DMD,DNAJA4,DNAJB6,DPY19L1,DUSP26,EIF3F,EIF4E,EMILIN2,EMX1,EP300,EPB41L3,EPB4…	237
Cancer,Organismal Injury and Abnormalities	Pelvic carcinoma	0.000706	0.0548			ABCA9,ACTR2,ADAM17,ADGRB3,ADORA3,AK8,AKAP11,AKT2,ANKRD36,APC,ARHGEF25,ARMC10,ASB1,ATG4C,BARHL2,BARX2,BBS5,C11orf65,C12orf4,C14orf39,C3orf70,CADPS2,CALCR,CARNS1,CASP9,CBARP,CCDC124,CCDC97,CDH15,CDK5RAP1,CDK6,CDKN1B,CFAP20DC,CFL2,CHD8,CKMT2,CLEC2D,CNNM1,CNP,CPNE4,CR2,CSGALNACT2,CWC22,CYP7B1,DGKG,DLAT,DMD,DNAJA4,DNAJB6,DUSP26,EFNB3,EIF3F,EIF4E,EMILIN2,EMX1,EP300,EPB41L3,ETV3,FAM135B,FAM181B,FANCD2,F…	205
Cancer,Organismal Injury and Abnormalities,Reproductive System Disease	Genital tract cancer	0.000708	0.0548			ABCA9,ACTR2,ADAM17,ADGRB3,ADORA3,AK8,AKAP11,AKT2,ANKRD36,APC,ARHGEF25,ARMC10,ASB1,ATG4C,BARHL2,BBS5,C11orf65,C12orf4,C14orf39,C3orf70,CADPS2,CALCR,CARNS1,CASP9,CBARP,CBX1,CCDC124,CCDC97,CDK5RAP1,CDK6,CDKN1B,CFAP20DC,CHD8,CKMT2,CLEC2D,CNNM1,CNP,CPNE4,CPSF7,CR2,CSGALNACT2,CWC22,CYP7B1,DGKG,DLAT,DMD,DNAJA4,DNAJB6,DUSP26,EIF3F,EIF4E,EMX1,EP300,EPB41L3,ERICH3,ETV3,FAM135B,FAM181B,FANCD2,FGD4,FGF10,FHO…	203
Hair and Skin Development and Function,Organ Morphology,Tissue Morphology	Thickness of skin tissue	0.000724	0.0548			ODC1,RELB	2
Cell-To-Cell Signaling and Interaction,Nervous System Development and Function	Action potential of GABAergic neurons	0.000724	0.0548			PNOC,TNF	2
Connective Tissue Development and Function,Organ Morphology,Reproductive System Development and Function,Tissue Morphology	Quantity of theca cells	0.000724	0.0548			AKT2,TNF	2
Small Molecule Biochemistry	Inhibition of hormone	0.000724	0.0548			TNF,TRH	2
Cardiovascular System Development and Function	Perfusion of blood vessel	0.000724	0.0548			NOS3,TNF	2
Cell Cycle	Interphase of mesangial cells	0.000724	0.0548			CDKN1B,TNF	2
Cell Cycle	Arrest in cell cycle progression of bone marrow cell lines	0.000724	0.0548			CDKN1B,TFDP1	2
Cancer,Hematological Disease,Immunological Disease,Organismal Injury and Abnormalities	High-grade lymphoma	0.000751	0.0555			ADORA3,ANKRD36,BCL7A,C11orf65,CCDC97,CDK6,CDKN1B,CHD8,CR2,EIF4E,EP300,HPRT1,IFNAR2,NFE2L3,PRMT5,PRPS1,TEK,TMEM161A,TNF,TOP2B,ZNF615	21
Cell-To-Cell Signaling and Interaction,Cellular Assembly and Organization,Hair and Skin Development and Function	Cell-cell contact of epithelial cell lines	0.000751	0.0555			CEACAM16,POMGNT1,TNF	3
Small Molecule Biochemistry	Accumulation of hormone	0.000751	0.0555			GHRH,SLC16A2,TNF	3
Hereditary Disorder,Neurological Disease,Organismal Injury and Abnormalities	Familial focal epilepsy	0.000792	0.0578			ASAH1,GRIN2A,NACC1,PCDH19,RBFOX1,SCARB2	6
Cancer,Organismal Injury and Abnormalities	Neoplasia of cells	0.000794	0.0578		-0.563	ACTR1B,ADAM17,ADGRB3,ADORA3,AKAP11,AKT2,ANKRD36,APC,ARHGEF25,ARMC10,ASAH1,ATG4C,BARX2,BBS12,BCL7A,BOD1L2,C11orf65,C12orf4,C14orf39,C3orf70,CADPS2,CALCR,CARNS1,CASP9,CCDC97,CDK6,CDKN1B,CFAP20DC,CFL2,CGB1/CGB2,CHD8,CKMT2,CNP,CPNE4,CPSF7,CR2,CSGALNACT2,CYP7B1,DCUN1D5,DGKG,DLAT,DMD,DNAJA4,EFNB3,EIF4E,ELK1,EMILIN2,EP300,EPB41L3,ERICH3,FAM135B,FAM166B,FAM167A,FAM171A2,FAM181B,FAM81A,FANCD2,FBXL19,FGD4,…	177
Cancer,Organismal Injury and Abnormalities	Malignant connective or soft tissue neoplasm	0.000806	0.0582		-0.444	ABCA9,ACTR1B,ACTR2,ADGRB3,ADORA3,AK8,AKAP11,AKAP14,ALG1L,ALKBH4,APC,ARHGEF25,ARMC10,ASAH1,ATCAY,ATG4C,BARX2,C11orf65,C14orf39,CADPS2,CALCR,CARNS1,CASP9,CBARP,CCDC142,CCDC153,CCDC25,CDH15,CDK14,CDK5RAP1,CDK6,CDKN1B,CEACAM16,CFAP20DC,CHD8,CLEC2D,CNNM1,CPNE4,CPSF7,CR2,CSGALNACT2,CWC22,CYP7B1,DCUN1D5,DGKG,DLAT,DMD,DNAJB6,DPY19L1,DPYSL5,EIF3F,ELK1,ELMOD1,EMILIN2,EMX1,EP300,EPB42,ERICH3,ETV2,FAM135B,FA…	225
Cancer,Organismal Injury and Abnormalities,Reproductive System Disease	Uterine tumor	0.00084	0.0602			ABCA9,ADGRB3,AK8,AKAP11,AKT2,ANKRD36,APC,ARHGEF25,ASB1,ATG4C,BARHL2,BBS5,C12orf4,C14orf39,C3orf70,CADPS2,CARNS1,CCDC124,CCDC97,CDK5RAP1,CDKN1B,CFAP20DC,CHD8,CNNM1,CNP,CR2,CSGALNACT2,CWC22,CYP7B1,DGKG,DMD,DNAJA4,DNAJB6,DUSP26,EMX1,EP300,EPB41L3,ERICH3,FAM135B,FAM181B,FGF10,FHOD3,FKBP10,FLII,GATM,GRB10,GRIN2A,HEXIM1,HSPA1A/HSPA1B,IDH3A,IFNAR2,IGF2BP1,IMP4,KALRN,KCNA6,KCNK2,KDM5A,KIF21A,KIF6,KLHL34,…	149
Cell-To-Cell Signaling and Interaction,Nervous System Development and Function	Miniature excitatory postsynaptic currents	0.000854	0.0608			CACNG8,CADPS2,GRIN2A,KALRN,OTOF,SYNGAP1	6
Cancer,Organismal Injury and Abnormalities,Renal and Urological Disease	Bladder cancer	0.000871	0.0615			AKAP11,ANKRD36,APC,ARHGEF25,BARX2,C11orf65,C3orf70,CADPS2,CASP9,CDH15,CDKN1B,CFAP20DC,CFL2,CWC22,DGKG,EIF3F,EMILIN2,EP300,FANCD2,FLII,GARNL3,GRB14,GRIN2A,HSPA1A/HSPA1B,IMP4,KALRN,KCNK2,KDM5A,KIF21A,KLF6,LAX1,LIMK1,MAGEB17,MAML1,MAP7,MARK3,MLC1,MPO,NBPF10 (includes others),NDEL1,NFE2L3,NOS3,OBSCN,ODC1,OTOF,PCDH19,PCOLCE2,PDLIM4,PGR,PLCL2,POU3F1,PRSS57,RBP4,SEC63,SLC16A2,SPG7,TEK,TOP2B,TTC7B,TUBB,U…	65
Cancer,Organismal Injury and Abnormalities,Reproductive System Disease	Development of genital tumor	0.000878	0.0616			ABCA9,ACTR2,ADGRB3,ADORA3,AK8,AKAP11,AKT2,ANKRD36,APC,ARHGEF25,ARMC10,ASB1,ATG4C,BARHL2,BBS5,C12orf4,C14orf39,C3orf70,CADPS2,CARNS1,CCDC124,CCDC97,CDK5RAP1,CDKN1B,CFAP20DC,CHD8,CLEC2D,CNNM1,CNP,CR2,CSGALNACT2,CWC22,CYP7B1,DGKG,DMD,DNAJA4,DNAJB6,DUSP26,EMX1,EP300,EPB41L3,ERICH3,FAM135B,FAM181B,FGF10,FHOD3,FKBP10,FLII,GATM,GRB10,GRIN2A,HEXIM1,HSPA1A/HSPA1B,IDH3A,IFNAR2,IGF2BP1,IMP4,KALRN,KCNA6,KCNK…	165
Gene Expression	Activation of DNA endogenous promoter	0.000887	0.0617		0.236	ACTR2,AKT2,BARHL2,BARX2,C1QBP,CDK6,CHD8,DUSP26,ELK1,EP300,ETV2,ETV3,FGF10,GTF2B,H2AZ1,HES6,HEXIM1,IFNAR2,KDM5A,KLF6,LCOR,MAML1,MCF2L,MESP1,MNT,NEUROD6,NFE2L1,NFE2L3,PGR,POU3F1,PRMT5,RELB,RNF14,RYBP,SEMA4D,SERTAD1,SOX2,SSX1,TFDP1,TNF,TRIP11,UBP1,UBTF,VENTX,WAS,WDR77	46
Cancer,Endocrine System Disorders,Organismal Injury and Abnormalities,Reproductive System Disease	Growth of ovarian tumor	0.000895	0.0618		-1	EIF3F,KLF6,SEMA4D,TNF	4
Cancer,Organismal Injury and Abnormalities	Connective or soft tissue tumor	0.000906	0.0619		0.312	ABCA9,ACTR1B,ACTR2,ADGRB3,ADORA3,AK8,AKAP11,AKAP14,ALG1L,ALKBH4,APC,ARHGEF25,ARMC10,ASAH1,ATCAY,ATG4C,BARX2,C11orf65,C14orf39,CADPS2,CALCR,CARNS1,CASP9,CBARP,CCDC142,CCDC153,CCDC25,CCNC,CDH15,CDK14,CDK5RAP1,CDK6,CDKN1B,CEACAM16,CFAP20DC,CHD8,CLEC2D,CNNM1,CNP,CPNE4,CPSF7,CR2,CSGALNACT2,CWC22,CYP7B1,DCUN1D5,DGKG,DLAT,DMD,DNAJB6,DPY19L1,DPYSL5,EIF3F,ELK1,ELMOD1,EMILIN2,EMX1,EP300,EPB42,ERICH3,ETV2,F…	227
Cancer,Organismal Injury and Abnormalities,Reproductive System Disease	Genital tumor	0.000909	0.0619		-0.894	ABCA9,ACTR2,ADAM17,ADGRB3,ADORA3,AK8,AKAP11,AKT2,ANKRD36,APC,ARHGEF25,ARMC10,ASB1,ATG4C,BARHL2,BBS5,C11orf65,C12orf4,C14orf39,C3orf70,CADPS2,CALCR,CARNS1,CASP9,CBARP,CBX1,CCDC124,CCDC97,CDK5RAP1,CDK6,CDKN1B,CFAP20DC,CHD8,CKMT2,CLEC2D,CNNM1,CNP,CPNE4,CPSF7,CR2,CSGALNACT2,CWC22,CYP7B1,DGKG,DLAT,DMD,DNAJA4,DNAJB6,DUSP26,EIF3F,EIF4E,EMX1,EP300,EPB41L3,ERICH3,ETV3,FAM135B,FAM181B,FANCD2,FGD4,FGF10,FHO…	205
Developmental Disorder,Embryonic Development,Tissue Morphology	Abnormal morphology of visceral yolk sac	0.00092	0.0622			KLF6,MAML1,SNX2,TEK,TFDP1,UBP1	6
Hereditary Disorder,Organismal Injury and Abnormalities,Skeletal and Muscular Disorders	Hereditary myopathy	0.000936	0.0625			ASAH1,CFL2,CYP7B1,DLAT,DMD,DNAJB6,FGD4,FHOD3,FKBP10,GRIN2A,KIF21A,KLHL34,MAML1,MLF1,MORC2,MYO18B,OBSCN,PDHX,POMGNT1,PRPS1,RBP4,RNASEH1,RXYLT1,SHOC2,SLC16A2,SPG7,SSBP1,TMEM126A,TNF,TUBB,USP8	31
Developmental Disorder,Hereditary Disorder,Neurological Disease,Organismal Injury and Abnormalities,Psychological Disorders	Familial pervasive developmental disorder	0.000937	0.0625			CADPS2,CHD8,DMD,EIF4E,NLGN4X,POMGNT1,RBFOX1	7
Cancer,Organismal Injury and Abnormalities	Genitourinary adenocarcinoma	0.000963	0.063			ABCA9,ACTR2,ADAM17,ADGRB3,ADORA3,AK8,AKAP11,AKT2,ANKRD36,APC,ARHGEF25,ARMC10,ASB1,ATG4C,BARHL2,BBS5,C11orf65,C12orf4,C14orf39,CADPS2,CALCR,CARNS1,CASP9,CBARP,CCDC124,CDK5RAP1,CDK6,CDKN1B,CFAP20DC,CHD8,CKMT2,CLEC2D,CNNM1,CNP,CPNE4,CR2,CSGALNACT2,CWC22,CYP7B1,DGKG,DMD,DNAJA4,DNAJB6,DPY19L1,DUSP26,EIF3F,EIF4E,EMX1,EP300,EPB41L3,EPB42,ETV3,FAM135B,FAM171A2,FAM181B,FANCD2,FGF10,FH,FHOD3,FKBP10,FLII,FT…	198
Cancer,Cell Death and Survival,Organismal Injury and Abnormalities,Tumor Morphology	Apoptosis of ovarian cancer cells	0.000965	0.063			AKT2,EIF3F,TNF	3
Cell Cycle	Senescence of cervical cancer cell lines	0.000965	0.063			H2AZ1,HSPA1A/HSPA1B,TNF	3
Cell Morphology,Nervous System Development and Function,Neurological Disease,Organ Morphology,Organismal Development,Organismal Injury and Abnormalities,Tissue Morphology	Abnormal morphology of pyramidal neurons	0.000986	0.064			CACNG8,KALRN,NDEL1,PTPRA,SYNGAP1	5
Cancer,Organismal Injury and Abnormalities	Genitourinary tumor	0.00102	0.0656		0.093	ABCA9,ACTR2,ADAM17,ADGRB3,ADORA3,AK8,AKAP11,AKT2,ANKRD36,APC,ARHGEF25,ARMC10,ASB1,ATG4C,BARHL2,BARX2,BBS5,C11orf65,C12orf4,C14orf39,C1QBP,C3orf70,CADPS2,CALCR,CARNS1,CASP9,CBARP,CBX1,CCDC124,CCDC97,CD177,CDH15,CDK5RAP1,CDK6,CDKN1B,CFAP20DC,CFL2,CHD8,CKMT2,CLEC2D,CNNM1,CNP,CPNE4,CPSF7,CR2,CSGALNACT2,CWC22,CYP7B1,DGKG,DLAT,DMD,DNAJA4,DNAJB6,DPY19L1,DUSP26,EIF3F,EIF4E,EMILIN2,EMX1,EP300,EPB41L3,EPB4…	239
Nervous System Development and Function,Organ Morphology,Tissue Morphology	Morphology of white matter	0.00103	0.0656			MLC1,PITPNA,POU3F1,ST3GAL5	4
Organismal Development	Size of body	0.00104	0.0663		-1.728	ADAM17,AKAP11,AKT2,BBS12,CADPS2,CASP9,CDK6,CDKN1B,CFL2,CKMT2,CSGALNACT2,FANCD2,FGF10,GATM,GHRH,GRB10,KALRN,KDM5A,KLF6,MAML1,MARK3,MNT,MYLPF,NOS3,NPY1R,PITPNA,POMGNT1,RAB3D,SCARB2,SNX2,SPG7,SYNGAP1,TNF,TOP2B,VIPR2	35
Cancer,Organismal Injury and Abnormalities,Reproductive System Disease	Genital carcinoma	0.00105	0.0663			ABCA9,ACTR2,ADAM17,ADGRB3,ADORA3,AK8,AKAP11,AKT2,ANKRD36,APC,ARHGEF25,ARMC10,ASB1,ATG4C,BARHL2,BBS5,C11orf65,C12orf4,C14orf39,C3orf70,CADPS2,CALCR,CARNS1,CASP9,CBARP,CCDC124,CCDC97,CDK5RAP1,CDK6,CDKN1B,CFAP20DC,CHD8,CKMT2,CLEC2D,CNNM1,CNP,CPNE4,CR2,CSGALNACT2,CWC22,CYP7B1,DGKG,DMD,DNAJA4,DNAJB6,DUSP26,EIF3F,EIF4E,EMX1,EP300,EPB41L3,ETV3,FAM135B,FAM181B,FANCD2,FGD4,FGF10,FHOD3,FKBP10,FLII,GARNL3,G…	190
Organismal Development	Development of genitourinary system	0.00106	0.0663		-0.599	AKT2,APC,ARL3,ASB1,BBS12,C14orf39,CD177,CDK6,CDKN1B,EIF4E,ETV2,FANCD2,FGF10,GATM,GHRH,GRB10,GTF2B,HEXIM1,KALRN,KIF6,KLF6,MAP7,MSI1,NAA10,NDEL1,NOS3,NPY1R,OCA2,ODC1,PGR,PIWIL4,RBP4,REC8,RXFP1,SEPTIN4,SLC16A2,SMAP2,SOX2,SYCP2,TGFB1I1,TNF	41
Cellular Development,Cellular Growth and Proliferation	Proliferation of prostate cancer cell lines	0.00107	0.0666		0.502	ASAH1,CBX1,CDK6,CDKN1B,CHD8,ELK1,EP300,FGF10,KCNK2,KCTD5,LIMK1,NFE2L3,PRMT5,RNF14,SOX2,TGFB1I1,TNF,UNC5C	18
Cancer,Hematological Disease,Immunological Disease,Organismal Injury and Abnormalities	High grade lymphocytic cancer	0.00109	0.0669			ADORA3,ANKRD36,BCL7A,C11orf65,CCDC97,CDK6,CDKN1B,CHD8,CR2,EIF4E,EP300,HPRT1,IFNAR2,NFE2L3,PRMT5,PRPS1,TMEM161A,TNF,TOP2B,ZNF615	20
Developmental Disorder,Neurological Disease,Organismal Injury and Abnormalities	Mental retardation	0.00109	0.0669			C12orf4,CDH15,CHD8,CNP,DMD,EIF3F,EP300,FAM50A,GARNL3,GATM,GRIN2A,HPRT1,KDM5A,LINS1,MORC2,NAA10,NACC1,NBPF10 (includes others),NLGN4X,PCDH19,PDHX,POMGNT1,PSMD12,RXYLT1,SLC16A2,SPATA5,SPG7,ST3GAL5,SYNGAP1,TUBB	30
Cancer	Transformation of fibroblast cell lines	0.00109	0.0669		0.007	AKT2,CDK6,CDKN1B,DCUN1D5,EIF4E,EP300,FH,IGF2BP1,KLF6,MCF2L,ODC1,PRMT5,PTPRA,TNF	14
Cell Cycle	S phase of tumor cell lines	0.00115	0.0697		0.894	APC,CASP9,CDKN1B,IGF2BP1,MPG,PGR,TFDP1,TNF,TRIM21	9
Molecular Transport,Nucleic Acid Metabolism,Small Molecule Biochemistry	Concentration of cyclic GMP	0.00118	0.0706		-1.987	CNP,GHRH,NOS3,TNF,TRH	5
Hereditary Disorder,Neurological Disease,Organismal Injury and Abnormalities	Benign rolandic epilepsy	0.00118	0.0706			ASAH1,GRIN2A,PCDH19,RBFOX1,SCARB2	5
Cancer,Organismal Injury and Abnormalities	Pelvic cancer	0.00118	0.0706			ABCA9,ACTR2,ADAM17,ADGRB3,ADORA3,AK8,AKAP11,AKT2,ANKRD36,APC,ARHGEF25,ARMC10,ASB1,ATG4C,BARHL2,BARX2,BBS5,C11orf65,C12orf4,C14orf39,C3orf70,CADPS2,CALCR,CARNS1,CASP9,CBARP,CBX1,CCDC124,CCDC97,CDH15,CDK5RAP1,CDK6,CDKN1B,CFAP20DC,CFL2,CHD8,CKMT2,CLEC2D,CNNM1,CNP,CPNE4,CPSF7,CR2,CSGALNACT2,CWC22,CYP7B1,DGKG,DLAT,DMD,DNAJA4,DNAJB6,DUSP26,EFNB3,EIF3F,EIF4E,EMILIN2,EMX1,EP300,EPB41L3,ERICH3,ETV3,FAM135…	214
Neurological Disease	Pediatric-onset neurological disease	0.00119	0.0706			ASAH1,EP300,GRIN2A,LIMK1,MRNIP,PCDH19,RBFOX1,SCARB2,ST3GAL5,SYNGAP1,TOP2B,UBTF	12
Gene Expression	Expression of RNA	0.00121	0.0706		-0.385	ACTR1B,ACTR2,AKT2,APC,BARHL2,BARX2,C1QBP,CALCR,CBX1,CCNC,CDK6,CDKN1B,CHD8,CNP,DMD,DNAJA4,DNAJB6,DUSP26,EIF3F,EIF4E,ELK1,EP300,ETV2,ETV3,FGF10,FLII,GHRH,GTF2B,H2AZ1,HES6,HEXIM1,HSPA1A/HSPA1B,IFNAR2,IGF2BP1,KDM5A,KLF6,LCOR,MAML1,MCF2L,MESP1,MLF1,MNT,MPG,NACC1,NEUROD6,NFE2L1,NFE2L3,NRBP1,NSMCE3,ODC1,PABPC4,PGR,PNOC,POU3F1,PRMT5,RELB,RNF14,RRN3,RXFP1,RYBP,SEMA4D,SERTAD1,SLBP,SOX2,SSX1,TAF11,TFDP1,TGF…	78
Cell Cycle	Exit from G1 phase	0.00121	0.0706			CDK6,CDKN1B,EP300	3
Skeletal and Muscular System Development and Function	Morphology of muscle	0.00121	0.0706			ADAM17,AKT2,CASP9,CDKN1B,CFL2,CKMT2,DMD,EP300,FGF10,FHOD3,GHRH,GRB10,H2AZ1,HEXIM1,KALRN,MAML1,MPO,MYLPF,NOS3,POMGNT1,PRMT5,RBP4,SCARB2,TNF,UBP1	25
Cellular Development,Cellular Growth and Proliferation,Nervous System Development and Function,Tissue Development	Development of neurons	0.00124	0.0715		-0.909	ADGRB3,APC,ARHGEF25,ATCAY,BARHL2,CADPS2,CDK6,CNP,DGKG,DMD,DPYSL5,EFNB3,EIF4E,ELK1,EPB41L3,FGF10,GHRH,HPRT1,IGF2BP1,KALRN,LIMK1,MAP7,NDEL1,NEUROD6,PITPNA,RELB,SEMA4D,SEPTIN4,SOX2,SYNGAP1,TNF,TOP2B,UNC5C,USP8,WAS	35
Behavior	Anxiety	0.00124	0.0715	Increased	2.143	AKAP11,CADPS2,CHD8,EIF4E,GRIN2A,KALRN,NOS3,PNOC,PTPRA,SLC16A2,ST3GAL5,SYNGAP1,TNF	13
Cellular Compromise	Dysfunction of cells	0.00126	0.072		-0.322	AKT2,CR2,EIF4E,IGHG1,LAX1,PGR,PLCL2,SOX2,TNF,WAS	10
Embryonic Development,Endocrine System Development and Function,Organ Development,Organismal Development,Tissue Development	Development of pituitary gland	0.00129	0.073			CDKN1B,FGF10,GHRH,SOX2,TRH	5
Developmental Disorder,Hereditary Disorder,Neurological Disease,Organismal Injury and Abnormalities,Psychological Disorders	Susceptibility to autism	0.00129	0.073			CHD8,DMD,EIF4E,NLGN4X,RBFOX1	5
Cancer,Neurological Disease,Organismal Injury and Abnormalities	Glioma	0.0013	0.073			ACTR1B,ADGRB3,AKAP11,AKAP14,AKT2,APC,APPBP2,ARHGEF25,ASB1,ATG4C,BARHL2,BBS5,BCL7A,C11orf65,C12orf4,C14orf39,C3orf70,CADPS2,CALCR,CARNS1,CASP9,CCDC142,CCDC97,CDH15,CDK5RAP1,CDK6,CDKN1B,CHD8,CKMT2,CLEC2D,CNNM1,CNP,COPS9,COX20,CPNE4,CR2,CSGALNACT2,CWC22,CYP7B1,DGKG,DLAT,DMD,DNAJA4,DPY19L1,DPYSL5,EFNB3,EIF3F,ELK1,ELMOD1,EP300,EPB41L3,FAM135B,FAM149A,FAM229B,FAM50A,FAM81A,FANCD2,FBXL19,FGD4,FHOD3,FIP1…	193
Cell Signaling,Post-Translational Modification	Activation of cyclin-dependent protein kinase	0.00133	0.0735			APC,CDK5RAP1,CDKN1B,HEXIM1	4
Cancer,Organismal Injury and Abnormalities	Aggressive cancer	0.00133	0.0735			ANKRD36,BCL7A,C11orf65,CCDC97,CDK6,CDKN1B,CHD8,CR2,EIF4E,EP300,EPB41L3,IFNAR2,NFE2L3,PRMT5,PRPS1,TEK,TMEM161A,TNF,TOP2B,ZNF615	20
Cancer,Organismal Injury and Abnormalities	Pelvic adenocarcinoma	0.00136	0.0735			ABCA9,ACTR2,ADAM17,ADGRB3,ADORA3,AK8,AKAP11,AKT2,ANKRD36,APC,ARHGEF25,ARMC10,ASB1,ATG4C,BARHL2,BBS5,C11orf65,C12orf4,C14orf39,CADPS2,CALCR,CARNS1,CASP9,CBARP,CCDC124,CDK5RAP1,CDK6,CDKN1B,CFAP20DC,CHD8,CKMT2,CLEC2D,CNNM1,CNP,CPNE4,CR2,CSGALNACT2,CWC22,CYP7B1,DGKG,DLAT,DMD,DNAJA4,DNAJB6,DUSP26,EFNB3,EIF3F,EIF4E,EMX1,EP300,EPB41L3,ETV3,FAM135B,FAM181B,FANCD2,FGF10,FHOD3,FKBP10,FLII,GARNL3,GATM,GRB10…	185
Cancer,Hematological Disease,Immunological Disease,Organismal Injury and Abnormalities	Diffuse lymphoma	0.00137	0.0735			ADORA3,ANKRD36,BCL7A,C11orf65,CARNS1,CCDC97,CDK6,CDKN1B,CGB1/CGB2,CHD8,CNP,CPSF7,CR2,DMD,EIF4E,ELK1,EP300,HPRT1,IDH3A,KALRN,NFE2L3,NXPE4,PRMT5,PRPS1,SYT3,TEK,TMEM161A,TNF,TOP2B,UNC5C,USP8,ZNF615	32
Cardiovascular Disease,Cardiovascular System Development and Function,Organ Morphology,Organismal Development,Organismal Injury and Abnormalities,Skeletal and Muscular Disorders	Left ventricular dilation	0.0014	0.0735			ADAM17,CKMT2,DMD,EP300,NOS3,TNF	6
Cancer,Organismal Injury and Abnormalities	Pelvic tumor	0.00141	0.0735		-0.961	ABCA9,ACTR2,ADAM17,ADGRB3,ADORA3,AK8,AKAP11,AKT2,ANKRD36,APC,ARHGEF25,ARMC10,ASB1,ATG4C,BARHL2,BARX2,BBS5,C11orf65,C12orf4,C14orf39,C3orf70,CADPS2,CALCR,CARNS1,CASP9,CBARP,CBX1,CCDC124,CCDC97,CDH15,CDK5RAP1,CDK6,CDKN1B,CFAP20DC,CFL2,CHD8,CKMT2,CLEC2D,CNNM1,CNP,CPNE4,CPSF7,CR2,CSGALNACT2,CWC22,CYP7B1,DGKG,DLAT,DMD,DNAJA4,DNAJB6,DUSP26,EFNB3,EIF3F,EIF4E,EMILIN2,EMX1,EP300,EPB41L3,ERICH3,ETV3,FAM135…	216
Cancer,Organismal Injury and Abnormalities	Neoplasia of embryonic cell lines	0.00141	0.0735		1.095	EIF4E,FH,PTPRA,ST3GAL5,TNF	5
Cellular Development,Cellular Growth and Proliferation,Embryonic Development,Organ Development,Organismal Development,Reproductive System Development and Function,Tissue Development	Proliferation of mammary cells	0.00141	0.0735		-0.277	APC,CD177,CDKN1B,EIF4E,TNF	5
Cell Cycle,Embryonic Development	Cell cycle progression of embryonic cell lines	0.00141	0.0735			CDKN1B,EP300,MNT,PNN,TFDP1	5
Cell Cycle,Embryonic Development	Entry into cell cycle progression of embryonic cell lines	0.00143	0.0735			CDKN1B,MNT	2
Small Molecule Biochemistry	Biosynthesis of pigment	0.00143	0.0735			OCA2,SOX2	2
Cell Death and Survival	Apoptosis of retinal rods	0.00143	0.0735			AKT2,CASP9	2
Cellular Movement,Hematological System Development and Function,Humoral Immune Response,Immune Cell Trafficking	Migration of memory B cells	0.00143	0.0735			EFNB3,TNF	2
Cancer,Endocrine System Disorders,Organismal Injury and Abnormalities,Reproductive System Disease,Tissue Morphology	Quantity of pituitary gland adenoma	0.00143	0.0735			CDKN1B,GHRH	2
Hematological Disease,Immunological Disease,Organismal Injury and Abnormalities	Megakaryocytosis	0.00143	0.0735			CDK6,EP300	2
Digestive System Development and Function,Embryonic Development,Organ Development,Organismal Development,Tissue Development	Formation of submandibular gland	0.00143	0.0735			FGF10,LIMK1	2
Cell Cycle	S phase	0.00147	0.0752		0.846	APC,CASP9,CDK6,CDKN1B,EP300,FANCD2,GRB10,IGF2BP1,MPG,PGR,TFDP1,TNF,TRIM21,USP8	14
Gastrointestinal Disease,Hepatic System Disease,Organismal Injury and Abnormalities	Failure of liver	0.00149	0.0753			ADAM17,CASP9,CYP7B1,TNF,TOP2B,USP8	6
Cardiovascular Disease,Organismal Injury and Abnormalities,Skeletal and Muscular Disorders	Damage of myocardium	0.0015	0.0753			ADORA3,MPO,TNF	3
Endocrine System Development and Function,Organ Morphology,Tissue Morphology	Quantity of somatotrophs	0.0015	0.0753			CDKN1B,GHRH,PGR	3
Neurological Disease	Early-onset neurological disorder	0.00151	0.0754			ASAH1,EP300,GRIN2A,MPO,MRNIP,NOS3,OTOF,PCDH19,PODXL,RBFOX1,SCARB2,SPATA5,ST3GAL5,SYNGAP1,TOP2B	15
Cancer,Dermatological Diseases and Conditions,Organismal Injury and Abnormalities	Cutaneous melanoma	0.00152	0.0754			ABCA9,ACTR1B,ACTR2,ADGRB3,ADORA3,AK8,AKAP11,AKAP14,ALG1L,ALKBH4,APC,ARHGEF25,ARMC10,ASAH1,ATCAY,ATG4C,BARX2,C11orf65,C14orf39,CADPS2,CALCR,CARNS1,CASP9,CBARP,CCDC142,CCDC25,CDH15,CDK14,CDK5RAP1,CEACAM16,CFAP20DC,CHD8,CLEC2D,CPNE4,CPSF7,CR2,CSGALNACT2,CWC22,CYP7B1,DCUN1D5,DGKG,DLAT,DMD,DNAJB6,DPY19L1,DPYSL5,EIF3F,ELK1,ELMOD1,EMILIN2,EMX1,EP300,EPB42,ERICH3,ETV2,FAM135B,FAM181B,FAM229B,FAM81A,FANCD…	213
Cancer,Hematological Disease,Immunological Disease,Organismal Injury and Abnormalities	Diffuse small-cell lymphoma	0.00154	0.0763			BCL7A,C11orf65,CARNS1,CDK6,CDKN1B,CGB1/CGB2,CHD8,CNP,CPSF7,DMD,EIF4E,ELK1,EP300,HPRT1,IDH3A,KALRN,NFE2L3,NXPE4,PRMT5,PRPS1,SYT3,TNF,TOP2B,UNC5C,USP8,ZNF615	26
Cancer,Neurological Disease,Organismal Injury and Abnormalities	Central nervous system solid tumor	0.00156	0.0767			ACTR1B,ADGRB3,AKAP11,AKAP14,AKT2,APC,APPBP2,ARHGEF25,ASB1,ATG4C,BARHL2,BBS5,BCL7A,C11orf65,C12orf4,C14orf39,C3orf70,CADPS2,CALCR,CARNS1,CASP9,CCDC142,CCDC97,CDH15,CDK5RAP1,CDK6,CDKN1B,CHD8,CKMT2,CLEC2D,CNNM1,CNP,COPS9,COX20,CPNE4,CR2,CSGALNACT2,CWC22,CYP7B1,DGKG,DLAT,DMD,DNAJA4,DPY19L1,DPYSL5,EFNB3,EIF3F,ELK1,ELMOD1,EP300,EPB41L3,FAM135B,FAM149A,FAM229B,FAM50A,FAM81A,FANCD2,FBXL19,FGD4,FHOD3,FIP1…	197
Cancer,Neurological Disease,Organismal Injury and Abnormalities	Glioma cancer	0.00164	0.08			ACTR1B,ADGRB3,AKAP11,AKAP14,AKT2,APC,APPBP2,ARHGEF25,ASB1,ATG4C,BARHL2,BBS5,BCL7A,C11orf65,C12orf4,C14orf39,C3orf70,CADPS2,CALCR,CARNS1,CASP9,CCDC142,CCDC97,CDH15,CDK5RAP1,CDK6,CDKN1B,CHD8,CKMT2,CLEC2D,CNNM1,CNP,COPS9,COX20,CPNE4,CR2,CSGALNACT2,CWC22,CYP7B1,DGKG,DLAT,DMD,DNAJA4,DPY19L1,DPYSL5,EFNB3,EIF3F,ELK1,ELMOD1,EP300,EPB41L3,FAM135B,FAM149A,FAM229B,FAM50A,FAM81A,FANCD2,FBXL19,FGD4,FHOD3,FIP1…	189
Connective Tissue Development and Function,Tissue Morphology	Quantity of white adipose tissue	0.00164	0.08		-0.114	AKT2,CDKN1B,GATM,MARK3,NOS3,NPY1R,PILRA	7
Cell Morphology,Organ Morphology,Skeletal and Muscular System Development and Function,Tissue Morphology	Morphology of muscle cells	0.00167	0.0806			ADAM17,AKT2,CDKN1B,CFL2,DMD,EP300,FHOD3,GHRH,H2AZ1,HEXIM1,KALRN,MAML1,MPO,NOS3,POMGNT1,PRMT5,RBP4,SCARB2,TNF	19
Protein Synthesis	Biosynthesis of peptide	0.00168	0.0806			AKT2,CARNS1,DMD,TNF	4
Digestive System Development and Function,Organ Morphology,Organismal Development	Morphology of intestinal villus	0.00168	0.0806			CDKN1B,IGF2BP1,MSI1,TNF	4
Nervous System Development and Function	Development of central nervous system	0.00169	0.0806		-1.722	AK8,BARHL2,CASP9,CDK5RAP1,CDK6,CDKN1B,CHD8,CNP,DNAJC30,EFNB3,EMX1,FANCD2,FGF10,HPRT1,NDEL1,NEUROD6,NLGN4X,POMGNT1,PRMT5,PTPRA,SEPTIN4,SOX2,SPATA5,TMEM126A,TNF,TOP2B,UNC5C,UTP3,WASF3	29
Cancer,Gastrointestinal Disease,Organismal Injury and Abnormalities	Upper gastrointestinal tract cancer	0.0017	0.0806			ADAM17,ADGRB3,AKAP11,AKT2,ANKRD36,APC,APPBP2,ARHGEF25,BCL7A,C12orf4,C14orf39,C1QBP,CADPS2,CASP9,CBARP,CCDC25,CDH15,CDK5RAP1,CDK6,CDKN1B,CFAP20DC,CFL2,CHD8,CPNE4,CPSF7,CR2,CWC22,CYP7B1,DCUN1D5,DGKG,DLAT,DMD,DPYSL5,DUSP26,EFNB3,EIF4E,ELMOD1,EMILIN2,EP300,EPB41L3,ERICH3,FAM135B,FAM167A,FAM181B,FBXL19,FGD4,FHOD3,FIP1L1,FKBP10,FRA10AC1,GARNL3,GRB14,GRIN2A,HDHD5,HEXIM1,KALRN,KCNA6,KCNK12,KDM5A,KIF21A,K…	145
Neurological Disease	Neurological signs	0.00173	0.0818			ARL3,BCL7A,CADPS2,CASP9,COX20,EFNB3,GRIN2A,HPRT1,HSPA1A/HSPA1B,IDH3A,KALRN,KCNK2,KCTD13,KDM5A,LIMK1,LNPEP,MLF1,MPC1,MPO,MRNIP,OTOF,PGR,POU3F1,PRR5,RBFOX1,RBP4,RELB,SCARB2,SCOC,SOX2,ST3GAL5,SYNGAP1,TNF,TRH,TUFM	35
Neurological Disease,Skeletal and Muscular Disorders	Neuromuscular disease	0.00179	0.0835			ADAM17,ADORA3,ARL3,BCL7A,CASP9,CNP,COX20,CR2,DLAT,DNAJB6,EFNB3,GRIN2A,HPRT1,HSPA1A/HSPA1B,IDH3A,IFNAR2,KCNA6,KCNK2,KCTD13,LIMK1,MLF1,MORC2,MPC1,NFE2L1,OTOF,PDHX,PGR,PODXL,POU3F1,PRR5,RBFOX1,RBP4,RELB,RNASEH1,SCARB2,SCOC,SOX2,SSBP1,ST3GAL5,TNF,TOP2B,TRH,TUFM	43
Tissue Development	Formation of gland	0.00179	0.0835		-1.204	APC,CD177,CDKN1B,EIF4E,FGF10,HEXIM1,KALRN,KLF6,LIMK1,PGR,RXFP1,TGFB1I1,TNF	13
Cancer,Neurological Disease,Organismal Injury and Abnormalities	Nervous system neoplasm	0.0018	0.0835			ACTR1B,ADGRB3,AKAP11,AKAP14,AKT2,APC,APPBP2,ARHGEF25,ASB1,ATG4C,BARHL2,BBS5,BCL7A,C11orf65,C12orf4,C14orf39,C3orf70,CADPS2,CALCR,CARNS1,CASP9,CCDC142,CCDC97,CDH15,CDK5RAP1,CDK6,CDKN1B,CHD8,CKMT2,CLEC2D,CNNM1,CNP,COPS9,COX20,CPNE4,CR2,CSGALNACT2,CWC22,CYP7B1,DGKG,DLAT,DMD,DNAJA4,DPY19L1,DPYSL5,EFNB3,EIF3F,ELK1,ELMOD1,EP300,EPB41L3,FAM135B,FAM149A,FAM229B,FAM50A,FAM81A,FANCD2,FBXL19,FGD4,FH,FHOD3,F…	198
Cancer,Organismal Injury and Abnormalities,Reproductive System Disease	Stage II-IV invasive breast cancer	0.00181	0.0836			CDK6,DNAJB6,PGR,TOP2B,TUBB	5
Cellular Development,Cellular Growth and Proliferation	Colony formation of carcinoma cell lines	0.00182	0.0837		0.479	ADAM17,CASP9,CDK6,KLF6,RNF34,SOX2,UNC5C	7
Molecular Transport,Small Molecule Biochemistry	Quantity of nitrite	0.00182	0.0837			ADORA3,NOS3,TNF	3
Embryonic Development,Organ Development,Organismal Development,Reproductive System Development and Function,Tissue Development	Development of genital organ	0.00189	0.086		-0.59	APC,ASB1,C14orf39,CDK6,CDKN1B,FANCD2,FGF10,GATM,GTF2B,KIF6,KLF6,MAP7,MSI1,NOS3,OCA2,PGR,PIWIL4,RBP4,REC8,RXFP1,SEPTIN4,SMAP2,SOX2,SYCP2,TNF	25
Skeletal and Muscular System Development and Function	Quantity of striated muscle	0.00193	0.0874		0.816	CDK6,CDKN1B,HEXIM1,MYLPF,POMGNT1,TNF	6
Cancer,Neurological Disease,Organismal Injury and Abnormalities	Brain glioma	0.00195	0.0882			ACTR1B,ADGRB3,AKAP11,AKAP14,AKT2,APC,APPBP2,ARHGEF25,ASB1,ATG4C,BARHL2,BBS5,BCL7A,C11orf65,C12orf4,C14orf39,C3orf70,CADPS2,CALCR,CARNS1,CASP9,CCDC142,CCDC97,CDH15,CDK5RAP1,CDK6,CDKN1B,CHD8,CKMT2,CLEC2D,CNNM1,CNP,COPS9,COX20,CPNE4,CR2,CSGALNACT2,CWC22,CYP7B1,DGKG,DLAT,DMD,DNAJA4,DPY19L1,DPYSL5,EFNB3,EIF3F,ELK1,ELMOD1,EP300,EPB41L3,FAM135B,FAM149A,FAM229B,FAM50A,FAM81A,FANCD2,FBXL19,FGD4,FHOD3,FIP1…	186
Neurological Disease,Organismal Injury and Abnormalities	Early-onset epilepsy	0.0021	0.0936			ASAH1,EP300,GRIN2A,PCDH19,RBFOX1,SCARB2,SPATA5,ST3GAL5,SYNGAP1	9
Cell Cycle	S phase of breast cancer cell lines	0.0021	0.0936			CDKN1B,IGF2BP1,PGR,TNF	4
Neurological Disease,Organismal Injury and Abnormalities	Brain lesion	0.0021	0.0936			ACTR1B,ADGRB3,AKAP11,AKAP14,AKT2,APC,APPBP2,ARHGEF25,ASB1,ATG4C,BARHL2,BBS5,BCL7A,C11orf65,C12orf4,C14orf39,C3orf70,CADPS2,CALCR,CARNS1,CASP9,CCDC142,CCDC97,CDH15,CDK5RAP1,CDK6,CDKN1B,CHD8,CKMT2,CLEC2D,CNNM1,CNP,COPS9,COX20,CPNE4,CR2,CSGALNACT2,CWC22,CYP7B1,DGKG,DLAT,DMD,DNAJA4,DPY19L1,DPYSL5,EFNB3,EIF3F,ELK1,ELMOD1,EP300,EPB41L3,FAM135B,FAM149A,FAM229B,FAM50A,FAM81A,FANCD2,FBXL19,FGD4,FHOD3,FIP1…	189
Cell Cycle	Delay in M phase of cervical cancer cell lines	0.00219	0.0966			LIMK1,NEK7,TOP2B	3
Neurological Disease,Organismal Injury and Abnormalities	Chemotherapy-induced peripheral neuropathy	0.00219	0.0966			FANCD2,FGD4,GRIN2A	3
Organismal Development,Reproductive System Development and Function	Development of reproductive system	0.0022	0.0966		-0.71	APC,ASB1,C14orf39,CD177,CDK6,CDKN1B,EIF4E,ETV2,FANCD2,FGF10,GATM,GTF2B,HEXIM1,KALRN,KIF6,KLF6,MAP7,MSI1,NOS3,OCA2,PGR,PIWIL4,RBP4,REC8,RXFP1,SEPTIN4,SMAP2,SOX2,SYCP2,TGFB1I1,TNF	31
Endocrine System Development and Function,Organ Morphology,Tissue Morphology	Quantity of beta islet cells	0.00228	0.0988		-0.391	AKT2,CDK6,CDKN1B,FGF10,PGR	5
Hereditary Disorder,Neurological Disease,Organismal Injury and Abnormalities	Hereditary neuropathy	0.00232	0.0988			ASAH1,CYP7B1,DNAJB6,FGD4,KIF21A,MORC2,OTOF,PODXL,PRPS1,SLC16A2,SPG7,SSBP1,TMEM126A,TUBB,USP8,ZNHIT3	16
Amino Acid Metabolism,Post-Translational Modification,Small Molecule Biochemistry	Conversion of L-ornithine	0.00236	0.0988			GATM,ODC1	2
Amino Acid Metabolism,Post-Translational Modification,Small Molecule Biochemistry	Acetylation of amino acids	0.00236	0.0988			EP300,NAA10	2
Cell Cycle	Delay in anaphase of cervical cancer cell lines	0.00236	0.0988			LIMK1,TOP2B	2
Metabolic Disease,Organismal Injury and Abnormalities	Deficiency of transferase	0.00236	0.0988			GATM,HPRT1	2
Cancer,Endocrine System Disorders,Organismal Injury and Abnormalities,Reproductive System Disease	Hyperplasia of intermediate lobe of the pituitary gland	0.00236	0.0988			CDKN1B,GHRH	2
Cellular Assembly and Organization,Post-Translational Modification	Aggregation of actin	0.00236	0.0988			LIMK1,WAS	2
Cellular Assembly and Organization	Disassembly of podosomes	0.00236	0.0988			ADAM17,WAS	2
Tissue Morphology	Remodeling of pulmonary artery	0.00236	0.0988			NOS3,TNF	2
Organ Morphology,Organismal Development,Reproductive System Development and Function	Size of prostate gland	0.00236	0.0988			CYP7B1,WDR77	2
Endocrine System Development and Function	Glucose tolerance	0.00243	0.101		-1.288	AKT2,CADPS2,CDKN1B,GATM,GHRH,GRB10,LNPEP,MARK3,NOS3,NPY1R,PGR,PLCL2,SERTAD1,ST3GAL5,TNF	15
Cancer	Cell transformation	0.00244	0.101		0.346	AKT2,APC,CDK6,CDKN1B,DCUN1D5,EIF4E,EP300,FGF10,FH,GRB10,HSPA1A/HSPA1B,IGF2BP1,KLF6,MCF2L,MNT,ODC1,PRMT5,PTPRA,SOX2,TFDP1,TNF,UBTF	22
Embryonic Development,Organ Development,Organismal Development,Reproductive System Development and Function,Tissue Development	Growth of mammary gland	0.00245	0.101		-0.277	APC,CD177,CDKN1B,EIF4E,PGR,TNF	6
Neurological Disease	Dysmyelination	0.00246	0.101		-0.485	CDKN1B,CNP,FGD4,IFNAR2,MLC1,NACC1,NADK2,PITPNA,SCARB2,TNF	10
Cellular Movement	Cell movement	0.00247	0.101		-0.456	ACTR2,ADAM17,ADORA3,AKAP11,AKT2,APC,BARHL2,BARX2,C1QBP,CADPS2,CASP9,CD177,CDK14,CDK6,CDKN1B,CNP,CR2,CYP7B1,DMD,DNAJB6,EFNB3,EIF3F,EIF4E,ELK1,EMILIN2,FBXL19,FGD4,FGF10,FH,GLIPR2,GLRX,GRB14,HES6,HEXIM1,HSPA1A/HSPA1B,IGF2BP1,KALRN,KCNK2,KCTD5,KDM5A,KLF6,LIMK1,MAML1,MCF2L,MESP1,MPC1,MPO,MSMP,NACC1,NDEL1,NFE2L3,NOS3,OBSCN,PCOLCE2,PDLIM4,PGR,PILRA,PIWIL4,PLPP3,PNOC,PODXL,PPFIA1,PRMT5,PTPRA,RABEP1,RELB,…	85
Cellular Function and Maintenance	Organization of cells	0.00254	0.104			APC,CFL2,EP300,FHOD3,NDEL1,NLGN4X,OBSCN,TGM3,TNF,TUBB	10
Cancer,Neurological Disease,Organismal Injury and Abnormalities	Brain tumor	0.00259	0.105			ACTR1B,ADGRB3,AKAP11,AKAP14,AKT2,APC,APPBP2,ARHGEF25,ASB1,ATG4C,BARHL2,BBS5,BCL7A,C11orf65,C12orf4,C14orf39,C3orf70,CADPS2,CALCR,CARNS1,CASP9,CCDC142,CCDC97,CDH15,CDK5RAP1,CDK6,CDKN1B,CHD8,CKMT2,CLEC2D,CNNM1,CNP,COPS9,COX20,CPNE4,CR2,CSGALNACT2,CWC22,CYP7B1,DGKG,DLAT,DMD,DNAJA4,DPY19L1,DPYSL5,EFNB3,EIF3F,ELK1,ELMOD1,EP300,EPB41L3,FAM135B,FAM149A,FAM229B,FAM50A,FAM81A,FANCD2,FBXL19,FGD4,FHOD3,FIP1…	187
Cell Cycle	Entry into S phase of breast cancer cell lines	0.0026	0.105			IGF2BP1,PGR,TNF	3
Organismal Development,Tissue Development	Development of exocrine gland	0.00264	0.106		-0.441	APC,CD177,CDKN1B,EIF4E,FGF10,HEXIM1,KALRN,LIMK1,PGR,RXFP1,TGFB1I1,TNF	12
Organ Morphology,Reproductive System Development and Function,Tissue Morphology	Quantity of ovarian cells	0.00264	0.106	Increased	2.18	AKT2,NOS3,PGR,PLCL2,TNF	5
Embryonic Development,Organ Development,Organismal Development,Reproductive System Development and Function,Tissue Development	Formation of mammary gland	0.00268	0.107		-0.102	APC,CD177,CDKN1B,EIF4E,FGF10,HEXIM1,KALRN,PGR,RXFP1,TGFB1I1,TNF	11
Cancer,Hematological Disease,Organismal Injury and Abnormalities	Myeloid or lymphoid neoplasm	0.0027	0.107		1.913	ADAM17,ADGRB3,ADORA3,AKAP11,AKT2,ANKRD36,APC,BBS12,BCL7A,C11orf65,CADPS2,CARNS1,CASP9,CCDC97,CDK6,CDKN1B,CFAP20DC,CGB1/CGB2,CHD8,CKMT2,CNP,CPSF7,CR2,CSGALNACT2,CYP7B1,DLAT,DMD,DNAJA4,EFNB3,EIF4E,ELK1,EMILIN2,EP300,FAM135B,FAM167A,FAM171A2,FAM81A,FANCD2,FGD4,FHOD3,FLII,GATM,GLIPR2,GRIN2A,GTF2B,HPRT1,HSPA1A/HSPA1B,IDH3A,IFNAR2,KALRN,KDM5A,KIF21A,KLF6,KRT73,LGI4,LIMK1,MAML1,MAP7,MARK3,MNT,MPO,NBPF10…	112
Organ Morphology	Quantity of secretory structure	0.00271	0.107		0.323	AKT2,APC,CDK6,CDKN1B,FGF10,GHRH,PGR,PITPNA,SERTAD1,WDR77	10
Cancer,Organismal Injury and Abnormalities	Embryonal tumor	0.00272	0.107			ADGRB3,AKT2,APC,CDK6,CDKN1B,CLEC2D,EFNB3,ELK1,EP300,KDM5A,KLF6,LIMK1,MAP7,MLC1,MSI1,NBPF10 (includes others),NFE2L3,OBSCN,POU3F1,PRMT5,PRR5,RBFOX1,RELB,RNF14,SEPTIN4,SOX2,TEK,TNF,TOP2B,TRH	30
Developmental Disorder	Abnormal turning of embryo	0.00274	0.107			CDKN1B,EP300,MESP1,PLPP3,RRN3,SNX2	6
Cell Morphology,Organ Morphology,Skeletal and Muscular System Development and Function,Tissue Morphology	Morphology of skeletal muscle cells	0.00274	0.107			AKT2,CFL2,DMD,MAML1,POMGNT1,TNF	6
Cellular Assembly and Organization	Formation of cytoskeleton	0.0028	0.109		-1.368	ACTR2,AKAP11,APC,CDK6,CDKN1B,CNP,DMD,FHOD3,KCTD13,LIMK1,MCF2L,PDLIM4,PPFIA1,PTPRA,SEMA4D,TNF,TUBB,WAS,WASF3	19
Endocrine System Development and Function,Molecular Transport,Protein Synthesis,Small Molecule Biochemistry	Quantity of insulin in blood	0.00284	0.109		-0.615	AKT2,CDKN1B,GATM,MARK3,NFE2L1,NOS3,NPY1R,PGR,PITPNA,TNF,TRH	11
Gastrointestinal Disease,Inflammatory Response	Inflammation of gastrointestinal tract	0.00285	0.109		0.936	ADAM17,ADORA3,AKT2,APC,CD177,CR2,EP300,EPB41L3,GATM,GRIN2A,HCAR1,HPRT1,IGF2BP1,IGHG1,LGALS2,MNT,MPC1,MPO,NOS3,ODC1,POU3F1,PRR5,RELB,TNF,WAS	25
Cancer,Hereditary Disorder,Organismal Injury and Abnormalities	Multi-cancer susceptibility syndrome	0.00285	0.109			APC,CDKN1B,FH,KCNK12	4
Cancer,Organismal Injury and Abnormalities	Metastatic relapsed recurrent cancer	0.00285	0.109			CDK6,PGR,TNF,TOP2B	4
Cell Cycle,Skeletal and Muscular System Development and Function	Cell cycle progression of muscle cells	0.00285	0.109			APC,CDKN1B,EP300,TFDP1	4
Cell Death and Survival	Apoptosis of fibroblasts	0.00286	0.109		0.948	AKT2,CASP9,CDKN1B,EIF4E,EP300,MCF2L,NFE2L1,NOS3,PITPNA,TFDP1,TNF,TOP2B	12
Cancer,Gastrointestinal Disease,Organismal Injury and Abnormalities	Upper gastrointestinal carcinoma	0.00288	0.109			ADAM17,ADGRB3,AKAP11,AKT2,ANKRD36,APC,APPBP2,ARHGEF25,C12orf4,C14orf39,C1QBP,CADPS2,CASP9,CBARP,CCDC25,CDH15,CDK5RAP1,CDK6,CDKN1B,CFAP20DC,CFL2,CHD8,CPNE4,CPSF7,CWC22,CYP7B1,DCUN1D5,DGKG,DLAT,DMD,DPYSL5,DUSP26,EFNB3,EIF4E,ELMOD1,EMILIN2,EP300,EPB41L3,ERICH3,FAM135B,FAM167A,FAM181B,FBXL19,FGD4,FHOD3,FIP1L1,FKBP10,FRA10AC1,GARNL3,GRB14,GRIN2A,HDHD5,HEXIM1,KALRN,KCNA6,KCNK12,KDM5A,KIF21A,KIF6,KLHL34…	140
Cancer,Organismal Injury and Abnormalities,Reproductive System Disease	Breast cancer	0.0029	0.109			ABCA9,ADAM17,ADGRB3,ADORA3,AKT2,APC,ARHGEF25,C11orf65,C14orf39,C1QBP,C3orf70,CADPS2,CARNS1,CASP9,CD177,CDK6,CDKN1B,CFAP20DC,CHD8,CKMT2,CNNM1,CPNE4,DGKG,DMD,DNAJB6,EIF3F,EIF4E,EMILIN2,EP300,ERICH3,EXOSC2,FANCD2,FH,FHOD3,FTSJ3,GRIN2A,IDH3A,IGF2BP1,KALRN,KCNK2,KCTD5,KDM5A,KLF6,KLHL34,KRT73,LGALS2,LIMK1,LYSMD1,MAGED2,MLF1,MORC2,MUC5AC,MYO18B,NBPF10 (includes others),NEK7,NFE2L1,NFE2L3,NLGN4X,NOS3,NPY…	94
Cellular Development,Cellular Growth and Proliferation,Organ Development,Skeletal and Muscular System Development and Function,Tissue Development	Proliferation of muscle cells	0.00291	0.109		0.539	ADAM17,APC,ARHGEF25,CDK6,CDKN1B,DNAJB6,ELK1,H2AZ1,KALRN,KCNK2,MAML1,NOS3,ODC1,PGR,POMGNT1,PTPRA,RBP4,TNF,VIPR2	19
Cancer,Hematological Disease,Organismal Injury and Abnormalities	Hematologic cancer	0.00291	0.109		1.913	ADGRB3,ADORA3,AKAP11,AKT2,ANKRD36,APC,BBS12,BCL7A,C11orf65,CADPS2,CARNS1,CASP9,CCDC97,CDK6,CDKN1B,CFAP20DC,CGB1/CGB2,CHD8,CKMT2,CNP,CPSF7,CR2,CSGALNACT2,CYP7B1,DLAT,DMD,DNAJA4,EFNB3,EIF4E,ELK1,EMILIN2,EP300,FAM135B,FAM167A,FAM171A2,FAM81A,FANCD2,FGD4,FHOD3,FLII,GATM,GLIPR2,GRIN2A,GTF2B,HPRT1,HSPA1A/HSPA1B,IDH3A,IFNAR2,KALRN,KDM5A,KIF21A,KLF6,KRT73,LGI4,LIMK1,MAML1,MAP7,MARK3,MNT,MPO,NBPF10 (inclu…	111
Cell Morphology,Cellular Assembly and Organization,Cellular Development,Cellular Function and Maintenance,Cellular Growth and Proliferation,Nervous System Development and Function,Organismal Development,Tissue Development	Neuritogenesis	0.00295	0.11		-0.497	ADGRB3,APC,ARHGEF25,ATCAY,CNP,DGKG,DPYSL5,EFNB3,EIF4E,ELK1,EPB41L3,HPRT1,IGF2BP1,KALRN,LIMK1,MAP7,NDEL1,NEUROD6,PITPNA,RELB,SEMA4D,SEPTIN4,SYNGAP1,TNF,TOP2B,USP8,WAS	27
Cardiovascular Disease,Cardiovascular System Development and Function,Organ Morphology,Organismal Development,Organismal Injury and Abnormalities	Abnormal morphology of left ventricle	0.00297	0.11			ADAM17,CKMT2,DMD,EP300,HEXIM1,NOS3,TNF	7
Cancer,Neurological Disease,Organismal Injury and Abnormalities	Central nervous system cancer	0.00298	0.11			ACTR1B,ADGRB3,AKAP11,AKAP14,AKT2,APC,APPBP2,ARHGEF25,ASB1,ATG4C,BARHL2,BBS5,BCL7A,C11orf65,C12orf4,C14orf39,C3orf70,CADPS2,CALCR,CARNS1,CASP9,CCDC142,CCDC97,CDH15,CDK5RAP1,CDK6,CDKN1B,CHD8,CKMT2,CLEC2D,CNNM1,CNP,COPS9,COX20,CPNE4,CR2,CSGALNACT2,CWC22,CYP7B1,DGKG,DLAT,DMD,DNAJA4,DPY19L1,DPYSL5,EFNB3,EIF3F,ELK1,ELMOD1,EP300,EPB41L3,FAM135B,FAM149A,FAM229B,FAM50A,FAM81A,FANCD2,FBXL19,FGD4,FHOD3,FIP1…	190
Cancer,Organismal Injury and Abnormalities	HER2 positive solid malignant tumor	0.00302	0.111			CDK6,CPNE4,FANCD2,FHOD3,MLF1,MYO18B,NFE2L1,PSMD12,TEK,TOP2B,USO1	11
Developmental Disorder,Ophthalmic Disease,Organismal Injury and Abnormalities	Congenital anomaly of eye	0.00303	0.111			CDKN1B,EP300,FANCD2,FKBP10,MPC1,MYO18B,NAA10,OCA2,POMGNT1,RBP4,RXYLT1,SOX2,TEK,TMEM126A	14
Cell Morphology	Enlargement of cells	0.00305	0.111			ADAM17,ASAH1,CASP9,CDKN1B,CNP,DMD,EP300,FHOD3,GHRH,GRIN2A,H2AZ1,HPRT1,LIMK1,MNT,NOS3,POU3F1,PRMT5,TNF	18
Cellular Development,Cellular Growth and Proliferation,Hematological System Development and Function,Lymphoid Tissue Structure and Development	Expansion of memory T lymphocytes	0.00305	0.111			CDKN1B,RELB,TNF	3
Cell Morphology,Renal and Urological System Development and Function	Size of kidney cell lines	0.00305	0.111			AKT2,APC,CDKN1B	3
Cancer,Organismal Injury and Abnormalities	Recurrent malignant solid tumor	0.0031	0.112			ADORA3,CDK6,GRIN2A,IFNAR2,LIMK1,ODC1,PGR,TEK,TNF,TOP2B,TUBB	11
Cancer,Organismal Injury and Abnormalities,Reproductive System Disease	Estrogen receptor positive HER2 negative progesterone receptor positive invasive breast cancer	0.00314	0.113			CDK6,PGR,TOP2B,TUBB	4
Developmental Disorder,Embryonic Development,Organismal Development,Tissue Morphology	Abnormal morphology of primitive streak	0.00314	0.113			CHD8,MESP1,NFE2L1,PLPP3	4
Cellular Assembly and Organization,Tissue Development	Fibrogenesis	0.00317	0.113		-1.115	ACTR2,AKAP11,APC,CDK6,CDKN1B,CFL2,CNP,DMD,EP300,FHOD3,KCTD13,LIMK1,MCF2L,OBSCN,PDLIM4,PPFIA1,PTPRA,SEMA4D,TNF,TUBB,WAS,WASF3	22
Cancer,Organismal Injury and Abnormalities	Recurrent carcinoma	0.00324	0.114			CDK6,IFNAR2,LIMK1,PGR,TEK,TNF,TOP2B,TUBB	8
Cancer,Organismal Injury and Abnormalities,Reproductive System Disease	Metastatic breast or ovarian malignant neoplasm	0.00324	0.114			CDK6,DNAJB6,GRIN2A,PGR,TEK,TNF,TOP2B,TUBB	8
Cellular Assembly and Organization,Cellular Function and Maintenance	Organization of microtubules	0.00326	0.114			APC,CNP,LIMK1,NDEL1,TUBB	5
Cell Cycle	Delay in initiation of interphase	0.00326	0.114			CDKN1B,FANCD2,GRB10,MPG,TFDP1	5
Embryonic Development,Organismal Development,Tissue Morphology	Size of embryo	0.00326	0.114			C1QBP,CDK6,CDKN1B,EP300,ETV2,MAML1,MESP1,MNT,NFE2L1,RNASEH1,RRN3,SNX2,TFDP1,TNF,TOP2B,UBP1	16
Cancer,Organismal Injury and Abnormalities	Squamous-cell carcinoma	0.00335	0.115			ACTR1B,ADAM17,ADGRB3,AKAP11,AKT2,ANKRD36,APC,ARHGEF25,ARMC10,ATG4C,BARX2,BOD1L2,C11orf65,C12orf4,C14orf39,C3orf70,CADPS2,CALCR,CASP9,CCDC97,CDK6,CDKN1B,CFL2,CHD8,CKMT2,CPNE4,CR2,CYP7B1,DCUN1D5,DGKG,DLAT,DMD,EFNB3,EMILIN2,EP300,EPB41L3,ERICH3,FAM135B,FAM166B,FAM181B,FANCD2,FBXL19,FIP1L1,FLII,GRB10,GTF2B,HEXIM1,HSPA1A/HSPA1B,KALRN,KCNA6,KCNK12,KDM5A,KIF21A,KRT73,LCOR,LGI4,LIMK1,LINS1,MAML1,MAP7,MCF…	118
Cancer,Organismal Injury and Abnormalities	Cancer of head	0.00338	0.115			ADGRB3,AKAP11,APC,APPBP2,ARHGEF25,BARHL2,BBS5,C11orf65,C3orf70,CADPS2,CARNS1,CASP9,CDH15,CDK6,CDKN1B,CFL2,CPNE4,CWC22,CYP7B1,DCUN1D5,DGKG,DMD,DPY19L1,EFNB3,EIF3F,EMILIN2,EP300,EPB41L3,FAM135B,FAM229B,FANCD2,FBXL19,FIP1L1,FKBP10,FLII,GRIN2A,KALRN,KCNK12,KCTD13,KDM5A,KIF21A,KLF6,LCOR,LIMK1,LZTS3,MAGED2,MAP7,MARK3,MCF2L,MINDY2,MLC1,MNT,MPC1,MPO,MRPL10,MSI1,MSMP,MTMR3,MYO18B,MYRIP,NDEL1,NEUROD6,NKX1-…	105
Cellular Development,Cellular Growth and Proliferation	Cell proliferation of tumor cell lines	0.00338	0.115		-0.236	ADAM17,ADORA3,AKT2,APC,ASAH1,BARX2,C1QBP,CASP9,CBX1,CDK14,CDK6,CDKN1B,CHD8,DNAJB6,EIF3F,EIF4E,ELK1,EMILIN2,EP300,EPB41L3,FGF10,FH,GHRH,GRIN2A,H2AZ1,HCAR1,HES6,HEXIM1,IGF2BP1,KCNK2,KCTD5,KDM5A,KLF6,LCOR,LGALS2,LIMK1,MIDEAS,NAA10,NFE2L3,NSMCE3,ODC1,PDLIM4,PGR,PHF1,PIWIL4,PRMT5,PRPS1,PRR5,RELB,RNF14,RNF34,SEMA4D,SERTAD1,SHOC2,SLFN5,SOX2,SSBP1,ST3GAL5,TEK,TGFB1I1,TNF,TRH,TRIM21,TUBB,UBTF,UNC5C,USP8,V…	69
Developmental Disorder	Thoracic hypoplasia	0.00339	0.115		0.426	ADAM17,CDK6,CDKN1B,FGF10,HEXIM1,RBP4,RELB,TNF,UBP1,WAS	10
Cancer,Organismal Injury and Abnormalities,Reproductive System Disease	Grade 3 breast cancer	0.00345	0.115			CDK6,SOX2,SSBP1,TOP2B	4
Cellular Assembly and Organization	Development of cytoplasm	0.0035	0.115		-1.556	ACTR2,AKAP11,APC,CDK6,CDKN1B,CNP,DMD,FHOD3,KCTD13,LIMK1,MCF2L,MRPL10,NOS3,PDLIM4,PPFIA1,PTPRA,RRN3,SEMA4D,SSBP1,TNF,TUBB,WAS,WASF3	23
Cardiovascular System Development and Function,Cell-To-Cell Signaling and Interaction,Cellular Assembly and Organization	Cell-cell adhesion of endothelial cell lines	0.00351	0.115			LGALS2,TNF	2
Small Molecule Biochemistry	Formation of nitrite	0.00351	0.115			NOS3,TNF	2
Cell Death and Survival	Killing of Listeria monocytogenes 10403S	0.00351	0.115			SCARB2,TNF	2
Lipid Metabolism,Small Molecule Biochemistry	Synthesis of lactosylceramide	0.00351	0.115			ST3GAL5,TNF	2
Antigen Presentation,Cell-To-Cell Signaling and Interaction,Inflammatory Response	Allostimulatory capacity of dendritic cells	0.00351	0.115			RELB,TNF	2
Developmental Disorder,Neurological Disease,Organismal Injury and Abnormalities,Psychological Disorders	Focal epilepsy with speech disorder	0.00351	0.115			GRIN2A,NACC1	2
Digestive System Development and Function,Organ Morphology,Organismal Development	Size of intestinal villus	0.00351	0.115			IGF2BP1,TNF	2
Lipid Metabolism,Molecular Transport,Small Molecule Biochemistry	Accumulation of estrogen	0.00351	0.115			GHRH,TNF	2
Cell Cycle	Arrest in interphase of liver cells	0.00351	0.115			APC,TNF	2
Amino Acid Metabolism,Post-Translational Modification,Small Molecule Biochemistry	Conversion of arginine	0.00351	0.115			GATM,NOS3	2
Cell Cycle,Connective Tissue Development and Function	Entry into cell cycle progression of fibroblast cell lines	0.00351	0.115			CDKN1B,MNT	2
Cell-To-Cell Signaling and Interaction,Cellular Growth and Proliferation,Connective Tissue Development and Function	Induction of fibroblasts	0.00351	0.115			SOX2,TNF	2
Cellular Movement,Skeletal and Muscular System Development and Function	Migration of HAoSMC cells	0.00355	0.116			CDK6,NOS3,TNF	3
Carbohydrate Metabolism,Molecular Transport,Small Molecule Biochemistry	Concentration of D-glucose	0.00356	0.116		1.74	AKT2,BBS12,CDK5RAP1,CDKN1B,DDAH2,EP300,GATM,GRB14,MPG,MPO,NFE2L1,NOS3,PGR,POMGNT1,SCARB2,ST3GAL5,TNF	17
Endocrine System Disorders,Metabolic Disease,Organismal Injury and Abnormalities	Hypothyroidism	0.0036	0.117			CALCR,FGF10,NBPF10 (includes others),OTOF,PNOC,TRH	6
Endocrine System Development and Function,Organ Morphology,Tissue Morphology	Quantity of endocrine cells	0.00364	0.118		0.2	AKT2,CDK6,CDKN1B,FGF10,GHRH,PGR,PITPNA,SERTAD1	8
Gene Expression	Initiation of transcription of RNA	0.00372	0.12			CCNC,EP300,GTF2B,MAML1,NRBP1,PGR,RRN3,TAF11,UBTF	9
Cellular Development,Cellular Growth and Proliferation	Colony formation of lung cancer cell lines	0.00372	0.12		-0.057	ADAM17,CASP9,KLF6,RNF34,SOX2	5
Protein Synthesis	Production of protein	0.00377	0.121		-0.694	CNP,CR2,CYP7B1,IFNAR2,IGHG1,LAX1,LGALS2,NPY1R,PLCL2,RELB,SEMA4D,TNF,VIPR2,WAS,WDR77	15
Organ Morphology	Quantity of liver	0.00377	0.121		-1.067	APC,FH,MAML1,TNF	4
Cellular Function and Maintenance	Internalization of tumor cell lines	0.00384	0.123		0.882	ACTR2,APC,CCNC,FGF10,KCTD5,LIMK1,SHOC2,TNF,WAS	9
Gastrointestinal Disease,Inflammatory Disease,Inflammatory Response,Organismal Injury and Abnormalities	Ulcerative colitis	0.00392	0.125			ADORA3,APC,EP300,GRIN2A,HPRT1,IGF2BP1,MPC1,MPO,NOS3,POU3F1,PRR5,TNF	12
Cell Morphology,Cellular Function and Maintenance	Depolarization of cells	0.00397	0.125	Decreased	-2.186	CACNG8,CNP,GHRH,TNF,TRH	5
Cellular Development,Cellular Growth and Proliferation,Hair and Skin Development and Function	Proliferation of epithelial cell lines	0.00397	0.125		-1.499	CALCR,CASP9,CDK6,CDKN1B,FGF10,HSPA1A/HSPA1B,IGF2BP1,PNN,RYBP,SOX2,TFDP1,TNF,UNC5C,ZNF512B	14
Cancer,Organismal Injury and Abnormalities,Reproductive System Disease	HER2-positive breast cancer	0.00407	0.128			CDK6,CPNE4,FANCD2,FHOD3,MLF1,MYO18B,NFE2L1,PSMD12,TOP2B,USO1	10
Cancer,Endocrine System Disorders,Organismal Injury and Abnormalities	Development of thyroid gland tumor	0.00409	0.128			AKT2,CDKN1B,KDM5A	3
Cancer,Cellular Development,Cellular Growth and Proliferation,Endocrine System Disorders,Organismal Injury and Abnormalities,Reproductive System Disease,Tumor Morphology	Proliferation of ovarian cancer cells	0.00409	0.128			EIF3F,SEMA4D,TNF	3
Developmental Disorder,Hereditary Disorder,Neurological Disease,Organismal Injury and Abnormalities	Autosomal recessive mental retardation	0.00419	0.13			C12orf4,EIF3F,GATM,KDM5A,LINS1,PDHX,POMGNT1,RXYLT1,SPATA5,SYNGAP1	10
Gastrointestinal Disease,Inflammatory Disease	Gastroenteritis	0.00419	0.13		1.492	ADAM17,ADORA3,AKT2,APC,CD177,CR2,EP300,GATM,GRIN2A,HCAR1,HPRT1,IGF2BP1,LGALS2,MNT,MPC1,MPO,NOS3,ODC1,POU3F1,PRR5,RELB,TNF,WAS	23
Cancer,Gastrointestinal Disease,Hereditary Disorder,Organismal Injury and Abnormalities	Familial colorectal tumor	0.0042	0.13			APC,CDKN1B,DMD,KCNK12,ODC1,RBFOX1	6
Nervous System Development and Function,Tissue Morphology	Morphology of nervous tissue	0.00422	0.13			APC,CACNG8,CADPS2,CASP9,CDKN1B,CNP,DPYSL5,EFNB3,EIF4E,ELMOD1,EPB41L3,FGD4,KALRN,LIMK1,MLC1,NDEL1,NOS3,NPY1R,OTOF,PITPNA,POMGNT1,POU3F1,PTPRA,RRN3,SCARB2,SPG7,ST3GAL5,SYNGAP1,TNF	29
Cancer,Hematological Disease,Immunological Disease,Organismal Injury and Abnormalities	Aggressive non-Hodgkin lymphoma	0.00424	0.13			ANKRD36,BCL7A,C11orf65,CCDC97,CDK6,CDKN1B,CHD8,CR2,EIF4E,EP300,IFNAR2,NFE2L3,PRMT5,PRPS1,TMEM161A,TNF,TOP2B,ZNF615	18
Cell-To-Cell Signaling and Interaction	Intercellular communication	0.00424	0.13			EFNB3,FGF10,GHRH,LNPEP,PGR,TEK,TNF,TRH,VIPR2	9
Cell Morphology,Nervous System Development and Function,Tissue Morphology	Morphology of neuroglia	0.00438	0.131			APC,CDKN1B,EIF4E,FGD4,MLC1,POMGNT1,POU3F1,SCARB2,ST3GAL5	9
Cardiovascular System Development and Function,Cell Morphology,Organ Morphology,Organismal Development	Morphology of heart cells	0.00454	0.131			ADAM17,CDKN1B,DMD,EP300,FHOD3,GHRH,H2AZ1,HEXIM1,HPRT1,MNT,PRMT5,RBP4,TNF	13
Neurological Disease	Progressive neurological disorder	0.00463	0.131			ADAM17,ADORA3,AKAP11,ASAH1,CADPS2,CASP9,CFAP20DC,CNP,CYP7B1,DNAJB6,ELK1,FAM149A,FH,GATM,GLRX,GRIN2A,HPRT1,HSPA1A/HSPA1B,IFNAR2,IGHG1,KCNA6,LIMK1,MAGED2,MLF1,MPC1,MPO,NADK2,NFE2L1,NOS3,ODC1,PGR,PHF1,PODXL,RBFOX1,RNASEH1,RNF14,SCARB2,SOX2,TEK,TNF,TOP2B,TUBB,ZNHIT3	43
Cancer,Hematological Disease,Immunological Disease,Organismal Injury and Abnormalities	Diffuse B-cell lymphoma	0.00465	0.131			ADORA3,ANKRD36,BCL7A,C11orf65,CARNS1,CCDC97,CDKN1B,CGB1/CGB2,CNP,CPSF7,CR2,DMD,EIF4E,ELK1,EP300,HPRT1,IDH3A,KALRN,NFE2L3,NXPE4,PRMT5,SYT3,TMEM161A,TNF,TOP2B,UNC5C,USP8,ZNF615	28
Tissue Development	Organization of epithelial tissue	0.00468	0.131			APC,TGM3,TNF	3
Cellular Function and Maintenance	Homeostasis of muscle cells	0.00468	0.131			APC,CFL2,DMD	3
Cancer,Neurological Disease,Organismal Injury and Abnormalities	Neuroectodermal tumor	0.00475	0.131			AKT2,APC,CDK6,CDKN1B,EP300,KDM5A,MSI1,NBPF10 (includes others),POU3F1,PRR5,RELB,SOX2,TOP2B	13
Cancer,Organismal Injury and Abnormalities,Reproductive System Disease	Metastatic invasive breast cancer	0.00479	0.131			CDK6,DNAJB6,PGR,TOP2B,TUBB	5
Cellular Development,Cellular Growth and Proliferation	Cell proliferation of bone cancer cell lines	0.00483	0.131	Decreased	-2.804	CDK14,EMILIN2,KDM5A,NSMCE3,PHF1,PRMT5,SEMA4D,SOX2,SSBP1	9
Cell-To-Cell Signaling and Interaction,Nervous System Development and Function	Activation of renal sympathetic nerve	0.00486	0.131			ADAM17,TNF	2
Nucleic Acid Metabolism,Small Molecule Biochemistry	Metabolism of hypoxanthine	0.00486	0.131			HPRT1,PRPS1	2
Cell Cycle,Connective Tissue Development and Function	Delay in G1 phase of fibroblast cell lines	0.00486	0.131			CDKN1B,TFDP1	2
Cancer,Cell-To-Cell Signaling and Interaction,Inflammatory Response,Reproductive System Disease	Cytotoxic reaction of breast cancer cell lines	0.00486	0.131			MPG,TNF	2
Cancer,Connective Tissue Disorders,Organismal Injury and Abnormalities,Skeletal and Muscular Disorders	Metastatic bone sarcoma	0.00486	0.131			IFNAR2,TOP2B	2
Inflammatory Response	Degranulation of azurophil granules	0.00486	0.131			GLRX,WAS	2
Cellular Development,Cellular Growth and Proliferation,Connective Tissue Development and Function,Tissue Development	Initiation of generation of connective tissue cells	0.00486	0.131			SOX2,TNF	2
Cellular Compromise,Organismal Injury and Abnormalities,Skeletal and Muscular Disorders	Atrophy of myotube	0.00486	0.131			EP300,TNF	2
Visual System Development and Function	Intraocular pressure	0.00486	0.131			ADORA3,NOS3	2
Cardiovascular System Development and Function,Tissue Morphology	Relaxation of carotid artery	0.00486	0.131			NOS3,TNF	2
Gastrointestinal Disease,Organismal Injury and Abnormalities	Quantity of intestinal polyp	0.00486	0.131			APC,TNF	2
Cellular Assembly and Organization	Quantity of dense-core vesicles	0.00486	0.131			CADPS2,CDKN1B	2
Cell Cycle,Reproductive System Development and Function	S phase of breast cell lines	0.00486	0.131			CDKN1B,EP300	2
Cancer,Organismal Injury and Abnormalities,Tumor Morphology	Remission of tumor	0.00486	0.131			AKT2,TNF	2
Digestive System Development and Function,Organ Development,Organ Morphology,Tissue Development	Branching of submandibular gland	0.00486	0.131			FGF10,LIMK1	2
Dermatological Diseases and Conditions,Organismal Injury and Abnormalities	Formation of epidermoid	0.00486	0.131			APC,ODC1	2
Amino Acid Metabolism,Small Molecule Biochemistry	Metabolism of creatine	0.00486	0.131			CKMT2,GATM	2
Cell Cycle	Exit from quiescence of cells	0.00486	0.131			CDKN1B,EP300	2
Gastrointestinal Disease,Inflammatory Disease,Inflammatory Response,Organismal Injury and Abnormalities	Enteritis	0.0049	0.131		1.407	ADAM17,ADORA3,AKT2,APC,CD177,CR2,EP300,GATM,GRIN2A,HCAR1,HPRT1,IGF2BP1,LGALS2,MNT,MPC1,MPO,NOS3,POU3F1,PRR5,RELB,TNF,WAS	22
Cancer,Organismal Injury and Abnormalities	Breast or pancreatic cancer	0.00491	0.131		1.886	ABCA9,ACTR2,ADAM17,ADGRB3,ADORA3,AKAP11,AKT2,ANKRD36,APC,ARHGEF25,ARMC10,ATG4C,C11orf65,C14orf39,C1QBP,C3orf70,CADPS2,CARNS1,CASP9,CD177,CDK6,CDKN1B,CFAP20DC,CHD8,CKMT2,CLEC2D,CNNM1,CPNE4,CR2,CWC22,DGKG,DMD,DNAJB6,DPY19L1,DPYSL5,EIF3F,EIF4E,ELMOD1,EMILIN2,EP300,EPB41L3,EPB42,ERICH3,ERLEC1,EXOSC2,FAM181B,FANCD2,FH,FHOD3,FKBP10,FLII,FTSJ3,GHRH,GRB10,GRIN2A,HCAR1,HDHD5,IDH3A,IGF2BP1,KALRN,KCNA6,KCNK…	152
Cancer,Organismal Injury and Abnormalities	Relapsed malignant solid tumor	0.00499	0.131			ADORA3,CDK6,IFNAR2,LIMK1,ODC1,PGR,TEK,TNF,TOP2B,TUBB	10
Behavior,Digestive System Development and Function,Nutritional Disease	Feeding disorder	0.005	0.131			APC,BBS12,CFL2,GATM,NACC1,NPY1R,SYNGAP1	7
Cancer,Cardiovascular Disease,Organismal Injury and Abnormalities	Malignant vascular neoplasm	0.00509	0.131			CPNE4,FKBP10,IFNAR2,TNF,TOP2B	5
Cancer,Organismal Injury and Abnormalities	Metastatic soft tissue tumor	0.00512	0.131			CDK6,IFNAR2,LIMK1,TEK,TNF,TOP2B	6
Cellular Assembly and Organization	Formation of nucleus	0.00512	0.131	Increased	2.19	CBX1,CDKN1B,NEK7,RRN3,SERTAD1,UBP1	6
Cardiovascular System Development and Function,Organ Morphology,Organismal Development	Enlargement of heart ventricle	0.00513	0.131			ADAM17,ADORA3,CKMT2,DMD,EP300,GHRH,HEXIM1,NOS3,PRMT5,TNF	10
Cellular Movement	Migration of cells	0.00516	0.131		-0.5	ADAM17,ADORA3,AKAP11,AKT2,APC,BARHL2,BARX2,C1QBP,CADPS2,CASP9,CD177,CDK6,CDKN1B,CNP,CR2,CYP7B1,DNAJB6,EFNB3,EIF3F,EIF4E,ELK1,EMILIN2,FBXL19,FGD4,FGF10,FH,GLIPR2,GLRX,GRB14,HES6,HSPA1A/HSPA1B,IGF2BP1,KALRN,KCNK2,KCTD5,KDM5A,KLF6,LIMK1,MAML1,MCF2L,MESP1,MPC1,MPO,MSMP,NACC1,NDEL1,NFE2L3,NOS3,PCOLCE2,PGR,PILRA,PIWIL4,PLPP3,PNOC,PODXL,PPFIA1,PRMT5,PTPRA,RABEP1,RELB,RXFP1,SEMA4D,SEPTIN4,SHOC2,SOX2,SSBP…	76
Cancer,Organismal Injury and Abnormalities	Lymphoreticular neoplasm	0.00516	0.131		1.676	ADAM17,ADORA3,AKAP11,AKT2,ANKRD36,APC,BCL7A,C11orf65,CARNS1,CCDC97,CDK6,CDKN1B,CGB1/CGB2,CHD8,CNP,CPSF7,CR2,CYP7B1,DLAT,DMD,DNAJA4,EIF4E,ELK1,EMILIN2,EP300,FAM171A2,FANCD2,FGD4,FHOD3,FLII,GATM,GLIPR2,GTF2B,HPRT1,HSPA1A/HSPA1B,IDH3A,IFNAR2,KALRN,KDM5A,KIF21A,KLF6,KRT73,LGI4,LIMK1,MAML1,MAP7,MARK3,MNT,MPO,NBPF10 (includes others),NEUROD6,NFE2L3,NXPE4,OBSCN,OCA2,ODC1,OR9G1,PCDH19,PGR,PLCL2,PNN,POMGN…	90
Cellular Assembly and Organization	Organization of organelle	0.00525	0.131		0.896	AKT2,APC,CDH15,CDKN1B,CFL2,CNP,DNAJB6,EP300,FKBP10,H3C4,LIMK1,MAP7,NDEL1,NLGN4X,PGR,RAB43,RRN3,SEH1L,SPG7,SSBP1,TNF,TRH,TRIP11,TUBB,USO1,USP8	26
Cell Morphology,Organ Development,Organ Morphology,Skeletal and Muscular System Development and Function,Tissue Morphology	Size of skeletal muscle cells	0.00529	0.131			AKT2,DMD,MAML1,POMGNT1	4
Organ Morphology,Organismal Development,Reproductive System Development and Function	Morphology of prostate gland	0.00529	0.131			CDKN1B,CYP7B1,FGF10,WDR77	4
Cardiovascular System Development and Function,Organismal Development,Tissue Morphology	Vasodilation of mesenteric blood vessels	0.00532	0.131			KCNK2,NOS3,PNOC	3
Cell Cycle,Renal and Urological System Development and Function	Cell cycle progression of kidney cell lines	0.00532	0.131			CDKN1B,PNN,TFDP1	3
Cancer,Organismal Injury and Abnormalities	Unresectable metastatic solid tumor	0.00537	0.131			CDK6,IFNAR2,LIMK1,TEK,TNF,TOP2B	6
Skeletal and Muscular Disorders	Damage of muscle	0.00537	0.131		1.406	ADORA3,CFL2,DMD,FHOD3,MPO,TNF	6
Cell Cycle	Arrest in cell cycle progression	0.00537	0.131			APC,C1QBP,CDK14,CDKN1B,EIF4E,EP300,FANCD2,HEXIM1,KLF6,MSI1,NFE2L3,PRMT5,TFDP1,TNF	14
Cancer,Hematological Disease,Organismal Injury and Abnormalities	Neoplasia of blood cells	0.00541	0.131		1.913	ADAM17,ADGRB3,ADORA3,AKAP11,AKT2,ANKRD36,APC,BBS12,BCL7A,C11orf65,CADPS2,CARNS1,CASP9,CCDC97,CDK6,CDKN1B,CFAP20DC,CGB1/CGB2,CHD8,CKMT2,CNP,CPSF7,CR2,CSGALNACT2,CYP7B1,DLAT,DMD,DNAJA4,EIF4E,ELK1,EMILIN2,EP300,FAM135B,FAM167A,FAM171A2,FAM81A,FANCD2,FGD4,FHOD3,FLII,GATM,GLIPR2,GRIN2A,GTF2B,HPRT1,HSPA1A/HSPA1B,IDH3A,IFNAR2,KALRN,KDM5A,KIF21A,KLF6,KRT73,LGI4,LIMK1,MAML1,MAP7,MARK3,MNT,MPO,NBPF10 (incl…	108
Cancer,Organismal Injury and Abnormalities	HER2 positive carcinoma	0.00543	0.131			CPNE4,FANCD2,FHOD3,MLF1,MYO18B,NFE2L1,PSMD12,TEK,TOP2B,USO1	10
Gene Expression	Initiation of expression of RNA	0.00558	0.131			CCNC,EIF3F,EP300,GTF2B,MAML1,NRBP1,PGR,RRN3,TAF11,UBTF	10
Neurological Disease,Organismal Injury and Abnormalities	Childhood epilepsy	0.00562	0.131			ASAH1,EP300,GRIN2A,PCDH19,RBFOX1,SCARB2,ST3GAL5,SYNGAP1	8
Cellular Development,Nervous System Development and Function,Tissue Development	Maturation of neurons	0.00563	0.131			CNP,KALRN,LGI4,NEUROD6,SYNGAP1,WAS	6
Developmental Disorder,Neurological Disease	Complex neurodevelopmental disorder	0.00563	0.131			CDKN1B,EP300,GRIN2A,NLGN4X,PCDH19,SYNGAP1	6
Cancer,Dermatological Diseases and Conditions,Organismal Injury and Abnormalities	Benign papilloma	0.00572	0.131			GLRX,MYLPF,ODC1,TGM3	4
Cell Morphology,Nervous System Development and Function,Tissue Morphology	Morphology of axons	0.00581	0.131			CNP,EFNB3,EPB41L3,KALRN,POU3F1,SPG7,ST3GAL5,TNF	8
Cellular Development,Cellular Growth and Proliferation	Cell proliferation of breast cancer cell lines	0.00585	0.131		0.802	ADAM17,AKT2,ASAH1,BARX2,C1QBP,CDKN1B,DNAJB6,ELK1,EP300,GHRH,H2AZ1,HEXIM1,IGF2BP1,LCOR,MIDEAS,ODC1,PGR,PIWIL4,SEMA4D,SOX2,TEK,TNF,TRIM21	23
Cancer,Organismal Injury and Abnormalities,Reproductive System Disease	Breast or ovarian cancer	0.00587	0.131			ABCA9,ACTR2,ADAM17,ADGRB3,ADORA3,AKT2,ANKRD36,APC,ARHGEF25,ARMC10,C11orf65,C14orf39,C1QBP,C3orf70,CADPS2,CARNS1,CASP9,CD177,CDK6,CDKN1B,CFAP20DC,CHD8,CKMT2,CLEC2D,CNNM1,CPNE4,CWC22,DGKG,DMD,DNAJB6,EIF3F,EIF4E,EMILIN2,EP300,EPB41L3,ERICH3,EXOSC2,FAM181B,FANCD2,FH,FHOD3,FLII,FTSJ3,GHRH,GRIN2A,IDH3A,IGF2BP1,KALRN,KCNK2,KCTD5,KDM5A,KLF6,KLHL34,KRT73,LGALS2,LIMK1,LINS1,LNPEP,LRFN4,LYSMD1,MAGED2,MLF1,M…	120
Gastrointestinal Disease,Inflammatory Disease,Inflammatory Response,Organismal Injury and Abnormalities	Colitis	0.00591	0.131		0.73	ADAM17,ADORA3,AKT2,APC,CD177,CR2,EP300,GATM,GRIN2A,HCAR1,HPRT1,IGF2BP1,LGALS2,MPC1,MPO,NOS3,POU3F1,PRR5,TNF,WAS	20
Metabolic Disease,Organismal Injury and Abnormalities	Mitochondrial disorder	0.00593	0.131			C1QBP,COX20,DLAT,FKBP10,MORC2,MPC1,PDHX,RNASEH1,SPG7,SSBP1,TMEM126A,TUFM	12
Cardiovascular Disease,Cardiovascular System Development and Function,Organ Morphology,Organismal Development,Organismal Injury and Abnormalities	Hypertrophy of heart	0.00596	0.131			ADAM17,ADORA3,CDK5RAP1,CKMT2,DMD,ELK1,EP300,FHOD3,GHRH,H2AZ1,HEXIM1,HPRT1,MNT,NOS3,PRMT5,RBP4,TNF	17
Cell Death and Survival	Apoptosis of mammary cells	0.00601	0.131			APC,CDKN1B,EIF4E	3
Cell Morphology,Cellular Development,Cellular Growth and Proliferation,Embryonic Development,Organismal Development,Tissue Development	Branching of epithelial cells	0.00601	0.131			FGF10,SEMA4D,TNF	3
Organismal Development	Morphogenesis of gland	0.00607	0.131		-1.188	FGF10,HEXIM1,KLF6,LIMK1,TNF	5
Cancer,Organismal Injury and Abnormalities	Neoplasia of fibroblast cell lines	0.0061	0.131		0.933	DCUN1D5,EIF4E,FH,IGF2BP1,PTPRA,ST3GAL5,TNF	7
Nucleic Acid Metabolism,Small Molecule Biochemistry	Synthesis of cyclic GMP	0.00618	0.131		-1.677	GHRH,NOS3,TNF,TRH	4
Cancer,Endocrine System Disorders,Organismal Injury and Abnormalities,Reproductive System Disease	Ovarian carcinoma	0.00619	0.131			ACTR2,ADAM17,ADGRB3,ADORA3,AKT2,ANKRD36,APC,ARMC10,CADPS2,CDKN1B,CLEC2D,CWC22,DNAJB6,EP300,EPB41L3,FAM181B,FANCD2,FHOD3,FLII,IGF2BP1,KALRN,KLF6,LIMK1,LINS1,LNPEP,LRFN4,LYSMD1,MPG,MPO,MUC5AC,NEK7,NFE2L3,NPY1R,NXPE4,OBSCN,OCA2,ODC1,OTOF,PAPOLA,PCOLCE2,PGR,PLCL2,PODXL,PPFIA1,RAB3D,SLC35F4,SLFN5,SMARCAD1,SPART,TFDP1,TNF,TOP2B,TUBB,WASF3,ZNF615	55
Cell Cycle	Cell cycle progression	0.00621	0.131		-0.202	ADORA3,AKT2,APC,C1QBP,CCNC,CDK14,CDK5RAP1,CDK6,CDKN1B,EIF4E,ELK1,EP300,FANCD2,FGF10,GRB10,HEXIM1,HSPA1A/HSPA1B,KDM5A,KLF6,LAMTOR3,MLF1,MNT,MSI1,NEK7,NFE2L1,NFE2L3,PGR,PITPNA,PNN,PRMT5,RELB,RRAGD,SERTAD1,SOX2,TFDP1,TNF,TOP2B,TRIM21,TUBB,WAS	40
Tissue Development	Growth of nervous tissue	0.00626	0.131		0.246	ADAM17,AKT2,APC,ARHGEF25,CDK6,CDKN1B,CNP,DPYSL5,EFNB3,ELK1,EMX1,EP300,GHRH,IGF2BP1,KALRN,LGI4,LIMK1,MAML1,MSI1,NDEL1,NOS3,PTPRA,SEMA4D,SLC16A2,SOX2,SYNGAP1,TEK,TNF	28
Developmental Disorder,Neurological Disease,Organismal Injury and Abnormalities	Congenital encephalopathy	0.00632	0.131		-0.124	ARL3,BBS12,BBS5,C11orf65,CASP9,DPYSL5,EMX1,EP300,FAM50A,GATM,MLC1,MORC2,MPO,NOS3,PDHX,POMGNT1,RXYLT1,SNX2,SPATA5,SPG7,SYNGAP1,TFDP1,TNF,TUBB,YIPF5	25
Organ Morphology,Reproductive System Development and Function	Quantity of ovary	0.00634	0.131		1.166	AKT2,CDK6,FANCD2,NOS3,PGR,PLCL2,TNF	7
Gene Expression	Transcription	0.00638	0.131		0.012	ACTR1B,ACTR2,AKT2,APC,BARHL2,BARX2,C1QBP,CALCR,CBX1,CCNC,CDK6,CDKN1B,CHD8,CR2,DMD,DNAJA4,DNAJB6,DUSP26,ELK1,EP300,ETV2,ETV3,FGF10,GHRH,GTF2B,H2AZ1,HES6,HEXIM1,HSPA1A/HSPA1B,IFNAR2,KDM5A,KLF6,LCOR,MAML1,MCF2L,MESP1,MLF1,MNT,MPG,NACC1,NEUROD6,NFE2L1,NFE2L3,NRBP1,NSMCE3,PGR,POU3F1,PRMT5,RELB,RNF14,RRN3,RXFP1,RYBP,SEMA4D,SERTAD1,SOX2,SSX1,TAF11,TFDP1,TGFB1I1,TNF,TRH,TRIP11,UBP1,UBTF,UBXN2A,VENTX,WAS,…	70
Cellular Assembly and Organization	Formation of rosettes	0.00641	0.131			IGHG1,TGFB1I1	2
Cardiovascular System Development and Function,Cellular Compromise,Organ Morphology	Oxidative stress response of heart	0.00641	0.131			NOS3,TNF	2
Cardiovascular System Development and Function,Cell Death and Survival	Cell viability of microvascular endothelial cells	0.00641	0.131			TEK,TNF	2
Cell Cycle	Entry into S phase of cervical cancer cell lines	0.00641	0.131			CDKN1B,TRIM21	2
Cancer,Endocrine System Disorders,Organismal Injury and Abnormalities,Reproductive System Disease	Hyperplasia of adenohypophysis	0.00641	0.131			CDKN1B,GHRH	2
Cellular Development,Cellular Growth and Proliferation	Arrest in growth of colorectal cancer cell lines	0.00641	0.131			APC,PHF1	2
Cell Cycle,Skeletal and Muscular System Development and Function	Arrest in cell cycle progression of muscle cells	0.00641	0.131			CDKN1B,EP300	2
Cancer,Endocrine System Disorders,Organismal Injury and Abnormalities,Reproductive System Disease,Tissue Morphology	Quantity of gonadal tumor	0.00641	0.131			KLF6,MSMP	2
Cell Death and Survival,Embryonic Development	Cell viability of trophoblast cells	0.00641	0.131			SLC16A2,TNF	2
Cell Cycle,Cell-To-Cell Signaling and Interaction,Cellular Growth and Proliferation,Hematopoiesis	Contact growth inhibition of hematopoietic progenitor cells	0.00641	0.131			CDKN1B,TNF	2
Cancer,Organismal Injury and Abnormalities	Tumorigenesis of ovarian cancer cell lines	0.00641	0.131			PLPP3,SOX2	2
Cell-To-Cell Signaling and Interaction,Cellular Compromise,Digestive System Development and Function,Hepatic System Development and Function,Organ Development	Oxidative stress response of hepatocytes	0.00641	0.131			NFE2L1,TNF	2
Cancer,Neurological Disease,Organismal Injury and Abnormalities,Renal and Urological Disease	Clear cell sarcoma of the kidney	0.00641	0.131			POU3F1,PRR5	2
Developmental Disorder,Hereditary Disorder,Organismal Injury and Abnormalities,Skeletal and Muscular Disorders	Autosomal recessive nemaline myopathy	0.00641	0.131			CFL2,MYO18B	2
Cell Cycle,Connective Tissue Development and Function	Re-entry into S phase of fibroblast cell lines	0.00641	0.131			CDKN1B,TFDP1	2
Cancer,Organismal Injury and Abnormalities,Tissue Morphology,Tumor Morphology	Size of tumor tissue	0.00641	0.131			APC,EP300	2
Cancer,Organismal Injury and Abnormalities	Growth of mesothelioma	0.00641	0.131			APC,EP300	2
Dermatological Diseases and Conditions,Organismal Injury and Abnormalities	Hirsutism	0.00641	0.131			ODC1,PGR	2
Cell Cycle	G1/S phase transition of leukemia cell lines	0.00641	0.131			CDK6,CDKN1B	2
Cellular Development,Reproductive System Development and Function	Epithelial-mesenchymal transition of breast cell lines	0.00642	0.131		1.067	AKT2,CDKN1B,EIF4E,OBSCN,SSBP1	5
Cell-To-Cell Signaling and Interaction,Cellular Function and Maintenance,Hematological System Development and Function,Inflammatory Response	Phagocytosis of red blood cells	0.00646	0.131		1.652	ACTR2,CCNC,KCTD5,SHOC2,TNF,WAS	6
Cancer,Organismal Injury and Abnormalities	Metastasis	0.00652	0.131	Decreased	-2.162	ADAM17,ADORA3,AKT2,APC,ASAH1,C1QBP,CDK6,CDKN1B,DMD,DNAJB6,EIF4E,EP300,EPB41L3,GLRX,GRIN2A,HCAR1,HEXIM1,HPRT1,HSPA1A/HSPA1B,IFNAR2,IGF2BP1,KCNK2,KDM5A,KLF6,LGALS2,LIMK1,MPC1,NFE2L3,NOS3,PGR,PLPP3,PNN,PTPRA,SEMA4D,SSBP1,TEK,TNF,TOP2B,TUBB,USO1,WAS	41
Cancer,Organismal Injury and Abnormalities,Reproductive System Disease	Mammary tumor	0.00654	0.131		1.321	ABCA9,ADAM17,ADGRB3,ADORA3,AKT2,APC,ARHGEF25,C11orf65,C14orf39,C1QBP,C3orf70,CADPS2,CARNS1,CASP9,CD177,CDK6,CDKN1B,CFAP20DC,CHD8,CKMT2,CNNM1,CPNE4,DGKG,DMD,DNAJB6,EIF3F,EIF4E,EMILIN2,EP300,ERICH3,EXOSC2,FANCD2,FH,FHOD3,FTSJ3,GRIN2A,HEXIM1,IDH3A,IGF2BP1,KALRN,KCNK2,KCTD5,KDM5A,KLF6,KLHL34,KRT73,LGALS2,LIMK1,LYSMD1,MAGED2,MLF1,MORC2,MUC5AC,MYO18B,NBPF10 (includes others),NEK7,NFE2L1,NFE2L3,NLGN4X,N…	95
Developmental Disorder,Hereditary Disorder,Neurological Disease,Organismal Injury and Abnormalities,Psychological Disorders	Susceptibility to autism type 1	0.00666	0.131			CHD8,DMD,NLGN4X,RBFOX1	4
Cancer,Organismal Injury and Abnormalities,Reproductive System Disease	TNM stage M1 metastatic invasive breast cancer	0.00666	0.131			CDK6,PGR,TOP2B,TUBB	4
Cellular Development,Cellular Growth and Proliferation,Organ Development,Skeletal and Muscular System Development and Function,Tissue Development	Development of muscle cell lines	0.00666	0.131			ARHGEF25,H2AZ1,MAML1,PTPRA	4
Cancer,Organismal Injury and Abnormalities	Benign solid tumor	0.00666	0.131		0.589	ADGRB3,APC,CCNC,CDKN1B,CFAP20DC,CNP,CWC22,DMD,EP300,EPB41L3,FANCD2,FH,FKBP10,GHRH,GLRX,IFNAR2,LIMK1,MYLPF,NBPF10 (includes others),NFE2L3,NXPE4,ODC1,PGR,POU3F1,PRMT5,PRR5,RBP4,SEMA4D,SOX2,SSX1,TEK,TFDP1,TGM3,TOP2B,TRH,USP8	36
Behavior	Abnormal social behavior	0.00676	0.131			CADPS2,KALRN,SYNGAP1	3
Cancer,Cardiovascular Disease,Organismal Injury and Abnormalities	AIDS related Kaposi sarcoma	0.00676	0.131			IFNAR2,TNF,TOP2B	3
Cancer,Hematological Disease,Immunological Disease,Organismal Injury and Abnormalities	Acute myeloid leukemia with inv(16)	0.00676	0.131			OBSCN,TOP2B,UNC5C	3
Connective Tissue Development and Function,Skeletal and Muscular System Development and Function	Bone mineral density of trabecular bone	0.00676	0.131			PLCL2,SLC16A2,TNF	3
Cell Morphology,Cellular Function and Maintenance	Transmembrane potential of cells	0.00676	0.131			CASP9,TNF,TRH	3
Lipid Metabolism,Molecular Transport,Small Molecule Biochemistry	Reverse cholesterol transport	0.00676	0.131			MPO,PCOLCE2,TNF	3
Developmental Disorder,Neurological Disease	Congenital neurological disorder	0.0068	0.131		-0.124	ARL3,BBS12,BBS5,C11orf65,CASP9,DPYSL5,EMX1,EP300,FAM166B,FAM50A,GATM,HPRT1,KIF21A,LGI4,LIMK1,MLC1,MORC2,MPO,NOS3,OTOF,PDHX,PGR,POMGNT1,PRPS1,RXYLT1,SHOC2,SNX2,SPATA5,SPG7,SYNGAP1,TFDP1,TNF,TUBB,YIPF5	34
Cancer,Cardiovascular Disease,Organismal Injury and Abnormalities	Vascular tumor	0.00681	0.131			ADGRB3,APC,CDKN1B,CPNE4,DMD,FANCD2,FKBP10,IFNAR2,SSX1,TEK,TNF,TOP2B	12
Cancer,Organismal Injury and Abnormalities	Recurrent cancer	0.00681	0.131			ADORA3,CDK6,GRIN2A,HPRT1,IFNAR2,LIMK1,ODC1,PGR,TEK,TNF,TOP2B,TUBB	12
Developmental Disorder,Hereditary Disorder,Neurological Disease,Organismal Injury and Abnormalities	Familial mental retardation	0.00696	0.131			C12orf4,CDH15,DMD,EIF3F,EP300,FAM50A,GATM,HPRT1,KDM5A,LINS1,MORC2,PDHX,POMGNT1,RXYLT1,SLC16A2,SPATA5,SYNGAP1,TUBB	18
Cellular Compromise,DNA Replication, Recombination, and Repair	Chromosomal instability	0.00706	0.131		0.391	APC,FANCD2,NEK7,RNASEH1,TNF,WAS	6
Amino Acid Metabolism,Small Molecule Biochemistry	Release of amino acids	0.00706	0.131		-0.972	EFNB3,GRIN2A,KCNK2,PNOC,ST3GAL5,TNF	6
Reproductive System Development and Function	Morphology of reproductive system	0.00707	0.131			ADAM17,AKT2,APC,BBS12,CDKN1B,CYP7B1,ETV2,FANCD2,FGF10,GATM,GHRH,GRB10,MAP7,NAA10,NOS3,NPY1R,PGR,PIWIL4,RBP4,REC8,SEPTIN4,SLC16A2,SYCP2,TGFB1I1,TNF,UBP1,WDR77	27
Nervous System Development and Function,Neurological Disease,Organ Morphology,Organismal Development,Organismal Injury and Abnormalities	Abnormal morphology of brain	0.00712	0.131			CACNG8,CADPS2,CASP9,CDKN1B,EMX1,KALRN,LIMK1,MLC1,MSI1,NDEL1,NOS3,NPY1R,PITPNA,POMGNT1,PTPRA,ST3GAL5,SYNGAP1,TNF,TOP2B	19
Developmental Disorder,Embryonic Development,Organismal Development,Tissue Morphology	Lack of vitelline vessel	0.00716	0.131			ETV2,PLPP3,TEK,UBP1	4
Dermatological Diseases and Conditions,Organ Morphology,Organismal Injury and Abnormalities	Abnormal morphology of hair follicle	0.00716	0.131			ADAM17,AKT2,FGF10,TNF	4
Cell Morphology,Cellular Assembly and Organization,Cellular Function and Maintenance	Reorganization of filaments	0.00716	0.131		0	AKT2,CDKN1B,CNP,TRH	4
Cellular Development,Cellular Growth and Proliferation,Embryonic Development,Organ Development,Organismal Development,Reproductive System Development and Function,Tissue Development	Proliferation of mammary epithelial cells	0.00716	0.131		-0.277	APC,CD177,EIF4E,TNF	4
Cancer,Organismal Injury and Abnormalities,Tissue Morphology	Quantity of benign tumor	0.00716	0.131		0.44	APC,CDKN1B,GHRH,ODC1	4
Cell Morphology,Cellular Assembly and Organization,Cellular Function and Maintenance	Formation of lamellipodia	0.00716	0.131		0.199	ACTR2,C1QBP,CDKN1B,DGKG,FGD4,KALRN,LIMK1,SNX2,WASF3	9
Organ Morphology,Reproductive System Development and Function	Size of genital organ	0.00717	0.131			AKT2,CDKN1B,CYP7B1,TNF,WDR77	5
Cardiovascular System Development and Function,Cellular Assembly and Organization,Cellular Development,Cellular Growth and Proliferation,Embryonic Development,Organ Development,Organismal Development,Skeletal and Muscular System Development and Function,Tissue Development	Formation of myofibrils	0.00717	0.131			CFL2,DMD,EP300,FHOD3,OBSCN	5
Cancer,Organismal Injury and Abnormalities	Metastatic unresectable malignant tumor	0.00717	0.131			CDK6,IFNAR2,LIMK1,TNF,TOP2B	5
Cellular Function and Maintenance	Engulfment of tumor cell lines	0.00722	0.131		0.199	ACTR2,APC,ASB1,CCNC,FGF10,KCTD5,LIMK1,SCARB2,SHOC2,TNF,WAS	11
Cellular Development,Cellular Growth and Proliferation,Embryonic Development,Organ Development,Organismal Development,Reproductive System Development and Function,Tissue Development	Gametogenesis	0.00723	0.131		0.152	ASB1,C14orf39,CDK6,FANCD2,GATM,GTF2B,KIF6,MAP7,MSI1,NOS3,OCA2,PIWIL4,RBP4,REC8,RXFP1,SEPTIN4,SMAP2,SYCP2,TNF	19
Cancer,Organismal Injury and Abnormalities	Adenoma	0.00725	0.131		0.677	APC,CDKN1B,CFAP20DC,CWC22,EP300,EPB41L3,FANCD2,FKBP10,GHRH,NBPF10 (includes others),NFE2L3,NXPE4,ODC1,PGR,POU3F1,PRMT5,RBP4,SEMA4D,SOX2,TRH,USP8	21
Neurological Disease,Organismal Injury and Abnormalities	Cerebral disorder	0.00737	0.131			ADORA3,AKAP11,APC,APPBP2,ARHGEF25,BARHL2,BBS5,C11orf65,C3orf70,CACNG8,CADPS2,CARNS1,CASP9,CDH15,CDKN1B,CPNE4,CWC22,CYP7B1,DMD,DPY19L1,EFNB3,EIF3F,EMX1,EP300,EPB41L3,FAM135B,FAM149A,FAM229B,FANCD2,FBXL19,FKBP10,FLII,GATM,GRIN2A,HPRT1,KALRN,KCTD13,KDM5A,KLF6,LCOR,LIMK1,LZTS3,MAGED2,MARK3,MINDY2,MLC1,MLF1,MNT,MPO,MRPL10,MSI1,MSMP,MTMR3,MYO18B,MYRIP,NDEL1,NKX1-1,NOS3,NRBP1,NXPE4,OBSCN,OCA2,OTOF,PABPC…	93
Hereditary Disorder,Neurological Disease,Organismal Injury and Abnormalities	Hereditary motor neuropathy	0.00737	0.131			ASAH1,CYP7B1,FGD4,MORC2,PRPS1,SLC16A2,SPG7,TUBB,USP8	9
Cancer,Organismal Injury and Abnormalities,Reproductive System Disease	HER2-positive carcinoma of breast	0.00737	0.131			CPNE4,FANCD2,FHOD3,MLF1,MYO18B,NFE2L1,PSMD12,TOP2B,USO1	9
Cancer,Hematological Disease,Immunological Disease,Organismal Injury and Abnormalities	Mature B cell malignant tumor	0.00743	0.131			ANKRD36,APC,BCL7A,C11orf65,CARNS1,CASP9,CCDC97,CDK6,CDKN1B,CFAP20DC,CGB1/CGB2,CHD8,CNP,CPSF7,CR2,CSGALNACT2,DMD,EIF4E,ELK1,EP300,FANCD2,GTF2B,HPRT1,IDH3A,IFNAR2,KALRN,NBPF10 (includes others),NFE2L3,NXPE4,PLPP3,POU3F1,PRMT5,PRPS1,PRR5,SYT3,TFDP1,TMEM161A,TNF,TOP2B,TUBB,UNC5C,USP8,ZNF615	43
Cell Morphology,Cellular Assembly and Organization,Cellular Development,Cellular Function and Maintenance,Cellular Growth and Proliferation,Embryonic Development,Nervous System Development and Function,Organismal Development,Tissue Development	Dendritic growth/branching	0.00751	0.131		-0.146	ARHGEF25,DPYSL5,EIF4E,ELK1,IGF2BP1,KALRN,LIMK1,NEUROD6,SEMA4D,SYNGAP1,TNF,USP8,WAS	13
Infectious Diseases	Listeriosis	0.00755	0.131			C1QBP,RELB,SCARB2	3
Nervous System Development and Function,Neurological Disease,Organ Morphology,Tissue Morphology	Abnormal morphology of white matter	0.00755	0.131			MLC1,PITPNA,ST3GAL5	3
Cancer,Organismal Injury and Abnormalities,Tissue Morphology	Quantity of adenoma	0.00755	0.131			APC,CDKN1B,GHRH	3
Organ Morphology	Branching of exocrine gland	0.00756	0.131		-0.882	CDKN1B,FGF10,LIMK1,PGR,TNF	5
Cardiovascular System Development and Function,Organ Morphology,Organismal Development	Enlargement of left ventricle	0.00758	0.131			ADAM17,ADORA3,CKMT2,DMD,EP300,HEXIM1,NOS3,TNF	8
Cellular Function and Maintenance	Internalization of cells	0.00758	0.131		0.654	ACTR2,APC,CCNC,EIF4E,FGD4,FGF10,GLRX,KCTD5,LIMK1,RELB,SHOC2,TNF,TRIM21,WAS	14
Cancer,Organismal Injury and Abnormalities,Reproductive System Disease	Breast or ovarian carcinoma	0.00777	0.131			ABCA9,ACTR2,ADAM17,ADGRB3,ADORA3,AKT2,ANKRD36,APC,ARHGEF25,ARMC10,C11orf65,C14orf39,C1QBP,C3orf70,CADPS2,CARNS1,CDK6,CDKN1B,CHD8,CKMT2,CLEC2D,CNNM1,CPNE4,CWC22,DGKG,DMD,DNAJB6,EP300,EPB41L3,ERICH3,EXOSC2,FAM181B,FANCD2,FH,FHOD3,FLII,FTSJ3,GRIN2A,IGF2BP1,KALRN,KCNK2,KDM5A,KLF6,KLHL34,KRT73,LIMK1,LINS1,LNPEP,LRFN4,LYSMD1,MAGED2,MLF1,MPG,MPO,MUC5AC,MYO18B,NBPF10 (includes others),NEK7,NFE2L1,NFE2L3,…	103
Cell-To-Cell Signaling and Interaction,Cellular Function and Maintenance,Inflammatory Response	Phagocytosis of tumor cell lines	0.00782	0.131		0.649	ACTR2,CCNC,FGF10,KCTD5,LIMK1,SHOC2,TNF,WAS	8
Developmental Disorder,Neurological Disease,Psychological Disorders	Pervasive developmental disorder	0.00783	0.131			CADPS2,CHD8,DMD,EIF4E,GRIN2A,NCALD,NLGN4X,OCA2,POMGNT1,RBFOX1,RNF14,TNF,TOP2B	13
Humoral Immune Response,Protein Synthesis	Quantity of immunoglobulin	0.00783	0.131		-0.946	CR2,CYP7B1,IFNAR2,IGHG1,LAX1,LGALS2,NPY1R,PLCL2,RELB,SEMA4D,TNF,VIPR2,WAS	13
Cancer,Organismal Injury and Abnormalities,Reproductive System Disease	Breast carcinoma	0.00784	0.131			ABCA9,ADAM17,ADGRB3,ADORA3,AKT2,APC,ARHGEF25,C11orf65,C14orf39,C1QBP,C3orf70,CADPS2,CARNS1,CDK6,CDKN1B,CHD8,CKMT2,CNNM1,CPNE4,DGKG,DMD,DNAJB6,EP300,ERICH3,EXOSC2,FANCD2,FH,FHOD3,FTSJ3,GRIN2A,IGF2BP1,KALRN,KCNK2,KDM5A,KLHL34,KRT73,LIMK1,LYSMD1,MAGED2,MLF1,MUC5AC,MYO18B,NBPF10 (includes others),NEK7,NFE2L1,NFE2L3,NLGN4X,NPY1R,OBSCN,OTOF,PCDH19,PGR,PILRA,PODXL,PPFIA1,PSMD12,PTPRA,RBFOX1,RBMX2,RNF14,…	75
Neurological Disease,Organismal Injury and Abnormalities	Memory deficits	0.00792	0.131			CADPS2,KALRN,LNPEP,MPO,PGR,SYNGAP1,TNF	7
Cellular Assembly and Organization,Cellular Function and Maintenance	Organization of filaments	0.00795	0.131		0.447	AKT2,APC,CDKN1B,CFL2,CNP,DNAJB6,FKBP10,LIMK1,NDEL1,TRH,TUBB	11
Cancer,Hereditary Disorder,Organismal Injury and Abnormalities	Susceptibility to cancer	0.00797	0.131			APC,C11orf65,CDKN1B,FH,KCNK12	5
Cell Morphology,Organ Morphology,Organismal Development,Reproductive System Development and Function	Morphology of ovarian cortex cells	0.00816	0.131			CDKN1B,TNF	2
Cell Morphology	Contraction of uterine cell lines	0.00816	0.131			PLCL2,TNF	2
Cell-To-Cell Signaling and Interaction,Cellular Assembly and Organization,Embryonic Development	Cell-cell contact of embryonic cell lines	0.00816	0.131			CEACAM16,POMGNT1	2
Amino Acid Metabolism,Small Molecule Biochemistry	Catabolism of arginine	0.00816	0.131			DDAH2,NOS3	2
Cellular Movement,Immune Cell Trafficking,Inflammatory Response	Invasion of bone marrow-derived macrophages	0.00816	0.131			KLF6,WAS	2
Cell Cycle	G0/G1 phase transition of breast cancer cell lines	0.00816	0.131			PTPRA,TNF	2
Cell Morphology,Hematological System Development and Function,Humoral Immune Response	Polarization of B lymphocytes	0.00816	0.131			TNF,WAS	2
Amino Acid Metabolism,Molecular Transport,Small Molecule Biochemistry	Quantity of L-arginine	0.00816	0.131			FH,NOS3	2
Cell Cycle	S phase of lymphoma cell lines	0.00816	0.131			CASP9,CDKN1B	2
Amino Acid Metabolism,Small Molecule Biochemistry	Release of serine family amino acid	0.00816	0.131			EFNB3,TNF	2
Cell Cycle,Cellular Growth and Proliferation	Antiproliferative response of tumor cell lines	0.00816	0.131			CDKN1B,TNF	2
Small Molecule Biochemistry	Synthesis of nitrite	0.00824	0.131		-1.184	ADORA3,LNPEP,NOS3,TNF	4
Cell Cycle	Interphase of kidney cell lines	0.00824	0.131			CALCR,CDK6,CDKN1B,TFDP1	4
Cancer,Organismal Injury and Abnormalities	Neoplastic cell transformation of fibroblast cell lines	0.00839	0.131		0.592	DCUN1D5,EIF4E,FH,IGF2BP1,PTPRA,TNF	6
Cellular Growth and Proliferation,Organ Development	Proliferation of intestinal cells	0.0084	0.131		0.247	APC,CDKN1B,MSI1,ODC1,TNF	5
Carbohydrate Metabolism,Lipid Metabolism,Molecular Transport,Small Molecule Biochemistry	Quantity of phosphatidylinositol phosphate	0.0084	0.131			MTMR3,TEK,TRH	3
Cell Cycle	Arrest in interphase of prostate cancer cell lines	0.0084	0.131			CBX1,CDKN1B,LIMK1	3
Cellular Development,Cellular Growth and Proliferation,Connective Tissue Development and Function,Tissue Development	Colony formation of fibroblasts	0.0084	0.131			SOX2,TGFB1I1,TNF	3
Cell Morphology,Nervous System Development and Function,Tissue Morphology	Morphology of radial glial cells	0.0084	0.131			APC,CDKN1B,POMGNT1	3
Cancer,Neurological Disease,Organismal Injury and Abnormalities	Cerebellar neoplasm	0.0085	0.131			APC,CDK6,CDKN1B,EP300,KDM5A,LIMK1,MSI1,SOX2,TOP2B	9
Cancer,Hematological Disease,Immunological Disease,Organismal Injury and Abnormalities	Aggressive mature B-cell lymphoma	0.00851	0.131			ANKRD36,BCL7A,C11orf65,CCDC97,CDK6,CDKN1B,CHD8,CR2,EIF4E,EP300,NFE2L3,PRMT5,PRPS1,TMEM161A,TNF,TOP2B,ZNF615	17
Cell Death and Survival	Cell death of blood cells	0.00866	0.131		-1.23	ADAM17,ADORA3,AKT2,APC,ASAH1,CASP9,CDK6,CDKN1B,CR2,EIF4E,EP300,LAX1,LGALS2,MCF2L,MLF1,MNT,MPO,MUC5AC,NEK7,RELB,SEMA4D,TFDP1,TNF,TRIM21,TUBB,VIPR2,WAS	27
Neurological Disease,Organismal Injury and Abnormalities	Childhood encephalopathy	0.00874	0.131			ASAH1,EP300,GRIN2A,PCDH19,RBFOX1,SCARB2,ST3GAL5,SYNGAP1,TOP2B	9
Cancer,Hematological Disease,Immunological Disease,Organismal Injury and Abnormalities	Lymphocytic cancer	0.00878	0.131		1.632	ADGRB3,ADORA3,AKAP11,AKT2,ANKRD36,APC,BBS12,BCL7A,C11orf65,CADPS2,CARNS1,CASP9,CCDC97,CDK6,CDKN1B,CFAP20DC,CGB1/CGB2,CHD8,CKMT2,CNP,CPSF7,CR2,CSGALNACT2,DLAT,DMD,EFNB3,EIF4E,ELK1,EP300,FAM135B,FAM167A,FAM171A2,FAM81A,FANCD2,GATM,GRIN2A,GTF2B,HPRT1,IDH3A,IFNAR2,KALRN,KIF21A,KLF6,KRT73,LGI4,LIMK1,MNT,NBPF10 (includes others),NFE2L3,NPY1R,NXPE4,OBSCN,ODC1,OTOF,PCDH19,PGR,PLCL2,PLPP3,POU3F1,PRMT5,PRP…	83
Organ Morphology,Reproductive System Development and Function	Morphology of genital organ	0.00878	0.131			AKT2,APC,BBS12,CDKN1B,CYP7B1,FANCD2,FGF10,GATM,GHRH,MAP7,NAA10,NOS3,NPY1R,PGR,PIWIL4,RBP4,REC8,SEPTIN4,SLC16A2,SYCP2,TNF,WDR77	22
Developmental Disorder,Neurological Disease,Psychological Disorders	Autism	0.00882	0.131			CADPS2,CHD8,DMD,EIF4E,GRIN2A,NLGN4X,RBFOX1	7
Organ Morphology,Reproductive System Development and Function,Tissue Morphology	Quantity of oocytes	0.00882	0.131		1.886	NOS3,PGR,PLCL2,TNF	4
Cardiovascular System Development and Function,Cellular Assembly and Organization,Cellular Development,Cellular Function and Maintenance,Cellular Growth and Proliferation,Embryonic Development,Organ Development,Organismal Development,Skeletal and Muscular System Development and Function,Tissue Development	Organization of sarcomere	0.00882	0.131			CFL2,EP300,FHOD3,OBSCN	4
Digestive System Development and Function,Organ Morphology,Organismal Development	Morphology of crypt of Lieberkuhn	0.00884	0.131			APC,CDKN1B,FGF10,IGF2BP1,WAS	5
Cancer,Gastrointestinal Disease,Hereditary Disorder,Organismal Injury and Abnormalities	Familial colorectal cancer	0.00884	0.131			APC,CDKN1B,DMD,KCNK12,RBFOX1	5
Cell Death and Survival	Apoptosis of fibroblast cell lines	0.00884	0.131		-0.693	AKT2,ASAH1,CASP9,CCNC,CDKN1B,FH,GRB10,IFNAR2,MNT,SFT2D2,SYCP2,TAX1BP1,TNF,UNC5C	14
Cancer,Hematological Disease,Organismal Injury and Abnormalities	Lymphocytic neoplasm	0.00905	0.131		1.632	ADGRB3,ADORA3,AKAP11,AKT2,ANKRD36,APC,BBS12,BCL7A,C11orf65,CADPS2,CARNS1,CASP9,CCDC97,CDK6,CDKN1B,CFAP20DC,CGB1/CGB2,CHD8,CKMT2,CNP,CPSF7,CR2,CSGALNACT2,DLAT,DMD,EFNB3,EIF4E,ELK1,EP300,FAM135B,FAM167A,FAM171A2,FAM81A,FANCD2,GATM,GRIN2A,GTF2B,HPRT1,IDH3A,IFNAR2,KALRN,KIF21A,KLF6,KRT73,LGI4,LIMK1,MNT,NBPF10 (includes others),NFE2L3,NPY1R,NXPE4,OBSCN,ODC1,OTOF,PCDH19,PGR,PLCL2,PLPP3,POU3F1,PRMT5,PRP…	83
Cell Death and Survival	Apoptosis of skin	0.00911	0.131		0.791	CASP9,CDK6,FGF10,RELB,TNF,TRH	6
Cancer,Organismal Injury and Abnormalities	Multiple cancers	0.00918	0.131			ABCA9,ACTR2,ADAM17,ADGRB3,ADORA3,AKT2,ANKRD36,APC,ARHGEF25,ARMC10,C11orf65,C14orf39,C1QBP,C3orf70,CADPS2,CARNS1,CASP9,CD177,CDK6,CDKN1B,CFAP20DC,CHD8,CKMT2,CLEC2D,CNNM1,CPNE4,CSGALNACT2,CWC22,DGKG,DMD,DNAJB6,EIF3F,EIF4E,EMILIN2,EP300,EPB41L3,ERICH3,EXOSC2,FAM181B,FANCD2,FH,FHOD3,FLII,FTSJ3,GHRH,GRIN2A,IDH3A,IFNAR2,IGF2BP1,KALRN,KCNK2,KCTD5,KDM5A,KLF6,KLHL34,KRT73,LGALS2,LIMK1,LINS1,LNPEP,LRFN4,LY…	122
Connective Tissue Development and Function,Tissue Morphology	Quantity of adipose tissue	0.00921	0.131		0.303	AKT2,BBS12,CDKN1B,GATM,GHRH,LNPEP,MARK3,NAA10,NOS3,NPY1R,PILRA,TNF,VIPR2	13
Cardiovascular Disease,Immunological Disease	Behcet disease	0.0093	0.131			HPRT1,IFNAR2,TNF	3
Cancer,Organismal Injury and Abnormalities,Reproductive System Disease	Hormone-refractory malignant neoplasm of prostate	0.0093	0.131			EIF4E,KLF6,TOP2B	3
Cellular Development,Cellular Growth and Proliferation,Embryonic Development	Proliferation of embryonic stem cell lines	0.0093	0.131			LAMTOR3,NACC1,RYBP	3
Cell Death and Survival	Apoptosis	0.0094	0.131		-0.192	ADAM17,ADORA3,AKT2,APC,ARMC10,ASAH1,C1QBP,CALCR,CASP9,CCNC,CDK6,CDKN1B,CHD8,CNP,CR2,DDAH2,EIF3F,EIF4E,ELK1,EMILIN2,EP300,ETV2,FGD4,FGF10,FH,GHRH,GLRX,GRB10,GRIN2A,HEXIM1,HSPA1A/HSPA1B,IFNAR2,IGF2BP1,IGHG1,KALRN,KLF6,LGALS2,MAML1,MCF2L,MLF1,MNT,MPG,MPO,MSI1,MUC5AC,NACC1,NDEL1,NEK7,NFE2L1,NFE2L3,NOS3,NSMCE3,OBSCN,ODC1,PDLIM4,PGR,PHF1,PITPNA,PIWIL4,POU3F1,PRMT5,PRPS1,PUS10,RBM24,RBP4,RELB,RNASEH1,RN…	88
Hematological System Development and Function,Lymphoid Tissue Structure and Development,Organ Development,Tissue Development	Growth of thymus gland	0.00949	0.131		-0.54	CDKN1B,FGF10,IFNAR2,MCF2L,TNF,WAS	6
Hematological System Development and Function,Humoral Immune Response,Lymphoid Tissue Structure and Development,Tissue Morphology	Quantity of marginal-zone B lymphocytes	0.00949	0.131		1.226	CR2,EP300,MAML1,NPY1R,RELB,WAS	6
Psychological Disorders	Schizophrenia spectrum disorder	0.00961	0.131			AKAP11,CADPS2,CDKN1B,CHD8,CNP,DMD,EIF4E,ELK1,GLRX,GRIN2A,HPRT1,MLC1,NBPF10 (includes others),NLGN4X,PGR,PLCL2,RBFOX1,SPATA5,SYT3,TNF,ZNF530	21
Cancer,Organismal Injury and Abnormalities,Renal and Urological Disease	Metastatic renal cancer	0.00977	0.131			GRIN2A,IFNAR2,PGR,TEK,TOP2B	5
Gene Expression,RNA Damage and Repair,RNA Post-Transcriptional Modification	Stabilization of mRNA	0.00979	0.131			CALCR,EXOSC2,HSPA1A/HSPA1B,IGF2BP1,PABPC4,RBM24,TNF	7
Cell Morphology,Cellular Assembly and Organization,Cellular Development,Cellular Function and Maintenance,Cellular Growth and Proliferation,Embryonic Development,Nervous System Development and Function,Organismal Development,Tissue Development	Branching of neurites	0.00987	0.131		0.739	ARHGEF25,DPYSL5,EIF4E,ELK1,IGF2BP1,KALRN,LIMK1,MAP7,NEUROD6,RELB,SEMA4D,SYNGAP1,TNF,USP8,WAS	15
Organ Morphology,Reproductive System Development and Function	Quantity of ovarian follicle	0.00988	0.131		-1	AKT2,CDK6,FANCD2,NOS3,PGR,TNF	6
Organismal Injury and Abnormalities	Hypertrophy	0.00988	0.131			ADAM17,ADORA3,CDK5RAP1,CDKN1B,CKMT2,DMD,ELK1,EP300,FHOD3,GHRH,H2AZ1,HEXIM1,HPRT1,MNT,NOS3,ODC1,PGR,POU3F1,PRMT5,RBP4,TNF	21
Gastrointestinal Disease,Organismal Injury and Abnormalities	Abnormality of large intestine	0.01	0.131		1.095	ADAM17,ADORA3,AKT2,APC,CD177,CR2,EP300,FGF10,GATM,GRIN2A,HCAR1,HPRT1,IGF2BP1,LGALS2,MPC1,MPO,NOS3,POU3F1,PRR5,TNF,WAS	21

## Sheet: L4_CanonicalPathways
Ingenuity Canonical Pathways	-log(B-H p-value)	Ratio	z-score	Molecules
Agrin Interactions at Neuromuscular Junction	0.265	0.0714	-	CHRNA1,GABPA,NRG2,RAP2A,RASD2
Germ Cell-Sertoli Cell Junction Signaling	0.265	0.0468	-	ACTN4,CDH2,LIMK1,MAP3K10,MAP3K9,RAP2A,RASD2,RHOU
Reelin Signaling in Neurons	0.265	0.0504	-0.816	APOE,ARHGEF11,ARHGEF2,CDH2,LIMK1,MAP3K10,MAP3K9
Chemokine Signaling	0.265	0.0625	-1	CCL5,CXCR4,LIMK1,RAP2A,RASD2
Pyridoxal 5'-phosphate Salvage Pathway	0.265	0.0606	0	BRAF,EIF2AK2,LIMK1,MAP3K9
ERBB4 Signaling	0.265	0.0588	-	NRG2,RAP2A,RASD2,YAP1
NER (Nucleotide Excision Repair, Enhanced Pathway)	0.265	0.0485	-2	COPS7B,DDB2,ERCC2,H4C4,PRIM2
EIF2 Signaling	0.265	0.0357	-	AGO1,AGO2,EIF2AK2,EIF3A,RAP2A,RASD2,RPL5,RPS29
Signaling by Rho Family GTPases	0.265	0.0336	-0.707	ARHGEF11,ARHGEF2,CDH2,GNG10,LIMK1,MAP3K10,MAP3K9,RHOU,SEPTIN12
Ephrin B Signaling	0.265	0.0556	-	CXCR4,EFNB3,GNG10,LIMK1
α-Adrenergic Signaling	0.265	0.0463	-	ADRA1A,GNG10,PHKG2,RAP2A,RASD2
Spermine Biosynthesis	0.265	0.5	-	SMS
L-cysteine Degradation III	0.265	0.5	-	GOT1
Antiproliferative Role of Somatostatin Receptor 2	0.265	0.0519	-	BRAF,GNG10,RAP2A,RASD2
Huntington's Disease Signaling	0.265	0.0318	-	ATP5F1C,CLTB,GNG10,MAP3K10,PSMB6,PSMD2,PSMD6,REST,TAF9B
Thyroid Cancer Signaling	0.265	0.0506	-1	BRAF,CXCR4,RAP2A,RASD2
Purine Nucleotides Degradation II (Aerobic)	0.265	0.105	-	ADARB2,GDA
Epithelial Adherens Junction Signaling	0.265	0.0382	0.816	CDH2,LIMK1,RAP2A,RASD2,SNAI2,YAP1
MSP-RON Signaling In Macrophages Pathway	0.265	0.042	0.447	HLA-DQB1,IFNGR1,IFNGR2,RAP2A,RASD2
Sirtuin Signaling Pathway	0.265	0.0308	0.447	ATG7,ATP5F1C,DUSP6,GABPA,NDUFS6,PPID,SMARCA5,TIMM13,TOMM6
Ephrin Receptor Signaling	0.265	0.0345	0	CXCR4,EFNA3,EFNB3,GNG10,LIMK1,RAP2A,RASD2
Inhibition of ARE-Mediated mRNA Degradation Pathway	0.265	0.0373	-	AGO1,AGO2,CNOT4,PSMB6,PSMD2,PSMD6
HOTAIR Regulatory Pathway	0.265	0.0368	-0.816	AGO1,AGO2,ATG7,REST,SNAI2,STK38
Melanoma Signaling	0.265	0.06	-	BRAF,RAP2A,RASD2
Wound Healing Signaling Pathway	0.265	0.0317	-2.828	CCL5,COL6A3,IFNGR1,IFNGR2,IL36A,RAP2A,RASD2,SNAI2
UVC-Induced MAPK Signaling	0.265	0.0588	-	BRAF,RAP2A,RASD2
Methylglyoxal Degradation I	0.265	0.333	-	GLO1
Glutamate Degradation II	0.265	0.333	-	GOT1
Aspartate Biosynthesis	0.265	0.333	-	GOT1
HMGB1 Signaling	0.265	0.0359	-1	IFNGR1,IFNGR2,IL36A,RAP2A,RASD2,RHOU
FXR/RXR Activation	0.265	0.0397	-	APOE,APOH,FABP6,FBP1,IL36A
CXCR4 Signaling	0.265	0.0355	0	ARHGEF11,CXCR4,GNG10,RAP2A,RASD2,RHOU
Vitamin-C Transport	0.265	0.087	-	LRRC8D,TXNRD3
HGF Signaling	0.265	0.0379	-	ELF2,MAP3K10,MAP3K9,RAP2A,RASD2
Ferroptosis Signaling Pathway	0.265	0.0379	-0.447	BRAF,PHKG2,RAP2A,RASD2,YAP1
CSDE1 Signaling Pathway	0.265	0.0536	-	AGO1,AGO2,SNAI2
FAT10 Signaling Pathway	0.265	0.0536	-	PSMB6,PSMD2,PSMD6
CDP-diacylglycerol Biosynthesis I	0.265	0.08	-	AGPAT3,LPCAT2
Eumelanin Biosynthesis	0.265	0.25	-	MIF
L-cysteine Degradation I	0.265	0.25	-	GOT1
Regulation of eIF4 and p70S6K Signaling	0.265	0.0335	-	AGO1,AGO2,EIF3A,RAP2A,RASD2,RPS29
Polyamine Regulation in Colon Cancer	0.265	0.0517	-	BRAF,SMS,STIM1
Role of JAK1, JAK2 and TYK2 in Interferon Signaling	0.265	0.0769	-	IFNGR1,IFNGR2
Cancer Drug Resistance By Drug Efflux	0.265	0.0517	-	BRAF,RAP2A,RASD2
Phosphatidylglycerol Biosynthesis II (Non-plastidic)	0.259	0.0741	-	AGPAT3,LPCAT2
p53 Signaling	0.259	0.0408	-	GNL3,PERP,SNAI2,ST13
Salvage Pathways of Pyrimidine Ribonucleotides	0.259	0.0408	0	BRAF,EIF2AK2,LIMK1,MAP3K9
Acute Phase Response Signaling	0.25	0.0324	-	APOH,C1S,IL36A,MBL2,RAP2A,RASD2
Semaphorin Signaling in Neurons	0.249	0.0484	-	LIMK1,RHOU,SEMA7A
Methylglyoxal Degradation III	0.249	0.069	-	CYP2E1,PRXL2B
Serine Biosynthesis	0.249	0.2	-	UBAC2
CMP-N-acetylneuraminate Biosynthesis I (Eukaryotes)	0.249	0.2	-	NANS
Production of Nitric Oxide and Reactive Oxygen Species in Macrophages	0.249	0.0314	-1.633	APOE,IFNGR1,IFNGR2,MAP3K10,MAP3K9,RHOU
Regulation Of The Epithelial Mesenchymal Transition By Growth Factors Pathway	0.249	0.0312	-0.816	BRAF,CDH2,RAP2A,RASD2,SNAI2,YAP1
ERB2-ERBB3 Signaling	0.249	0.0462	-	NRG2,RAP2A,RASD2
PD-1, PD-L1 cancer immunotherapy pathway	0.249	0.0377	0	HLA-DQB1,IFNGR1,IFNGR2,YAP1
PPAR Signaling	0.249	0.0374	-	IL36A,RAP2A,RASD2,SNW1
Cell Cycle: G1/S Checkpoint Regulation	0.249	0.0441	-	E2F5,GNL3,RPL5
UDP-N-acetyl-D-glucosamine Biosynthesis II	0.249	0.167	-	GFPT1
Aspartate Degradation II	0.249	0.167	-	GOT1
Airway Inflammation in Asthma	0.249	0.0606	-	IFNGR1,IFNGR2
Role of MAPK Signaling in Promoting the Pathogenesis of Influenza	0.249	0.0354	-1	ATP6V0E1,BRAF,RAP2A,RASD2
DNA Methylation and Transcriptional Repression Signaling	0.249	0.0571	-	ARID4B,H4C4
Glioma Invasiveness Signaling	0.249	0.0411	-	RAP2A,RASD2,RHOU
Superpathway of Serine and Glycine Biosynthesis I	0.249	0.143	-	UBAC2
Thioredoxin Pathway	0.249	0.143	-	TXNRD3
Adenine and Adenosine Salvage III	0.249	0.143	-	ADARB2
Interferon Signaling	0.249	0.0556	-	IFNGR1,IFNGR2
IL-8 Signaling	0.249	0.0286	1	BRAF,GNG10,LIMK1,RAP2A,RASD2,RHOU
Cardiac Hypertrophy Signaling	0.249	0.0269	-1.342	ADRA1A,GNG10,MAP3K10,MAP3K9,RAP2A,RASD2,RHOU
Cell Cycle Regulation by BTG Family Proteins	0.249	0.0541	-	BTG1,E2F5
Complement System	0.249	0.0541	-	C1S,MBL2
mTOR Signaling	0.249	0.0283	-	EIF3A,MAPKAP1,RAP2A,RASD2,RHOU,RPS29
Cholecystokinin/Gastrin-mediated Signaling	0.249	0.0336	-	IL36A,RAP2A,RASD2,RHOU
Macropinocytosis Signaling	0.249	0.0395	-	ACTN4,RAP2A,RASD2
NGF Signaling	0.249	0.0333	-	MAP3K10,MAP3K9,RAP2A,RASD2
Notch Signaling	0.249	0.0526	-	MAML3,MFNG
Inositol Pyrophosphates Biosynthesis	0.249	0.125	-	IP6K1
Purine Ribonucleosides Degradation to Ribose-1-phosphate	0.249	0.125	-	ADARB2
Role of MAPK Signaling in Inhibiting the Pathogenesis of Influenza	0.249	0.039	-	BRAF,CCL5,EIF2AK2
RHOGDI Signaling	0.249	0.0279	-0.447	ARHGEF11,ARHGEF2,CDH2,GNG10,LIMK1,RHOU
NF-κB Activation by Viruses	0.249	0.0385	-	EIF2AK2,RAP2A,RASD2
Antigen Presentation Pathway	0.249	0.0513	-	HLA-DQB1,PSMB6
Th1 Pathway	0.249	0.0328	-1	HLA-DQB1,ICOS,IFNGR1,IFNGR2
Synaptogenesis Signaling Pathway	0.249	0.0252	-1.134	APOE,BRAF,CDH2,EFNA3,EFNB3,LIMK1,RAP2A,RASD2
Acetone Degradation I (to Methylglyoxal)	0.239	0.05	-	CYP2E1,PRXL2B
Th1 and Th2 Activation Pathway	0.239	0.0291	-	CXCR4,HLA-DQB1,ICOS,IFNGR1,IFNGR2
Pathogenesis of Multiple Sclerosis	0.239	0.111	-	CCL5
Salvage Pathways of Pyrimidine Deoxyribonucleotides	0.239	0.111	-	TK2
Role of MAPK Signaling in the Pathogenesis of Influenza	0.235	0.0366	-	CCL5,RAP2A,RASD2
Endocannabinoid Developing Neuron Pathway	0.235	0.0315	-	BRAF,GNG10,RAP2A,RASD2
Thrombin Signaling	0.23	0.0267	0	ARHGEF11,ARHGEF2,GNG10,RAP2A,RASD2,RHOU
PEDF Signaling	0.229	0.0357	-	PNPLA2,RAP2A,RASD2
BAG2 Signaling Pathway	0.229	0.0357	-	PSMB6,PSMD2,PSMD6
Oncostatin M Signaling	0.229	0.0465	-	RAP2A,RASD2
B Cell Development	0.225	0.0455	-	HLA-DQB1,IGKC
Role of Hypercytokinemia/hyperchemokinemia in the Pathogenesis of Influenza	0.225	0.0349	-	CCL5,EIF2AK2,IL36A
PDGF Signaling	0.225	0.0349	-	EIF2AK2,RAP2A,RASD2
CLEAR Signaling Pathway	0.218	0.0246	1.89	ATP6V0E1,CTSA,GLMP,LAMTOR2,PLBD2,RAP2A,RASD2
CCR3 Signaling in Eosinophils	0.218	0.0296	-	GNG10,LIMK1,RAP2A,RASD2
STAT3 Pathway	0.218	0.0296	-	MAP3K10,MAP3K9,RAP2A,RASD2
Retinol Biosynthesis	0.218	0.0435	-	PNLIPRP3,PNPLA2
Regulation of Cellular Mechanics by Calpain Protease	0.218	0.0337	-	ACTN4,RAP2A,RASD2
Role of PKR in Interferon Induction and Antiviral Response	0.218	0.0294	-	EIF2AK2,IFNGR1,IFNGR2,NLRP14
iNOS Signaling	0.218	0.0426	-	IFNGR1,IFNGR2
Ephrin A Signaling	0.218	0.0426	-	EFNA3,LIMK1
Axonal Guidance Signaling	0.218	0.0217	-	ABLIM1,ARHGEF11,CHMP1A,CXCR4,EFNA3,EFNB3,GNG10,LIMK1,RAP2A,RASD2,SEMA7A
Acute Myeloid Leukemia Signaling	0.218	0.033	-	BRAF,RAP2A,RASD2
MSP-RON Signaling In Cancer Cells Pathway	0.218	0.0286	0	BRAF,ELF2,RAP2A,RASD2
Actin Nucleation by ARP-WASP Complex	0.218	0.0323	-	RAP2A,RASD2,RHOU
IL-4 Signaling	0.218	0.0323	-	HLA-DQB1,RAP2A,RASD2
GNRH Signaling	0.218	0.026	-	GNG10,MAP3K10,MAP3K9,RAP2A,RASD2
Non-Small Cell Lung Cancer Signaling	0.218	0.0319	-	E2F5,RAP2A,RASD2
ERBB Signaling	0.218	0.0319	-	NRG2,RAP2A,RASD2
Assembly of RNA Polymerase II Complex	0.218	0.04	-	ERCC2,TAF9B
Triacylglycerol Biosynthesis	0.218	0.04	-	AGPAT3,LPCAT2
Xenobiotic Metabolism General Signaling Pathway	0.218	0.028	-2	MAP3K10,MAP3K9,RAP2A,RASD2
Hepatic Fibrosis / Hepatic Stellate Cell Activation	0.218	0.0258	-	CCL5,COL6A3,CYP2E1,IFNGR1,IFNGR2
Guanosine Nucleotides Degradation III	0.218	0.0769	-	GDA
Regulation of the Epithelial-Mesenchymal Transition Pathway	0.215	0.0256	-	BRAF,CDH2,RAP2A,RASD2,SNAI2
Phenylalanine Degradation IV (Mammalian, via Side Chain)	0.203	0.0714	-	GOT1
Pulmonary Healing Signaling Pathway	0.203	0.0251	-0.447	BRAF,CXCR4,RAP2A,RASD2,YAP1
Natural Killer Cell Signaling	0.203	0.0251	-1.342	LIMK1,MAP3K10,MAP3K9,RAP2A,RASD2
VEGF Signaling	0.203	0.0303	-	ACTN4,RAP2A,RASD2
ID1 Signaling Pathway	0.203	0.025	-0.447	BRAF,CHRNA1,RAP2A,RASD2,REST
Transcriptional Regulatory Network in Embryonic Stem Cells	0.198	0.037	-	H4C4,REST
Primary Immunodeficiency Signaling	0.187	0.0357	-	ICOS,IGKC
Sertoli Cell-Sertoli Cell Junction Signaling	0.187	0.0243	-	ACTN4,MAP3K10,MAP3K9,RAP2A,RASD2
Virus Entry via Endocytic Pathways	0.187	0.0288	-	CLTB,RAP2A,RASD2
CD27 Signaling in Lymphocytes	0.187	0.0351	-	MAP3K10,MAP3K9
CNTF Signaling	0.187	0.0351	-	RAP2A,RASD2
Triacylglycerol Degradation	0.187	0.0351	-	PNLIPRP3,PNPLA2
Adenosine Nucleotides Degradation II	0.187	0.0625	-	ADARB2
Role of Pattern Recognition Receptors in Recognition of Bacteria and Viruses	0.187	0.0256	-	CCL5,EIF2AK2,IL36A,MBL2
Nicotine Degradation III	0.187	0.0345	-	CYP2E1,LARGE1
Necroptosis Signaling Pathway	0.187	0.0255	0	EIF2AK2,PPID,TIMM13,TOMM6
Chronic Myeloid Leukemia Signaling	0.187	0.028	-	E2F5,RAP2A,RASD2
Ovarian Cancer Signaling	0.187	0.0253	-	BRAF,E2F5,RAP2A,RASD2
Telomerase Signaling	0.187	0.028	-	ELF2,RAP2A,RASD2
Paxillin Signaling	0.186	0.0278	-	ACTN4,RAP2A,RASD2
Integrin Signaling	0.186	0.0235	1	ACTN4,BRAF,RAP2A,RASD2,RHOU
Endometrial Cancer Signaling	0.186	0.0333	-	RAP2A,RASD2
Pulmonary Fibrosis Idiopathic Signaling Pathway	0.186	0.0215	-0.378	BRAF,CDH2,COL6A3,RAP2A,RASD2,STK38,YAP1
IL-2 Signaling	0.186	0.0328	-	RAP2A,RASD2
Differential Regulation of Cytokine Production in Macrophages and T Helper Cells by IL-17A and IL-17F	0.186	0.0556	-	CCL5
ERK/MAPK Signaling	0.186	0.0231	1	BRAF,DUSP6,ELF2,RAP2A,RASD2
Colorectal Cancer Metastasis Signaling	0.186	0.0221	0	BRAF,GNG10,IFNGR1,RAP2A,RASD2,RHOU
Oxidative Phosphorylation	0.186	0.027	-	ATP5F1C,ATP5MC2,NDUFS6
Role of Macrophages, Fibroblasts and Endothelial Cells in Rheumatoid Arthritis	0.186	0.0213	-	CCL5,IGKC,IL36A,MIF,RAP2A,RASD2,SFRP5
Melatonin Degradation I	0.186	0.0323	-	CYP2E1,LARGE1
Thrombopoietin Signaling	0.184	0.0317	-	RAP2A,RASD2
Stearate Biosynthesis I (Animals)	0.184	0.0317	-	CYP2E1,PRXL2B
Protein Ubiquitination Pathway	0.184	0.0218	-	DNAJC5B,PSMB6,PSMD2,PSMD6,UBE2E3,USP48
Prostate Cancer Signaling	0.18	0.0263	-	E2F5,RAP2A,RASD2
Androgen Signaling	0.18	0.0237	-	ERCC2,GNG10,TAF9B,TGFB1I1
Bladder Cancer Signaling	0.18	0.0259	-	E2F5,RAP2A,RASD2
Role of Tissue Factor in Cancer	0.18	0.0259	-	LIMK1,RAP2A,RASD2
Opioid Signaling Pathway	0.18	0.0214	0	BRAF,CLTB,GNG10,PDYN,RAP2A,RASD2
Neuregulin Signaling	0.18	0.0256	-	NRG2,RAP2A,RASD2
Nicotine Degradation II	0.18	0.0303	-	CYP2E1,LARGE1
Glioblastoma Multiforme Signaling	0.18	0.0234	-	E2F5,RAP2A,RASD2,RHOU
Fc Epsilon RI Signaling	0.18	0.0254	-	GRAP2,RAP2A,RASD2
PAK Signaling	0.18	0.0254	-	LIMK1,RAP2A,RASD2
HER-2 Signaling in Breast Cancer	0.18	0.022	0	BRAF,ELF2,NUP133,RAP2A,RASD2
Superpathway of Melatonin Degradation	0.18	0.0299	-	CYP2E1,LARGE1
Role of JAK1 and JAK3 in γc Cytokine Signaling	0.173	0.029	-	RAP2A,RASD2
SPINK1 General Cancer Pathway	0.173	0.029	-	RAP2A,RASD2
Glucocorticoid Receptor Signaling	0.173	0.0189	-	ATP5F1C,CCL5,ERCC2,FBP1,GABPA,HLA-DQB1,KRT5,NDUFS6,RAP2A,RASD2,TAF9B
Renin-Angiotensin Signaling	0.173	0.0246	-	CCL5,RAP2A,RASD2
GM-CSF Signaling	0.173	0.0286	-	RAP2A,RASD2
LXR/RXR Activation	0.173	0.0244	-	APOE,APOH,IL36A
Cardiomyocyte Differentiation via BMP Receptors	0.173	0.0435	-	NPPB
Glioma Signaling	0.173	0.0242	-	E2F5,RAP2A,RASD2
RHOA Signaling	0.173	0.0242	-	ARHGEF11,LIMK1,SEPTIN12
Differential Regulation of Cytokine Production in Intestinal Epithelial Cells by IL-17A and IL-17F	0.173	0.0435	-	CCL5
Tumor Microenvironment Pathway	0.173	0.0223	-1	BRAF,CXCR4,RAP2A,RASD2
NRF2-mediated Oxidative Stress Response	0.171	0.0211	-	CYP2E1,DNAJC5B,RAP2A,RASD2,UBE2E3
Gαs Signaling	0.171	0.024	-	BRAF,CRHR1,GNG10
14-3-3-mediated Signaling	0.167	0.0236	-	RAP2A,RASD2,YAP1
ERK5 Signaling	0.167	0.027	-	RAP2A,RASD2
IL-6 Signaling	0.167	0.0234	-	IL36A,RAP2A,RASD2
G Beta Gamma Signaling	0.167	0.0233	-	GNG10,RAP2A,RASD2
Bupropion Degradation	0.167	0.04	-	CYP2E1
AMPK Signaling	0.167	0.0205	-	ADRA1A,AK3,CHRNA1,GNG10,STIM1
GDNF Family Ligand-Receptor Interactions	0.167	0.0263	-	RAP2A,RASD2
fMLP Signaling in Neutrophils	0.167	0.0229	-	GNG10,RAP2A,RASD2
Atherosclerosis Signaling	0.167	0.0229	-	APOE,CXCR4,IL36A
IL-17A Signaling in Gastric Cells	0.167	0.0385	-	CCL5
Estrogen-mediated S-phase Entry	0.167	0.0385	-	E2F5
Gluconeogenesis I	0.167	0.0385	-	FBP1
Angiopoietin Signaling	0.167	0.026	-	RAP2A,RASD2
Gα12/13 Signaling	0.167	0.0226	-	CDH2,RAP2A,RASD2
P2Y Purigenic Receptor Signaling Pathway	0.167	0.0226	-	GNG10,RAP2A,RASD2
Maturity Onset Diabetes of Young (MODY) Signaling	0.167	0.0256	-	APOE,APOH
Toll-like Receptor Signaling	0.167	0.0256	-	EIF2AK2,IL36A
Neurotrophin/TRK Signaling	0.167	0.0256	-	RAP2A,RASD2
Glycolysis I	0.167	0.037	-	FBP1
Pregnenolone Biosynthesis	0.167	0.037	-	CYP2E1
IL-3 Signaling	0.166	0.0253	-	RAP2A,RASD2
Renal Cell Carcinoma Signaling	0.166	0.025	-	RAP2A,RASD2
Histidine Degradation VI	0.166	0.0357	-	CYP2E1
Th2 Pathway	0.166	0.0219	-	CXCR4,HLA-DQB1,ICOS
Estrogen-Dependent Breast Cancer Signaling	0.166	0.0247	-	RAP2A,RASD2
RAC Signaling	0.166	0.0217	-	LIMK1,RAP2A,RASD2
White Adipose Tissue Browning Pathway	0.166	0.0217	-	GPBAR1,NDN,NPPB
FLT3 Signaling in Hematopoietic Progenitor Cells	0.166	0.0244	-	RAP2A,RASD2
JAK/STAT Signaling	0.166	0.0244	-	RAP2A,RASD2
Oxytocin In Brain Signaling Pathway	0.166	0.0203	-1	GNG10,NLRP14,RAP2A,RASD2
Gαi Signaling	0.166	0.0214	-	GNG10,RAP2A,RASD2
Adrenomedullin signaling pathway	0.166	0.0201	-	BRAF,IL36A,RAP2A,RASD2
Ubiquinol-10 Biosynthesis (Eukaryotic)	0.166	0.0333	-	CYP2E1
Apelin Endothelial Signaling Pathway	0.166	0.0213	-	GNG10,RAP2A,RASD2
TR/RXR Activation	0.166	0.0238	-	COL6A3,RAB3B
VEGF Family Ligand-Receptor Interactions	0.166	0.0238	-	RAP2A,RASD2
ILK Signaling	0.166	0.02	0	ACTN4,RHOU,SNAI2,TGFB1I1
Hereditary Breast Cancer Signaling	0.166	0.0211	-	DDB2,RAP2A,RASD2
FcγRIIB Signaling in B Lymphocytes	0.166	0.0235	-	RAP2A,RASD2
LPS-stimulated MAPK Signaling	0.166	0.0235	-	RAP2A,RASD2
PI3K Signaling in B Lymphocytes	0.166	0.021	-	PLEKHA4,RAP2A,RASD2
Prolactin Signaling	0.165	0.0233	-	RAP2A,RASD2
Gustation Pathway	0.165	0.0197	-2	GABRR1,LRRC8D,SCN3A,STIM1
Molecular Mechanisms of Cancer	0.163	0.0179	-	ARHGEF11,ARHGEF2,BRAF,E2F5,GNG10,RAP2A,RASD2,RHOU
BMP signaling pathway	0.163	0.023	-	RAP2A,RASD2
Circadian Rhythm Signaling	0.154	0.0187	-	BRAF,CIART,GNG10,RAP2A,RASD2
Ceramide Signaling	0.149	0.0222	-	RAP2A,RASD2
RANK Signaling in Osteoclasts	0.146	0.022	-	MAP3K10,MAP3K9
Nucleotide Excision Repair Pathway	0.139	0.0286	-	ERCC2
MIF-mediated Glucocorticoid Regulation	0.132	0.0278	-	MIF
TGF-β Signaling	0.125	0.0208	-	RAP2A,RASD2
Oxytocin Signaling Pathway	0.125	0.0178	-1.342	CCL5,GNG10,PNPLA2,RAP2A,RASD2
Docosahexaenoic Acid (DHA) Signaling	0.125	0.0263	-	PNPLA2
Superpathway of Methionine Degradation	0.125	0.0263	-	GOT1
Phagosome Maturation	0.125	0.0189	-	ATP6V0E1,CTSA,LAMP2
Melanocyte Development and Pigmentation Signaling	0.125	0.0204	-	RAP2A,RASD2
UVA-Induced MAPK Signaling	0.125	0.0204	-	RAP2A,RASD2
tRNA Charging	0.121	0.0256	-	PARS2
Thyroid Hormone Metabolism II (via Conjugation and/or Degradation)	0.115	0.025	-	LARGE1
Xenobiotic Metabolism Signaling	0.114	0.0172	-	MAP3K10,MAP3K9,RAP2A,RASD2,SNW1
Mechanisms of Viral Exit from Host Cells	0.111	0.0244	-	SH3GL1
Hepatic Fibrosis Signaling Pathway	0.111	0.0166	-0.378	BRAF,CCL5,IL36A,RAP2A,RASD2,RHOU,YAP1
Mouse Embryonic Stem Cell Pluripotency	0.111	0.0192	-	RAP2A,RASD2
IGF-1 Signaling	0.111	0.0192	-	RAP2A,RASD2
Apoptosis Signaling	0.111	0.0192	-	RAP2A,RASD2
Senescence Pathway	0.106	0.0168	0.447	BRAF,E2F5,ELF2,RAP2A,RASD2
Gαq Signaling	0.105	0.0176	-	ADRA1A,GNG10,RHOU
Mitochondrial Dysfunction	0.105	0.0175	-	ATP5F1C,ATP5MC2,NDUFS6
MIF Regulation of Innate Immunity	0.105	0.0227	-	MIF
G Protein Signaling Mediated by Tubby	0.105	0.0227	-	GNG10
Estrogen Biosynthesis	0.1	0.0222	-	CYP2E1
Role of OCT4 in Mammalian Embryonic Stem Cell Pluripotency	0.0958	0.0217	-	REST
Kinetochore Metaphase Signaling Pathway	0.0953	0.018	-	BOD1,INCENP
Erythropoietin Signaling Pathway	0.0942	0.0169	-	IL36A,RAP2A,RASD2
nNOS Signaling in Skeletal Muscle Cells	0.0942	0.0208	-	CHRNA1
Apelin Muscle Signaling Pathway	0.0942	0.0208	-	GNG10
PFKFB4 Signaling Pathway	0.0942	0.0208	-	FBP1
Actin Cytoskeleton Signaling	0.0942	0.0163	-	ACTN4,LIMK1,RAP2A,RASD2
CDK5 Signaling	0.0942	0.0175	-	RAP2A,RASD2
G-Protein Coupled Receptor Signaling	0.0942	0.0156	-0.905	ADGRB3,ADRA1A,BRAF,CRHR1,DUSP6,GNG10,MAP3K10,MAP3K9,RAP2A,RASD2,YAP1
Regulation of Actin-based Motility by Rho	0.0894	0.0172	-	LIMK1,RHOU
FAT10 Cancer Signaling Pathway	0.0883	0.02	-	CXCR4
Neuroinflammation Signaling Pathway	0.0883	0.0158	-2	CCL5,GABRR1,HLA-DQB1,IFNGR1,IFNGR2
Airway Pathology in Chronic Obstructive Pulmonary Disease	0.0883	0.0169	-	IL36A,OBP2B
GPCR-Mediated Nutrient Sensing in Enteroendocrine Cells	0.0883	0.0169	-	GNG10,GPBAR1
LPS/IL-1 Mediated Inhibition of RXR Function	0.0862	0.0157	-	APOE,CYP2E1,FABP6,IL36A
IL-17 Signaling	0.0862	0.016	-	IL36A,RAP2A,RASD2
Role of NANOG in Mammalian Embryonic Stem Cell Pluripotency	0.0862	0.0167	-	RAP2A,RASD2
Granulocyte Adhesion and Diapedesis	0.083	0.0159	-	CCL5,CXCR4,IL36A
Role of Cytokines in Mediating Communication between Immune Cells	0.0809	0.0185	-	IL36A
3-phosphoinositide Degradation	0.0809	0.0157	-	DUSP6,MTMR1,PP2D1
Endothelin-1 Signaling	0.0799	0.0156	-	BRAF,RAP2A,RASD2
Clathrin-mediated Endocytosis Signaling	0.0794	0.0155	-	APOE,CLTB,SH3GL1
Pancreatic Adenocarcinoma Signaling	0.0794	0.0159	-	CYP2E1,E2F5
Cell Cycle Control of Chromosomal Replication	0.0794	0.0179	-	PRIM2
Oxidative Ethanol Degradation III	0.0794	0.0179	-	CYP2E1
GP6 Signaling Pathway	0.0794	0.0157	-	COL6A3,GRAP2
Role of CHK Proteins in Cell Cycle Checkpoint Control	0.0794	0.0175	-	E2F5
Role of IL-17A in Arthritis	0.0794	0.0175	-	CCL5
SPINK1 Pancreatic Cancer Pathway	0.067	0.0167	-	CTSA
NAD Signaling Pathway	0	0.0132	-	SLC12A8,TRPM2
Neurovascular Coupling Signaling Pathway	0	0.00889	-	GABRR1,STIM1
Pyroptosis Signaling Pathway	0	0.0108	-	NLRP14
IL-10 Signaling	0	0.0139	-	IL36A
Leukocyte Extravasation Signaling	0	0.0104	-	ACTN4,CXCR4
Synaptic Long Term Potentiation	0	0.0153	-	RAP2A,RASD2
Synaptic Long Term Depression	0	0.0154	-	CRHR1,RAP2A,RASD2
PPARα/RXRα Activation	0	0.0154	-	CAND1,RAP2A,RASD2
Aryl Hydrocarbon Receptor Signaling	0	0.00629	-	NFIA
Hepatic Cholestasis	0	0.0105	-	FABP6,IL36A
VDR/RXR Activation	0	0.0128	-	CCL5
Tight Junction Signaling	0	0.00562	-	ARHGEF2
Role of BRCA1 in DNA Damage Response	0	0.0125	-	E2F5
RAR Activation	0	0.0147	-	ERCC2,PRMT2,SNW1
IL-12 Signaling and Production in Macrophages	0	0.0147	-	APOE,IFNGR1
TREM1 Signaling	0	0.013	-	NLRP14
Role of NFAT in Regulation of the Immune Response	0	0.00679	-	GNG10,HLA-DQB1,RAP2A,RASD2
CCR5 Signaling in Macrophages	0	0.00401	-	CCL5,GNG10
Calcium-induced T Lymphocyte Apoptosis	0	0.00217	-	HLA-DQB1
CTLA4 Signaling in Cytotoxic T Lymphocytes	0	0.00418	-	CLTB,GRAP2
Induction of Apoptosis by HIV1	0	0.0154	-	CXCR4
IL-15 Production	0	0.00813	-	CLK1
T Helper Cell Differentiation	0	0.00849	-	HLA-DQB1,ICOS,IFNGR1,IFNGR2
CD28 Signaling in T Helper Cells	0	0.00387	-	GRAP2,HLA-DQB1
IL-15 Signaling	0	0.00568	-	IGKC,RAP2A,RASD2
Dendritic Cell Maturation	0	0.00507	-	HLA-DQB1,IGKC,IL36A
HIF1α Signaling	0	0.0144	-	BRAF,RAP2A,RASD2
Melatonin Signaling	0	0.0139	-	BRAF
Relaxin Signaling	0	0.0129	-	BRAF,GNG10
Factors Promoting Cardiogenesis in Vertebrates	0	0.00654	-	NPPB
ICOS-ICOSL Signaling in T Helper Cells	0	0.00789	-	GRAP2,HLA-DQB1,ICOS,PLEKHA4
Corticotropin Releasing Hormone Signaling	0	0.0132	-	BRAF,CRHR1
Human Embryonic Stem Cell Pluripotency	0	0.00602	-	GNG10
ATM Signaling	0	0.0101	-	HP1BP3
Aldosterone Signaling in Epithelial Cells	0	0.0061	-	DNAJC5B
CREB Signaling in Neurons	0	0.0099	-2.236	ADGRB3,ADRA1A,CRHR1,GNG10,RAP2A,RASD2
Type I Diabetes Mellitus Signaling	0	0.00589	-	HLA-DQB1,IFNGR1,IFNGR2
Small Cell Lung Cancer Signaling	0	0.0104	-	E2F5
Allograft Rejection Signaling	0	0.00413	-	HLA-DQB1,IGKC
Autoimmune Thyroid Disease Signaling	0	0.00441	-	HLA-DQB1,IGKC
Graft-versus-Host Disease Signaling	0	0.00448	-	HLA-DQB1,IL36A
p70S6K Signaling	0	0.0152	-	RAP2A,RASD2
Communication between Innate and Adaptive Immune Cells	0	0.00323	-	CCL5,IGKC,IL36A
Sphingosine-1-phosphate Signaling	0	0.00833	-	RHOU
Systemic Lupus Erythematosus Signaling	0	0.0113	-	IGKC,IL36A,LSM2,LSM4,RAP2A,RASD2,SNRPD3
CDC42 Signaling	0	0.00696	-	EXOC4,EXOC7,HLA-DQB1,LIMK1
FAK Signaling	0	0.00961	-1.897	ADGRB3,ADRA1A,AGO2,CRHR1,EFNA3,EFNB3,ELF2,RAP2A,RASD2,SH3GL1
Role of Osteoblasts, Osteoclasts and Chondrocytes in Rheumatoid Arthritis	0	0.00893	-	IL36A,SFRP5
Phospholipase C Signaling	0	0.0118	-0.447	ARHGEF11,ARHGEF2,GNG10,GRAP2,IGKC,RAP2A,RASD2,RHOU
Altered T Cell and B Cell Signaling in Rheumatoid Arthritis	0	0.00407	-	HLA-DQB1,IL36A
Protein Kinase A Signaling	0	0.00978	-	BRAF,DUSP6,GNG10,PHKG2
Role of NFAT in Cardiac Hypertrophy	0	0.0135	-	GNG10,RAP2A,RASD2
IL-1 Signaling	0	0.0104	-	GNG10
Breast Cancer Regulation by Stathmin1	0	0.0152	-2.121	ADGRB3,ADRA1A,ARHGEF11,ARHGEF2,CRHR1,E2F5,GNG10,RAP2A,RASD2
Neuroprotective Role of THOP1 in Alzheimer's Disease	0	0.00833	-	PDYN
Regulation of IL-2 Expression in Activated and Anergic T Lymphocytes	0	0.00434	-	RAP2A,RASD2
NUR77 Signaling in T Lymphocytes	0	0.00195	-	HLA-DQB1
PKCθ Signaling in T Lymphocytes	0	0.0108	-2.236	GRAP2,HLA-DQB1,MAP3K10,MAP3K9,RAP2A,RASD2
Role of PI3K/AKT Signaling in the Pathogenesis of Influenza	0	0.0152	-	CCL5
OX40 Signaling Pathway	0	0.00209	-	HLA-DQB1
Cyclins and Cell Cycle Regulation	0	0.0119	-	E2F5
Gap Junction Signaling	0	0.0101	-	RAP2A,RASD2
Hematopoiesis from Pluripotent Stem Cells	0	0.00226	-	IGKC
eNOS Signaling	0	0.00629	-	CHRNA1
Netrin Signaling	0	0.0139	-	ABLIM1
D-myo-inositol-5-phosphate Metabolism	0	0.0103	-	DUSP6,PP2D1
D-myo-inositol (1,4,5,6)-Tetrakisphosphate Biosynthesis	0	0.0112	-	DUSP6,PP2D1
Superpathway of Inositol Phosphate Compounds	0	0.0128	-	DUSP6,IP6K1,PP2D1
Serotonin Degradation	0	0.0141	-	LARGE1
D-myo-inositol (3,4,5,6)-tetrakisphosphate Biosynthesis	0	0.0112	-	DUSP6,PP2D1
3-phosphoinositide Biosynthesis	0	0.00976	-	DUSP6,PP2D1
Antioxidant Action of Vitamin C	0	0.00893	-	TXNRD3
Remodeling of Epithelial Adherens Junctions	0	0.0147	-	ACTN4
Agranulocyte Adhesion and Diapedesis	0	0.014	-	CCL5,CXCR4,IL36A
Sperm Motility	0	0.0118	-	CLK1,GNG10,NPPB
TEC Kinase Signaling	0	0.00345	-	GNG10,RHOU
Adipogenesis pathway	0	0.0148	-	ATG7,ERCC2
HIPPO signaling	0	0.0118	-	YAP1
Unfolded protein response	0	0.0111	-	DNAJC5B
Estrogen Receptor Signaling	0	0.0147	-1	ATP5F1C,GNG10,LIMK1,NDUFS6,RAP2A,RASD2
SAPK/JNK Signaling	0	0.00996	-	GNG10,MAP3K10,MAP3K9,RAP2A,RASD2
PI3K/AKT Signaling	0	0.0151	-	GDF15,RAP2A,RASD2
PTEN Signaling	0	0.0133	-	RAP2A,RASD2
Cardiac β-adrenergic Signaling	0	0.00562	-	GNG10
GABA Receptor Signaling	0	0.015	-	GABRR1,GNG10
B Cell Receptor Signaling	0	0.00792	-	IGKC,MAP3K10,MAP3K9,RAP2A,RASD2
WNT/β-catenin Signaling	0	0.0116	-	CDH2,SFRP5
Insulin Receptor Signaling	0	0.0143	-	RAP2A,RASD2
Death Receptor Signaling	0	0.0104	-	LIMK1
cAMP-mediated signaling	0	0.0128	-	BRAF,CRHR1,DUSP6
p38 MAPK Signaling	0	0.00833	-	IL36A
Glutamate Receptor Signaling	0	0.0152	-	GNG10
NF-κB Signaling	0	0.00877	-1	BRAF,EIF2AK2,IL36A,RAP2A,RASD2
Hypoxia Signaling in the Cardiovascular System	0	0.0132	-	UBE2E3
T Cell Receptor Signaling	0	0.00977	-0.816	DUSP6,GRAP2,HLA-DQB1,ICOS,RAP2A,RASD2
Phagosome Formation	0	0.0101	-1.633	ADGRB3,ADRA1A,CRHR1,IGKC,LIMK1,RAP2A,RASD2
Autophagy	0	0.0093	-	ATG7,LAMP2
Sumoylation Pathway	0	0.00971	-	RHOU
Iron homeostasis signaling pathway	0	0.0144	-	ATP6V0E1,GDF15
Endocannabinoid Neuronal Synapse Pathway	0	0.00671	-	GNG10
Endocannabinoid Cancer Inhibition Pathway	0	0.0068	-	SNAI2
Cardiac Hypertrophy Signaling (Enhanced)	0	0.0148	-2.236	ADRA1A,GNG10,IL36A,MAP3K10,MAP3K9,NPPB,RAP2A,RASD2
T Cell Exhaustion Signaling Pathway	0	0.0053	-	HLA-DQB1,RAP2A,RASD2
Systemic Lupus Erythematosus In T Cell Signaling Pathway	0	0.00936	0.816	HLA-DQB1,ICOS,RAP2A,RASD2,RHOU,STIM1
Systemic Lupus Erythematosus In B Cell Signaling Pathway	0	0.0083	-2.236	IFNGR1,IFNGR2,IGKC,IL36A,RAP2A,RASD2
BEX2 Signaling Pathway	0	0.0123	-	CDH2
Xenobiotic Metabolism CAR Signaling Pathway	0	0.00526	-	SNW1
Xenobiotic Metabolism PXR Signaling Pathway	0	0.00518	-	SNW1
Insulin Secretion Signaling Pathway	0	0.011	-	AGO1,AGO2,SSR3
Semaphorin Neuronal Repulsive Signaling Pathway	0	0.00662	-	LIMK1
Regulation Of The Epithelial Mesenchymal Transition In Development Pathway	0	0.0115	-	SNAI2
Coronavirus Pathogenesis Pathway	0	0.0148	-	CCL5,E2F5,RPS29
Calcium Signaling	0	0.00917	-	CHRNA1,RAP2A

## Sheet: L4_DiseasesFunctions
Categories	Diseases or Functions Annotation	p-value	B-H p-value	Predicted Activation State	Activation z-score	Molecules	# Molecules
Cancer,Organismal Injury and Abnormalities	Non-hematological solid tumor	3.97e-21	2.38e-17		-0.602	AADACL4,ABLIM1,ABRAXAS2,ACTN4,ADARB2,ADAT2,ADGRB3,ADRA1A,AGFG1,AGO1,AGO2,AGPAT3,AGPS,AK3,ALG14,ALMS1,ALX4,ANKRD1,ANKRD30BL,ANKS6,APOE,APOH,AREL1,ARHGAP29,ARHGAP36,ARHGEF11,ARHGEF2,ARID4B,ARMCX3,ATG7,ATP5F1C,ATP6V0E1,ATP8B2,BEST2,BNIP2,BOD1,BORCS8,BPIFB4,BRAF,BRSK2,BSDC1,BTF3L4,BTG1,BTN3A3,C1S,CABP2,CACTIN,CAMSAP3,CAND1,CASP8AP2,CCL5,CDC37L1,CDH2,CEMP1,CFAP44,CFAP58,CFHR1,CHD2,CHMP1A,CHRNA1,CIART,…	354
Cancer,Organismal Injury and Abnormalities	Nonhematologic malignant neoplasm	6.77e-21	2.38e-17		-0.718	AADACL4,ABLIM1,ABRAXAS2,ACTN4,ADARB2,ADAT2,ADGRB3,ADRA1A,AGFG1,AGO1,AGO2,AGPAT3,AGPS,AK3,ALG14,ALMS1,ALX4,ANKRD1,ANKRD30BL,ANKS6,APOE,APOH,AREL1,ARHGAP29,ARHGAP36,ARHGEF11,ARHGEF2,ARID4B,ARMCX3,ATG7,ATP5F1C,ATP6V0E1,ATP8B2,BEST2,BNIP2,BOD1,BORCS8,BPIFB4,BRAF,BRSK2,BSDC1,BTF3L4,BTG1,BTN3A3,C1S,CABP2,CACTIN,CAMSAP3,CAND1,CASP8AP2,CCL5,CDC37L1,CDH2,CEMP1,CFAP44,CFAP58,CFHR1,CHD2,CHMP1A,CHRNA1,CIART,…	353
Cancer,Organismal Injury and Abnormalities	Cancer	9.92e-20	1.75e-16	Decreased	-2.626	AADACL4,ABLIM1,ABRAXAS2,ACTN4,ADARB2,ADAT2,ADGRB3,ADRA1A,AGFG1,AGO1,AGO2,AGPAT3,AGPS,AK3,ALG14,ALMS1,ALX4,ANKRD1,ANKRD30BL,ANKS6,APOE,APOH,AREL1,ARHGAP29,ARHGAP36,ARHGEF11,ARHGEF2,ARID4B,ARMCX3,ATG7,ATP5F1C,ATP6V0E1,ATP8B2,BEST2,BNIP2,BOD1,BORCS8,BPIFB4,BRAF,BRSK2,BSDC1,BTF3L4,BTG1,BTN3A3,C1S,CABP2,CACTIN,CAMSAP3,CAND1,CASP8AP2,CCL5,CDC37L1,CDH2,CEMP1,CFAP44,CFAP58,CFHR1,CHD2,CHMP1A,CHRNA1,CIART,…	356
Cancer,Organismal Injury and Abnormalities	Solid tumor	1.18e-19	1.75e-16		-0.529	AADACL4,ABLIM1,ABRAXAS2,ACTN4,ADARB2,ADAT2,ADGRB3,ADRA1A,AGFG1,AGO1,AGO2,AGPAT3,AGPS,AK3,ALG14,ALMS1,ALX4,ANKRD1,ANKRD30BL,ANKS6,APOE,APOH,AREL1,ARHGAP29,ARHGAP36,ARHGEF11,ARHGEF2,ARID4B,ARMCX3,ATG7,ATP5F1C,ATP6V0E1,ATP8B2,BEST2,BNIP2,BOD1,BORCS8,BPIFB4,BRAF,BRSK2,BSDC1,BTF3L4,BTG1,BTN3A3,C1S,CABP2,CACTIN,CAMSAP3,CAND1,CASP8AP2,CCL5,CDC37L1,CDH2,CEMP1,CFAP44,CFAP58,CFHR1,CHD2,CHMP1A,CHRNA1,CIART,…	356
Cancer,Organismal Injury and Abnormalities	Malignant solid tumor	1.25e-19	1.75e-16		-0.932	AADACL4,ABLIM1,ABRAXAS2,ACTN4,ADARB2,ADAT2,ADGRB3,ADRA1A,AGFG1,AGO1,AGO2,AGPAT3,AGPS,AK3,ALG14,ALMS1,ALX4,ANKRD1,ANKRD30BL,ANKS6,APOE,APOH,AREL1,ARHGAP29,ARHGAP36,ARHGEF11,ARHGEF2,ARID4B,ARMCX3,ATG7,ATP5F1C,ATP6V0E1,ATP8B2,BEST2,BNIP2,BOD1,BORCS8,BPIFB4,BRAF,BRSK2,BSDC1,BTF3L4,BTG1,BTN3A3,C1S,CABP2,CACTIN,CAMSAP3,CAND1,CASP8AP2,CCL5,CDC37L1,CDH2,CEMP1,CFAP44,CFAP58,CFHR1,CHD2,CHMP1A,CHRNA1,CIART,…	355
Cancer,Organismal Injury and Abnormalities	Extracranial solid tumor	2.74e-19	3.22e-16		-1.32	AADACL4,ABLIM1,ABRAXAS2,ACTN4,ADARB2,ADAT2,ADGRB3,ADRA1A,AGFG1,AGO1,AGO2,AGPAT3,AGPS,AK3,ALG14,ALMS1,ALX4,ANKRD1,ANKRD30BL,ANKS6,APOE,APOH,AREL1,ARHGAP29,ARHGAP36,ARHGEF11,ARHGEF2,ARID4B,ARMCX3,ATG7,ATP5F1C,ATP6V0E1,ATP8B2,BEST2,BNIP2,BOD1,BORCS8,BPIFB4,BRAF,BRSK2,BSDC1,BTF3L4,BTG1,BTN3A3,C1S,CABP2,CACTIN,CAMSAP3,CAND1,CASP8AP2,CCL5,CDC37L1,CDH2,CEMP1,CFAP44,CFAP58,CFHR1,CHD2,CHMP1A,CHRNA1,CIART,…	354
Cancer,Organismal Injury and Abnormalities	Non-melanoma solid tumor	3.44e-18	3.46e-15		-1.085	AADACL4,ABLIM1,ABRAXAS2,ACTN4,ADARB2,ADAT2,ADGRB3,ADRA1A,AGFG1,AGO1,AGO2,AGPAT3,AGPS,AK3,ALG14,ALMS1,ALX4,ANKRD1,ANKRD30BL,ANKS6,APOE,APOH,AREL1,ARHGAP29,ARHGAP36,ARHGEF11,ARHGEF2,ARID4B,ARMCX3,ATG7,ATP5F1C,ATP6V0E1,ATP8B2,BEST2,BNIP2,BOD1,BORCS8,BPIFB4,BRAF,BRSK2,BSDC1,BTF3L4,BTG1,BTN3A3,C1S,CABP2,CACTIN,CAMSAP3,CAND1,CASP8AP2,CCL5,CDC37L1,CDH2,CEMP1,CFAP44,CFAP58,CFHR1,CHD2,CHMP1A,CHRNA1,CIART,…	349
Cancer,Organismal Injury and Abnormalities	Tumorigenesis of tissue	4.48e-18	3.95e-15		-0.629	AADACL4,ABLIM1,ABRAXAS2,ACTN4,ADARB2,ADAT2,ADGRB3,ADRA1A,AGFG1,AGO1,AGO2,AGPAT3,AGPS,AK3,ALG14,ALMS1,ALX4,ANKRD1,ANKRD30BL,ANKS6,APOE,APOH,AREL1,ARHGAP29,ARHGAP36,ARHGEF11,ARHGEF2,ARID4B,ARMCX3,ATG7,ATP5F1C,ATP6V0E1,ATP8B2,BEST2,BNIP2,BOD1,BORCS8,BPIFB4,BRAF,BRSK2,BSDC1,BTF3L4,BTG1,BTN3A3,C1S,CABP2,CACTIN,CAMSAP3,CAND1,CASP8AP2,CCL5,CDC37L1,CDH2,CEMP1,CFAP44,CFAP58,CFHR1,CHD2,CHMP1A,CHRNA1,CIART,…	347
Cancer,Organismal Injury and Abnormalities	Carcinoma	2.38e-17	1.87e-14		-0.909	AADACL4,ABLIM1,ABRAXAS2,ACTN4,ADARB2,ADAT2,ADGRB3,ADRA1A,AGFG1,AGO1,AGO2,AGPAT3,AGPS,AK3,ALG14,ALMS1,ALX4,ANKRD1,ANKRD30BL,ANKS6,APOE,APOH,AREL1,ARHGAP29,ARHGAP36,ARHGEF11,ARHGEF2,ARID4B,ARMCX3,ATG7,ATP5F1C,ATP6V0E1,ATP8B2,BEST2,BNIP2,BOD1,BORCS8,BPIFB4,BRAF,BRSK2,BSDC1,BTF3L4,BTG1,BTN3A3,C1S,CABP2,CACTIN,CAMSAP3,CAND1,CASP8AP2,CCL5,CDC37L1,CDH2,CEMP1,CFAP44,CFAP58,CFHR1,CHD2,CHMP1A,CHRNA1,CIART,…	345
Cancer,Organismal Injury and Abnormalities	Cancer of secretory structure	4.35e-13	2.92e-10			AADACL4,ABLIM1,ABRAXAS2,ACTN4,ADARB2,ADAT2,ADGRB3,ADRA1A,AGFG1,AGO1,AGO2,AGPAT3,AGPS,AK3,ALMS1,ALX4,ANKRD1,ANKS6,APOE,APOH,AREL1,ARHGAP29,ARHGAP36,ARHGEF11,ARHGEF2,ARID4B,ATG7,ATP5F1C,ATP6V0E1,ATP8B2,BEST2,BNIP2,BOD1,BORCS8,BPIFB4,BRAF,BRSK2,BSDC1,BTG1,C1S,CABP2,CACTIN,CAMSAP3,CAND1,CASP8AP2,CCL5,CDC37L1,CDH2,CEMP1,CFAP44,CFAP58,CFHR1,CHD2,CHMP1A,CHRNA1,CLCC1,CLK1,CLTB,CNOT4,COL6A3,CRHR1,CTNND2,C…	300
Cancer,Organismal Injury and Abnormalities	Extrapancreatic malignant tumor	4.55e-13	2.92e-10		-1.7	AADACL4,ABLIM1,ABRAXAS2,ACTN4,ADARB2,ADAT2,ADGRB3,ADRA1A,AGFG1,AGO1,AGO2,AGPAT3,AGPS,AK3,ALG14,ALMS1,ALX4,ANKRD1,ANKRD30BL,ANKS6,APOE,APOH,AREL1,ARHGAP29,ARHGAP36,ARHGEF11,ARHGEF2,ARID4B,ARMCX3,ATG7,ATP5F1C,ATP6V0E1,ATP8B2,BEST2,BNIP2,BOD1,BORCS8,BPIFB4,BRAF,BRSK2,BSDC1,BTF3L4,BTG1,C1S,CABP2,CACTIN,CAMSAP3,CAND1,CASP8AP2,CCL5,CDC37L1,CDH2,CEMP1,CFAP44,CFAP58,CFHR1,CHD2,CHMP1A,CHRNA1,CIART,CLCC1,C…	337
Cancer,Endocrine System Disorders,Organismal Injury and Abnormalities	Endocrine cancer	2.01e-11	1.18e-08			AADACL4,ABLIM1,ABRAXAS2,ACTN4,ADARB2,ADAT2,ADGRB3,ADRA1A,AGFG1,AGO2,AGPAT3,AGPS,AK3,ALMS1,ALX4,ANKRD1,ANKS6,APOE,APOH,AREL1,ARHGAP29,ARHGAP36,ARHGEF11,ARHGEF2,ARID4B,ARMCX3,ATG7,ATP5F1C,ATP6V0E1,ATP8B2,BEST2,BNIP2,BOD1,BORCS8,BPIFB4,BRAF,BRSK2,BSDC1,BTG1,C1S,CABP2,CACTIN,CAMSAP3,CAND1,CASP8AP2,CDC37L1,CDH2,CEMP1,CFAP44,CFAP58,CFHR1,CHD2,CHMP1A,CHRNA1,CLCC1,CLK1,CLTB,CNIH3,CNOT4,COL6A3,CRHR1,CTNND…	284
Cancer,Endocrine System Disorders,Organismal Injury and Abnormalities	Endocrine gland tumor	3.32e-11	1.69e-08			AADACL4,ABLIM1,ABRAXAS2,ACTN4,ADARB2,ADAT2,ADGRB3,ADRA1A,AGFG1,AGO2,AGPAT3,AGPS,AK3,ALG14,ALMS1,ALX4,ANKRD1,ANKS6,APOE,APOH,AREL1,ARHGAP29,ARHGAP36,ARHGEF11,ARHGEF2,ARID4B,ARMCX3,ATG7,ATP5F1C,ATP6V0E1,ATP8B2,BEST2,BNIP2,BOD1,BORCS8,BPIFB4,BRAF,BRSK2,BSDC1,BTG1,C1S,CABP2,CACTIN,CAMSAP3,CAND1,CASP8AP2,CDC37L1,CDH2,CEMP1,CFAP44,CFAP58,CFHR1,CHD2,CHMP1A,CHRNA1,CLCC1,CLK1,CLTB,CNIH3,CNOT4,COL6A3,CRHR1…	286
Cancer,Endocrine System Disorders,Organismal Injury and Abnormalities	Endocrine carcinoma	3.37e-11	1.69e-08			AADACL4,ABLIM1,ABRAXAS2,ACTN4,ADARB2,ADAT2,ADGRB3,ADRA1A,AGFG1,AGO2,AGPAT3,AGPS,AK3,ALMS1,ALX4,ANKRD1,ANKS6,APOE,APOH,AREL1,ARHGAP29,ARHGAP36,ARHGEF11,ARHGEF2,ARID4B,ARMCX3,ATG7,ATP5F1C,ATP6V0E1,ATP8B2,BEST2,BNIP2,BOD1,BORCS8,BPIFB4,BRAF,BRSK2,BSDC1,BTG1,C1S,CABP2,CACTIN,CAMSAP3,CAND1,CASP8AP2,CDC37L1,CDH2,CEMP1,CFAP44,CFAP58,CFHR1,CHD2,CHMP1A,CHRNA1,CLCC1,CLK1,CLTB,CNIH3,CNOT4,COL6A3,CRHR1,CTNND…	283
Cancer,Endocrine System Disorders,Organismal Injury and Abnormalities	Nonpituitary endocrine tumor	1.01e-10	4.75e-08			AADACL4,ABLIM1,ABRAXAS2,ACTN4,ADARB2,ADAT2,ADGRB3,ADRA1A,AGFG1,AGO2,AGPAT3,AGPS,AK3,ALG14,ALMS1,ALX4,ANKRD1,ANKS6,APOE,APOH,AREL1,ARHGAP29,ARHGAP36,ARHGEF11,ARHGEF2,ARID4B,ATG7,ATP5F1C,ATP6V0E1,ATP8B2,BEST2,BNIP2,BOD1,BORCS8,BPIFB4,BRAF,BRSK2,BSDC1,BTG1,C1S,CABP2,CACTIN,CAMSAP3,CAND1,CASP8AP2,CDC37L1,CDH2,CEMP1,CFAP44,CFAP58,CFHR1,CHD2,CHMP1A,CHRNA1,CLCC1,CLK1,CLTB,CNOT4,COL6A3,CRHR1,CTNND2,CTSA,…	277
Cancer,Endocrine System Disorders,Organismal Injury and Abnormalities	Thyroid cancer	1.52e-10	6.68e-08			AADACL4,ABLIM1,ABRAXAS2,ACTN4,ADARB2,ADAT2,ADGRB3,AGFG1,AGO2,AGPAT3,AGPS,AK3,ALMS1,ALX4,ANKRD1,ANKS6,APOE,APOH,AREL1,ARHGAP29,ARHGAP36,ARHGEF11,ARHGEF2,ARID4B,ATG7,ATP5F1C,ATP6V0E1,ATP8B2,BEST2,BNIP2,BOD1,BORCS8,BPIFB4,BRAF,BRSK2,BSDC1,BTG1,C1S,CABP2,CACTIN,CAMSAP3,CAND1,CASP8AP2,CDC37L1,CDH2,CEMP1,CFAP44,CFAP58,CFHR1,CHD2,CHMP1A,CHRNA1,CLCC1,CLK1,CLTB,CNOT4,COL6A3,CRHR1,CTNND2,CTSA,CXCR4,CYP2E1,…	272
Cancer,Endocrine System Disorders,Organismal Injury and Abnormalities	Thyroid carcinoma	2.58e-10	1.07e-07			AADACL4,ABLIM1,ABRAXAS2,ACTN4,ADARB2,ADAT2,ADGRB3,AGFG1,AGO2,AGPAT3,AGPS,AK3,ALMS1,ALX4,ANKRD1,ANKS6,APOE,APOH,AREL1,ARHGAP29,ARHGAP36,ARHGEF11,ARHGEF2,ARID4B,ATG7,ATP5F1C,ATP6V0E1,ATP8B2,BEST2,BNIP2,BOD1,BORCS8,BPIFB4,BRAF,BRSK2,BSDC1,BTG1,C1S,CABP2,CACTIN,CAMSAP3,CAND1,CASP8AP2,CDC37L1,CDH2,CEMP1,CFAP44,CFAP58,CFHR1,CHD2,CHMP1A,CHRNA1,CLCC1,CLK1,CLTB,CNOT4,COL6A3,CRHR1,CTNND2,CTSA,CXCR4,CYP2E1,…	271
Cancer,Organismal Injury and Abnormalities	Abdominal cancer	7.41e-10	2.77e-07		-1.463	AADACL4,ABLIM1,ACTN4,ADARB2,ADGRB3,ADRA1A,AGFG1,AGO1,AGO2,AGPS,AK3,ALG14,ALMS1,ALX4,ANKRD1,ANKRD30BL,ANKS6,APOE,APOH,AREL1,ARHGAP29,ARHGAP36,ARHGEF11,ARHGEF2,ARID4B,ARMCX3,ATG7,ATP5F1C,ATP6V0E1,ATP8B2,BEST2,BNIP2,BOD1,BORCS8,BPIFB4,BRAF,BRSK2,BSDC1,BTF3L4,BTG1,C1S,CACTIN,CAMSAP3,CAND1,CASP8AP2,CCL5,CDC37L1,CDH2,CFAP44,CFAP58,CFHR1,CHD2,CHMP1A,CHRNA1,CIART,CLCC1,CLK1,CLTB,CLVS1,CNOT4,CNRIP1,COL6A3…	318
Cancer,Organismal Injury and Abnormalities	Abdominal carcinoma	7.46e-10	2.77e-07		-1.982	AADACL4,ABLIM1,ACTN4,ADARB2,ADGRB3,ADRA1A,AGFG1,AGO1,AGO2,AGPS,AK3,ALG14,ALMS1,ALX4,ANKRD1,ANKRD30BL,ANKS6,APOE,APOH,AREL1,ARHGAP29,ARHGAP36,ARHGEF11,ARHGEF2,ARID4B,ARMCX3,ATG7,ATP5F1C,ATP6V0E1,ATP8B2,BEST2,BNIP2,BOD1,BORCS8,BPIFB4,BRAF,BRSK2,BSDC1,BTF3L4,C1S,CACTIN,CAMSAP3,CAND1,CASP8AP2,CCL5,CDC37L1,CDH2,CFAP44,CFAP58,CFHR1,CHD2,CHRNA1,CIART,CLCC1,CLK1,CLTB,CLVS1,CNOT4,CNRIP1,COL6A3,COPS7B,CRHR…	311
Cancer,Organismal Injury and Abnormalities	Head and neck tumor	8.2e-10	2.89e-07			AADACL4,ABLIM1,ABRAXAS2,ACTN4,ADARB2,ADAT2,ADGRB3,ADRA1A,AGFG1,AGO1,AGO2,AGPAT3,AGPS,AK3,ALMS1,ALX4,ANKRD1,ANKS6,APOE,APOH,AREL1,ARHGAP29,ARHGAP36,ARHGEF11,ARHGEF2,ARID4B,ARMCX3,ATG7,ATP5F1C,ATP6V0E1,ATP8B2,BEST2,BNIP2,BOD1,BORCS8,BPIFB4,BRAF,BRSK2,BSDC1,BTF3L4,BTG1,C1S,CABP2,CACTIN,CAMSAP3,CAND1,CASP8AP2,CDC37L1,CDH2,CEMP1,CFAP44,CFAP58,CFHR1,CHD2,CHMP1A,CHRNA1,CIART,CLCC1,CLK1,CLTB,CNOT4,COL6A3…	303
Cancer,Neurological Disease,Organismal Injury and Abnormalities	Nervous system neoplasm	1.69e-09	5.68e-07		-0.849	AADACL4,ACTN4,ADARB2,ADAT2,ADGRB3,ADRA1A,AGFG1,AGO1,AGO2,AGPAT3,AGPS,ALMS1,ALX4,ANKRD1,AREL1,ARHGAP29,ARHGAP36,ARHGEF11,ARHGEF2,ARID4B,ARMCX3,ATP5F1C,ATP8B2,BEST2,BORCS8,BPIFB4,BRAF,BRSK2,C1S,CABP2,CACTIN,CAMSAP3,CAND1,CASP8AP2,CDH2,CEMP1,CFAP58,CHD2,CHRNA1,CIART,CLCC1,CLTB,CNOT4,COL6A3,COPS7B,CRYBA4,CTNND2,CTSA,CXCR4,CYP2E1,DCAF4,DDA1,DDB2,DDX42,DEGS1,DENND5B,DIP2B,DIPK1C,DSG4,DUSP6,EFNA3,EFNB3,…	225
Cancer,Neurological Disease,Organismal Injury and Abnormalities	Central nervous system cancer	2.55e-09	8.16e-07			AADACL4,ACTN4,ADARB2,ADAT2,ADGRB3,ADRA1A,AGFG1,AGO1,AGO2,AGPAT3,AGPS,ALMS1,ALX4,ANKRD1,AREL1,ARHGAP29,ARHGAP36,ARHGEF11,ARHGEF2,ARID4B,ARMCX3,ATP5F1C,ATP8B2,BEST2,BORCS8,BPIFB4,BRAF,BRSK2,C1S,CABP2,CACTIN,CAMSAP3,CAND1,CASP8AP2,CDH2,CEMP1,CFAP58,CHD2,CHRNA1,CIART,CLCC1,CLTB,CNOT4,COL6A3,COPS7B,CRYBA4,CTNND2,CTSA,CXCR4,CYP2E1,DCAF4,DDA1,DDX42,DENND5B,DIP2B,DIPK1C,DSG4,DUSP6,EFNA3,EFNB3,EHBP1,EIF2A…	218
Cancer,Neurological Disease,Organismal Injury and Abnormalities	Brain tumor	3.71e-09	1.14e-06			AADACL4,ACTN4,ADARB2,ADAT2,ADGRB3,ADRA1A,AGFG1,AGO1,AGO2,AGPAT3,AGPS,ALMS1,ALX4,ANKRD1,AREL1,ARHGAP29,ARHGAP36,ARHGEF11,ARHGEF2,ARID4B,ARMCX3,ATP5F1C,ATP8B2,BEST2,BORCS8,BPIFB4,BRAF,BRSK2,C1S,CABP2,CACTIN,CAMSAP3,CAND1,CASP8AP2,CDH2,CEMP1,CFAP58,CHD2,CHRNA1,CIART,CLCC1,CLTB,CNOT4,COL6A3,COPS7B,CRYBA4,CTNND2,CTSA,CXCR4,CYP2E1,DCAF4,DDA1,DDX42,DENND5B,DIP2B,DIPK1C,DSG4,DUSP6,EFNA3,EFNB3,EHBP1,EIF2A…	214
Cancer,Organismal Injury and Abnormalities	Abdominal adenocarcinoma	5.42e-09	1.53e-06			AADACL4,ABLIM1,ACTN4,ADARB2,ADGRB3,ADRA1A,AGFG1,AGO1,AGO2,AGPS,AK3,ALG14,ALMS1,ALX4,ANKRD1,ANKRD30BL,ANKS6,APOE,APOH,AREL1,ARHGAP29,ARHGAP36,ARHGEF11,ARHGEF2,ARID4B,ARMCX3,ATG7,ATP5F1C,ATP8B2,BEST2,BNIP2,BOD1,BORCS8,BPIFB4,BRAF,BRSK2,BSDC1,BTF3L4,C1S,CACTIN,CAMSAP3,CAND1,CASP8AP2,CCL5,CDC37L1,CDH2,CFAP44,CFAP58,CFHR1,CHD2,CHRNA1,CIART,CLCC1,CLK1,CLTB,CLVS1,CNOT4,CNRIP1,COL6A3,COPS7B,CRHR1,CTNND2,…	296
Cancer,Neurological Disease,Organismal Injury and Abnormalities	Glioma cancer	5.44e-09	1.53e-06			AADACL4,ACTN4,ADARB2,ADAT2,ADGRB3,ADRA1A,AGFG1,AGO1,AGO2,AGPAT3,AGPS,ALMS1,ALX4,ANKRD1,AREL1,ARHGAP29,ARHGAP36,ARHGEF11,ARHGEF2,ARID4B,ARMCX3,ATP5F1C,ATP8B2,BEST2,BORCS8,BPIFB4,BRAF,BRSK2,C1S,CABP2,CACTIN,CAMSAP3,CAND1,CASP8AP2,CDH2,CEMP1,CFAP58,CHD2,CHRNA1,CIART,CLCC1,CNOT4,COL6A3,COPS7B,CRYBA4,CTNND2,CTSA,CXCR4,CYP2E1,DCAF4,DDA1,DDX42,DENND5B,DIP2B,DIPK1C,DSG4,DUSP6,EFNA3,EFNB3,EHBP1,EIF2AK2,EI…	214
Cancer,Neurological Disease,Organismal Injury and Abnormalities	Brain glioma	7.61e-09	2.06e-06			AADACL4,ACTN4,ADARB2,ADAT2,ADGRB3,ADRA1A,AGFG1,AGO1,AGO2,AGPAT3,AGPS,ALMS1,ALX4,ANKRD1,AREL1,ARHGAP29,ARHGAP36,ARHGEF11,ARHGEF2,ARID4B,ARMCX3,ATP5F1C,ATP8B2,BEST2,BORCS8,BPIFB4,BRAF,BRSK2,C1S,CABP2,CACTIN,CAMSAP3,CAND1,CASP8AP2,CDH2,CEMP1,CFAP58,CHD2,CHRNA1,CIART,CLCC1,CNOT4,COL6A3,COPS7B,CRYBA4,CTNND2,CTSA,CXCR4,CYP2E1,DCAF4,DDA1,DDX42,DENND5B,DIP2B,DIPK1C,DSG4,DUSP6,EFNA3,EFNB3,EHBP1,EIF2AK2,EI…	211
Cancer,Organismal Injury and Abnormalities	Intraabdominal organ tumor	8.02e-09	2.09e-06		-1.135	AADACL4,ABLIM1,ACTN4,ADARB2,ADGRB3,ADRA1A,AGFG1,AGO1,AGO2,AGPS,AK3,ALG14,ALMS1,ALX4,ANKRD30BL,ANKS6,APOE,APOH,AREL1,ARHGAP29,ARHGAP36,ARHGEF11,ARHGEF2,ARID4B,ARMCX3,ATG7,ATP5F1C,ATP6V0E1,ATP8B2,BEST2,BNIP2,BOD1,BPIFB4,BRAF,BRSK2,BSDC1,BTF3L4,BTG1,C1S,CACTIN,CAMSAP3,CAND1,CASP8AP2,CCL5,CDC37L1,CDH2,CFAP44,CFAP58,CFHR1,CHD2,CHMP1A,CHRNA1,CIART,CLCC1,CLK1,CLTB,CLVS1,CNOT4,CNRIP1,COL6A3,COPS7B,CRHR1,…	314
Cancer,Neurological Disease,Organismal Injury and Abnormalities	Central nervous system solid tumor	8.7e-09	2.18e-06		-1	AADACL4,ACTN4,ADARB2,ADAT2,ADGRB3,ADRA1A,AGFG1,AGO1,AGO2,AGPAT3,AGPS,ALMS1,ALX4,ANKRD1,AREL1,ARHGAP29,ARHGAP36,ARHGEF11,ARHGEF2,ARID4B,ARMCX3,ATP5F1C,ATP8B2,BEST2,BORCS8,BPIFB4,BRAF,BRSK2,C1S,CABP2,CACTIN,CAMSAP3,CAND1,CASP8AP2,CDH2,CEMP1,CFAP58,CHD2,CHRNA1,CIART,CLCC1,CLTB,CNOT4,COL6A3,COPS7B,CRYBA4,CTNND2,CTSA,CXCR4,CYP2E1,DCAF4,DDA1,DDX42,DEGS1,DENND5B,DIP2B,DIPK1C,DSG4,DUSP6,EFNA3,EFNB3,EHBP1…	221
Cancer,Organismal Injury and Abnormalities	Adenocarcinoma	8.96e-09	2.18e-06			AADACL4,ABLIM1,ABRAXAS2,ACTN4,ADARB2,ADGRB3,ADRA1A,AGFG1,AGO1,AGO2,AGPS,AK3,ALG14,ALMS1,ALX4,ANKRD1,ANKRD30BL,ANKS6,APOE,APOH,AREL1,ARHGAP29,ARHGAP36,ARHGEF11,ARHGEF2,ARID4B,ARMCX3,ATG7,ATP5F1C,ATP8B2,BEST2,BNIP2,BOD1,BORCS8,BPIFB4,BRAF,BRSK2,BSDC1,BTF3L4,C1S,CACTIN,CAMSAP3,CAND1,CASP8AP2,CCL5,CDC37L1,CDH2,CFAP44,CFAP58,CFHR1,CHD2,CHRNA1,CIART,CLCC1,CLK1,CLTB,CLVS1,CNOT4,CNRIP1,COL6A3,COPS7B,CRHR…	300
Cancer,Gastrointestinal Disease,Organismal Injury and Abnormalities	Digestive system cancer	1.06e-08	2.5e-06		-1.195	AADACL4,ABLIM1,ACTN4,ADARB2,ADGRB3,ADRA1A,AGFG1,AGO1,AGO2,AGPS,AK3,ALMS1,ALX4,ANKRD30BL,ANKS6,APOE,APOH,AREL1,ARHGAP29,ARHGAP36,ARHGEF11,ARHGEF2,ARID4B,ARMCX3,ATG7,ATP5F1C,ATP8B2,BEST2,BNIP2,BOD1,BPIFB4,BRAF,BRSK2,BSDC1,BTF3L4,BTG1,C1S,CACTIN,CAMSAP3,CAND1,CASP8AP2,CCL5,CDC37L1,CDH2,CFAP44,CFHR1,CHD2,CHMP1A,CHRNA1,CIART,CLCC1,CLK1,CLTB,CLVS1,CNOT4,CNRIP1,COL6A3,COPS7B,CRHR1,CRYBA4,CTNND2,CTSA,CXC…	301
Cancer,Organismal Injury and Abnormalities	Head and neck carcinoma	1.64e-08	3.74e-06			AADACL4,ABLIM1,ABRAXAS2,ACTN4,ADARB2,ADAT2,ADGRB3,AGFG1,AGO2,AGPAT3,AGPS,AK3,ALMS1,ALX4,ANKRD1,ANKS6,APOE,APOH,AREL1,ARHGAP29,ARHGAP36,ARHGEF11,ARHGEF2,ARID4B,ATG7,ATP5F1C,ATP6V0E1,ATP8B2,BEST2,BNIP2,BOD1,BORCS8,BPIFB4,BRAF,BRSK2,BSDC1,BTF3L4,BTG1,C1S,CABP2,CACTIN,CAMSAP3,CAND1,CASP8AP2,CDC37L1,CDH2,CEMP1,CFAP44,CFAP58,CFHR1,CHD2,CHMP1A,CHRNA1,CLCC1,CLK1,CLTB,CNOT4,COL6A3,CRHR1,CRYBA4,CTNND2,CTSA…	277
Cancer,Organismal Injury and Abnormalities	Formation of solid tumor	1.95e-08	4.3e-06		-0.84	AADACL4,ABLIM1,ABRAXAS2,ACTN4,ADARB2,ADAT2,ADGRB3,ADRA1A,AGFG1,AGO1,AGO2,AGPAT3,AGPS,AK3,ALG14,ALMS1,ALX4,ANKRD1,ANKRD30BL,ANKS6,APOE,APOH,AREL1,ARHGAP29,ARHGAP36,ARHGEF11,ARHGEF2,ARID4B,ARMCX3,ATG7,ATP5F1C,ATP8B2,BEST2,BOD1,BORCS8,BPIFB4,BRAF,BRSK2,BTF3L4,C1S,CABP2,CACTIN,CAMSAP3,CAND1,CASP8AP2,CDH2,CEMP1,CFAP44,CFAP58,CFHR1,CHD2,CHRNA1,CIART,CLCC1,CLK1,CLTB,CLVS1,CNOT4,CNRIP1,COL6A3,COPS7B,CRHR…	295
Cancer,Neurological Disease,Organismal Injury and Abnormalities	Glioma	2.19e-08	4.67e-06			AADACL4,ACTN4,ADARB2,ADAT2,ADGRB3,ADRA1A,AGFG1,AGO1,AGO2,AGPAT3,AGPS,ALMS1,ALX4,ANKRD1,AREL1,ARHGAP29,ARHGAP36,ARHGEF11,ARHGEF2,ARID4B,ARMCX3,ATP5F1C,ATP8B2,BEST2,BORCS8,BPIFB4,BRAF,BRSK2,C1S,CABP2,CACTIN,CAMSAP3,CAND1,CASP8AP2,CDH2,CEMP1,CFAP58,CHD2,CHRNA1,CIART,CLCC1,CNOT4,COL6A3,COPS7B,CRYBA4,CTNND2,CTSA,CXCR4,CYP2E1,DCAF4,DDA1,DDX42,DENND5B,DIP2B,DIPK1C,DSG4,DUSP6,EFNA3,EFNB3,EHBP1,EIF2AK2,EI…	215
Cancer,Organismal Injury and Abnormalities	Head and neck cancer	2.62e-08	5.43e-06			AADACL4,ABLIM1,ABRAXAS2,ACTN4,ADARB2,ADAT2,ADGRB3,ADRA1A,AGFG1,AGO1,AGO2,AGPAT3,AGPS,AK3,ALMS1,ALX4,ANKRD1,ANKS6,APOE,APOH,AREL1,ARHGAP29,ARHGAP36,ARHGEF11,ARHGEF2,ARID4B,ATG7,ATP5F1C,ATP6V0E1,ATP8B2,BEST2,BNIP2,BOD1,BORCS8,BPIFB4,BRAF,BRSK2,BSDC1,BTF3L4,BTG1,C1S,CABP2,CACTIN,CAMSAP3,CAND1,CASP8AP2,CDC37L1,CDH2,CEMP1,CFAP44,CFAP58,CFHR1,CHD2,CHMP1A,CHRNA1,CLCC1,CLK1,CLTB,CNOT4,COL6A3,CRHR1,CRYBA4…	284
Cancer,Gastrointestinal Disease,Organismal Injury and Abnormalities	Digestive organ tumor	6.92e-08	1.39e-05		-1.012	AADACL4,ABLIM1,ACTN4,ADARB2,ADGRB3,ADRA1A,AGFG1,AGO1,AGO2,AGPS,AK3,ALMS1,ALX4,ANKRD30BL,ANKS6,APOE,APOH,AREL1,ARHGAP29,ARHGAP36,ARHGEF11,ARHGEF2,ARID4B,ARMCX3,ATG7,ATP5F1C,ATP8B2,BEST2,BNIP2,BOD1,BPIFB4,BRAF,BRSK2,BSDC1,BTF3L4,BTG1,C1S,CACTIN,CAMSAP3,CAND1,CASP8AP2,CCL5,CDC37L1,CDH2,CFAP44,CFHR1,CHD2,CHMP1A,CHRNA1,CIART,CLCC1,CLK1,CLTB,CLVS1,CNOT4,CNRIP1,COL6A3,COPS7B,CRHR1,CRYBA4,CTNND2,CTSA,CXC…	302
Cancer,Organismal Injury and Abnormalities	Melanoma	7.15e-08	1.4e-05		-0.156	AADACL4,ACTN4,ADARB2,ADGRB3,ADRA1A,AGFG1,AGO1,AGO2,AGPAT3,AGPS,ALG14,ALMS1,ALX4,ANKRD1,ANKS6,APOE,APOH,ARHGAP29,ARHGAP36,ARHGEF11,ARHGEF2,ARID4B,ARMCX3,ATG7,ATP5F1C,ATP6V0E1,ATP8B2,BNIP2,BOD1,BPIFB4,BRAF,BRSK2,BTN3A3,C1S,CABP2,CACTIN,CAMSAP3,CAND1,CASP8AP2,CDC37L1,CDH2,CEMP1,CFAP44,CFAP58,CFHR1,CHD2,CHMP1A,CHRNA1,CLK1,CLVS1,CNIH3,CNOT4,COL6A3,COPS7B,CRHR1,CTNND2,CYP2E1,DCAF4,DCUN1D5,DDB2,DDX42,DE…	251
Cancer,Gastrointestinal Disease,Organismal Injury and Abnormalities	Gastrointestinal tract cancer	1.11e-07	2.11e-05			AADACL4,ABLIM1,ACTN4,ADARB2,ADGRB3,ADRA1A,AGFG1,AGO1,AGO2,AGPS,AK3,ALMS1,ALX4,ANKRD30BL,ANKS6,APOE,APOH,AREL1,ARHGAP36,ARHGEF11,ARHGEF2,ARID4B,ARMCX3,ATG7,ATP5F1C,ATP8B2,BEST2,BNIP2,BOD1,BPIFB4,BRAF,BRSK2,BSDC1,BTF3L4,BTG1,C1S,CACTIN,CAMSAP3,CAND1,CASP8AP2,CCL5,CDC37L1,CDH2,CFAP44,CFHR1,CHD2,CHMP1A,CHRNA1,CLCC1,CLTB,CLVS1,CNOT4,CNRIP1,COL6A3,COPS7B,CRHR1,CRYBA4,CTNND2,CTSA,CXCR4,CYP2E1,DCAF4,DCUN…	281
Cancer,Gastrointestinal Disease,Organismal Injury and Abnormalities	Gastrointestinal carcinoma	2.11e-07	3.91e-05			AADACL4,ABLIM1,ACTN4,ADARB2,ADGRB3,ADRA1A,AGFG1,AGO1,AGO2,AGPS,AK3,ALMS1,ALX4,ANKRD30BL,ANKS6,APOE,APOH,AREL1,ARHGAP36,ARHGEF11,ARHGEF2,ARID4B,ARMCX3,ATG7,ATP5F1C,ATP8B2,BEST2,BNIP2,BOD1,BPIFB4,BRAF,BRSK2,BSDC1,BTF3L4,C1S,CACTIN,CAMSAP3,CAND1,CASP8AP2,CDC37L1,CDH2,CFAP44,CHD2,CHRNA1,CLCC1,CLTB,CLVS1,CNOT4,CNRIP1,COL6A3,COPS7B,CRHR1,CRYBA4,CTNND2,CTSA,CXCR4,CYP2E1,DCAF4,DCUN1D5,DDB2,DDX42,DEGS1,DE…	272
Cancer,Gastrointestinal Disease,Organismal Injury and Abnormalities	Large intestine carcinoma	9.04e-07	0.000163			AADACL4,ABLIM1,ACTN4,ADARB2,ADGRB3,ADRA1A,AGFG1,AGO1,AGO2,AGPS,AK3,ALMS1,ALX4,ANKRD30BL,APOE,AREL1,ARHGAP36,ARHGEF11,ARHGEF2,ARID4B,ARMCX3,ATG7,ATP5F1C,ATP8B2,BEST2,BNIP2,BOD1,BPIFB4,BRAF,BRSK2,BSDC1,BTF3L4,C1S,CACTIN,CAMSAP3,CAND1,CASP8AP2,CDC37L1,CDH2,CFAP44,CHD2,CHRNA1,CLCC1,CLTB,CLVS1,CNOT4,CNRIP1,COL6A3,COPS7B,CTNND2,CTSA,CYP2E1,DCAF4,DDB2,DDX42,DEGS1,DENND5B,DIP2B,DNAJC5B,DUSP6,EFNA3,EFNB3,…	253
Cancer,Gastrointestinal Disease,Organismal Injury and Abnormalities	Large intestine adenocarcinoma	1.07e-06	0.000188			AADACL4,ABLIM1,ACTN4,ADARB2,ADGRB3,ADRA1A,AGFG1,AGO1,AGO2,AGPS,AK3,ALMS1,ALX4,ANKRD30BL,AREL1,ARHGAP36,ARHGEF11,ARHGEF2,ARID4B,ARMCX3,ATG7,ATP5F1C,ATP8B2,BEST2,BNIP2,BOD1,BPIFB4,BRAF,BRSK2,BSDC1,BTF3L4,C1S,CACTIN,CAMSAP3,CAND1,CASP8AP2,CDC37L1,CDH2,CFAP44,CHD2,CHRNA1,CLCC1,CLTB,CLVS1,CNOT4,CNRIP1,COL6A3,COPS7B,CTNND2,CTSA,CYP2E1,DCAF4,DDB2,DDX42,DEGS1,DENND5B,DIP2B,DNAJC5B,DUSP6,EFNA3,EFNB3,EHBP1…	251
Cancer,Gastrointestinal Disease,Organismal Injury and Abnormalities	Intestinal cancer	1.17e-06	0.000201			AADACL4,ABLIM1,ACTN4,ADARB2,ADGRB3,ADRA1A,AGFG1,AGO1,AGO2,AGPS,AK3,ALMS1,ALX4,ANKRD30BL,APOE,AREL1,ARHGAP36,ARHGEF11,ARHGEF2,ARID4B,ARMCX3,ATG7,ATP5F1C,ATP8B2,BEST2,BNIP2,BOD1,BPIFB4,BRAF,BRSK2,BSDC1,BTF3L4,BTG1,C1S,CACTIN,CAMSAP3,CAND1,CASP8AP2,CCL5,CDC37L1,CDH2,CFAP44,CFHR1,CHD2,CHMP1A,CHRNA1,CLCC1,CLTB,CLVS1,CNOT4,CNRIP1,COL6A3,COPS7B,CTNND2,CTSA,CYP2E1,DCAF4,DDB2,DDX42,DEGS1,DENND5B,DIP2B,DNA…	262
Cancer,Gastrointestinal Disease,Organismal Injury and Abnormalities	Malignant neoplasm of large intestine	1.79e-06	0.0003			AADACL4,ABLIM1,ACTN4,ADARB2,ADGRB3,ADRA1A,AGFG1,AGO1,AGO2,AGPS,AK3,ALMS1,ALX4,ANKRD30BL,APOE,AREL1,ARHGAP36,ARHGEF11,ARHGEF2,ARID4B,ARMCX3,ATG7,ATP5F1C,ATP8B2,BEST2,BNIP2,BOD1,BPIFB4,BRAF,BRSK2,BSDC1,BTF3L4,C1S,CACTIN,CAMSAP3,CAND1,CASP8AP2,CCL5,CDC37L1,CDH2,CFAP44,CFHR1,CHD2,CHMP1A,CHRNA1,CLCC1,CLTB,CLVS1,CNOT4,CNRIP1,COL6A3,COPS7B,CTNND2,CTSA,CYP2E1,DCAF4,DDB2,DDX42,DEGS1,DENND5B,DIP2B,DNAJC5B,…	261
Cancer,Dermatological Diseases and Conditions,Organismal Injury and Abnormalities	Skin tumor	1.92e-06	0.000314			AADACL4,ACTN4,ADARB2,ADGRB3,ADRA1A,AGFG1,AGO1,AGO2,AGPAT3,AGPS,ALG14,ALMS1,ALX4,ANKRD1,ANKS6,APOE,APOH,ARHGAP29,ARHGAP36,ARHGEF11,ARHGEF2,ARID4B,ARMCX3,ATG7,ATP6V0E1,ATP8B2,BPIFB4,BRAF,BRSK2,BTN3A3,C1S,CABP2,CACTIN,CAMSAP3,CAND1,CDC37L1,CDH2,CEMP1,CFAP44,CFAP58,CFHR1,CHD2,CHMP1A,CHRNA1,CLVS1,CNIH3,CNOT4,COL6A3,COPS7B,CRHR1,CRYBA4,CTNND2,CYP2E1,DCUN1D5,DDB2,DDX42,DENND5B,DIP2B,DNAJC5B,DSG4,E2F5,EH…	242
Cancer,Organismal Injury and Abnormalities	Malignant solid organ tumor	2.09e-06	0.000335			AADACL4,ACTN4,ADARB2,ADGRB3,ADRA1A,AGFG1,AGO1,AGO2,AGPAT3,AGPS,ALG14,ALMS1,ALX4,ANKRD1,ANKS6,APOE,APOH,ARHGAP29,ARHGAP36,ARHGEF11,ARHGEF2,ARID4B,ARMCX3,ATG7,ATP6V0E1,ATP8B2,BPIFB4,BRAF,BRSK2,BTN3A3,C1S,CABP2,CACTIN,CAMSAP3,CAND1,CDC37L1,CDH2,CEMP1,CFAP44,CFAP58,CFHR1,CHD2,CHMP1A,CHRNA1,CLVS1,CNIH3,CNOT4,COL6A3,COPS7B,CRHR1,CRYBA4,CTNND2,CYP2E1,DCUN1D5,DDB2,DDX42,DENND5B,DIP2B,DNAJC5B,DSG4,E2F5,EF…	243
Cancer,Neurological Disease,Organismal Injury and Abnormalities	Grade 3-4 glioma cancer	2.32e-06	0.000363			AADACL4,ACTN4,ADARB2,ADGRB3,AGFG1,AGO2,AGPS,ALMS1,ALX4,ANKRD1,AREL1,ARHGAP29,ARHGAP36,ARHGEF2,ARMCX3,ATP8B2,BEST2,BORCS8,BPIFB4,BRAF,BRSK2,C1S,CABP2,CACTIN,CAMSAP3,CAND1,CASP8AP2,CDH2,CEMP1,CFAP58,CHD2,CHRNA1,CIART,CNOT4,COL6A3,COPS7B,CTNND2,CTSA,CXCR4,CYP2E1,DCAF4,DDA1,DDX42,DIP2B,DIPK1C,DSG4,EFNA3,EHBP1,EIF2AK2,EIF3A,ELF2,EMCN,ERCC2,EXOC4,EXOC7,FAM50B,FAM53B,FBXL19,FBXL2,FGD4,FITM1,FKRP,GABPA,G…	176
Cancer,Gastrointestinal Disease,Organismal Injury and Abnormalities	Gastrointestinal adenocarcinoma	4.06e-06	0.000622			AADACL4,ABLIM1,ACTN4,ADARB2,ADGRB3,ADRA1A,AGFG1,AGO1,AGO2,AGPS,AK3,ALMS1,ALX4,ANKRD30BL,APOH,AREL1,ARHGAP36,ARHGEF11,ARHGEF2,ARID4B,ARMCX3,ATG7,ATP5F1C,ATP8B2,BEST2,BNIP2,BOD1,BPIFB4,BRAF,BRSK2,BSDC1,BTF3L4,C1S,CACTIN,CAMSAP3,CAND1,CASP8AP2,CDC37L1,CDH2,CFAP44,CHD2,CHRNA1,CLCC1,CLTB,CLVS1,CNOT4,CNRIP1,COL6A3,COPS7B,CRHR1,CTNND2,CTSA,CYP2E1,DCAF4,DDB2,DDX42,DEGS1,DENND5B,DIP2B,DNAJC5B,DUSP6,EFNA3,…	256
Cancer,Dermatological Diseases and Conditions,Organismal Injury and Abnormalities	Skin cancer	6.66e-06	0.000998			AADACL4,ACTN4,ADARB2,ADGRB3,ADRA1A,AGFG1,AGO1,AGO2,AGPAT3,AGPS,ALG14,ALMS1,ALX4,ANKRD1,ANKS6,APOE,APOH,ARHGAP29,ARHGAP36,ARHGEF11,ARHGEF2,ARID4B,ARMCX3,ATG7,ATP6V0E1,ATP8B2,BPIFB4,BRAF,BRSK2,BTN3A3,C1S,CABP2,CACTIN,CAMSAP3,CAND1,CDC37L1,CDH2,CEMP1,CFAP44,CFAP58,CFHR1,CHD2,CHMP1A,CHRNA1,CLVS1,CNIH3,CNOT4,COL6A3,COPS7B,CRHR1,CRYBA4,CTNND2,CYP2E1,DCUN1D5,DDB2,DDX42,DENND5B,DIP2B,DNAJC5B,DSG4,E2F5,EH…	239
Cancer,Organismal Injury and Abnormalities	Soft tissue neoplasm	7.28e-06	0.00107			AADACL4,ACTN4,ADARB2,ADGRB3,ADRA1A,AGFG1,AGO1,AGO2,AGPAT3,AGPS,ALG14,ALMS1,ALX4,ANKRD1,ANKS6,APOE,APOH,ARHGAP29,ARHGAP36,ARHGEF11,ARHGEF2,ARID4B,ATP6V0E1,ATP8B2,BPIFB4,BRAF,BRSK2,C1S,CABP2,CACTIN,CAMSAP3,CAND1,CDC37L1,CDH2,CEMP1,CFAP44,CFAP58,CFHR1,CHD2,CHMP1A,CHRNA1,CLVS1,CNIH3,CNOT4,COL6A3,COPS7B,CRHR1,CTNND2,CYP2E1,DCUN1D5,DDB2,DDX42,DENND5B,DIP2B,DNAJC5B,DSG4,E2F5,EFNA3,EHBP1,EIF2AK2,EIF3A,EM…	232
Cancer,Neurological Disease,Organismal Injury and Abnormalities	High grade astrocytoma	8.12e-06	0.00117			AADACL4,ACTN4,ADARB2,ADGRB3,AGFG1,AGO2,AGPS,ALMS1,ALX4,ANKRD1,AREL1,ARHGAP29,ARHGAP36,ARMCX3,ATP8B2,BEST2,BORCS8,BPIFB4,BRAF,BRSK2,C1S,CABP2,CACTIN,CAMSAP3,CAND1,CASP8AP2,CDH2,CEMP1,CFAP58,CHD2,CHRNA1,CIART,CNOT4,COL6A3,COPS7B,CTNND2,CTSA,CXCR4,CYP2E1,DCAF4,DDA1,DDX42,DIP2B,DIPK1C,DSG4,EFNA3,EFNB3,EHBP1,EIF2AK2,EIF3A,EMCN,ERCC2,EXOC4,EXOC7,FAM50B,FBXL19,FBXL2,FITM1,FKRP,GABPA,GABRR1,GALNT17,GDA,G…	162
Cancer,Dermatological Diseases and Conditions,Organismal Injury and Abnormalities	Cutaneous melanoma	8.7e-06	0.00121			AADACL4,ACTN4,ADARB2,ADGRB3,ADRA1A,AGFG1,AGO1,AGO2,AGPAT3,AGPS,ALG14,ALMS1,ALX4,ANKRD1,ANKS6,APOE,APOH,ARHGAP29,ARHGAP36,ARHGEF11,ARHGEF2,ARID4B,ATP6V0E1,ATP8B2,BPIFB4,BRAF,BRSK2,C1S,CABP2,CACTIN,CAMSAP3,CAND1,CDC37L1,CDH2,CEMP1,CFAP44,CFAP58,CFHR1,CHD2,CHMP1A,CHRNA1,CLVS1,CNIH3,CNOT4,COL6A3,COPS7B,CRHR1,CTNND2,CYP2E1,DCUN1D5,DDB2,DDX42,DENND5B,DIP2B,DNAJC5B,DSG4,E2F5,EHBP1,EIF2AK2,EIF3A,EML1,ERC…	224
Cancer,Organismal Injury and Abnormalities	Malignant connective or soft tissue neoplasm	8.8e-06	0.00121		-1.982	AADACL4,ACTN4,ADARB2,ADGRB3,ADRA1A,AGFG1,AGO1,AGO2,AGPAT3,AGPS,ALG14,ALMS1,ALX4,ANKRD1,ANKS6,APOE,APOH,ARHGAP29,ARHGAP36,ARHGEF11,ARHGEF2,ARID4B,ATP6V0E1,ATP8B2,BPIFB4,BRAF,BRSK2,C1S,CABP2,CACTIN,CAMSAP3,CAND1,CDC37L1,CDH2,CEMP1,CFAP44,CFAP58,CFHR1,CHD2,CHMP1A,CHRNA1,CLVS1,CNIH3,CNOT4,COL6A3,COPS7B,CRHR1,CTNND2,CYP2E1,DCUN1D5,DDB2,DDX42,DENND5B,DIP2B,DNAJC5B,DSG4,E2F5,EFNA3,EHBP1,EIF2AK2,EIF3A,EM…	234
Cancer,Organismal Injury and Abnormalities	Connective or soft tissue tumor	1.01e-05	0.00136		-1.982	AADACL4,ACTN4,ADARB2,ADGRB3,ADRA1A,AGFG1,AGO1,AGO2,AGPAT3,AGPS,ALG14,ALMS1,ALX4,ANKRD1,ANKS6,APOE,APOH,ARHGAP29,ARHGAP36,ARHGEF11,ARHGEF2,ARID4B,ATP6V0E1,ATP8B2,BPIFB4,BRAF,BRSK2,C1S,CABP2,CACTIN,CAMSAP3,CAND1,CDC37L1,CDH2,CEMP1,CFAP44,CFAP58,CFHR1,CHD2,CHMP1A,CHRNA1,CLVS1,CNIH3,CNOT4,COL6A3,COPS7B,CRHR1,CTNND2,CYP2E1,DCUN1D5,DDB2,DDX42,DENND5B,DIP2B,DNAJC5B,DSG4,E2F5,EFNA3,EHBP1,EIF2AK2,EIF3A,EM…	236
Cancer,Organismal Injury and Abnormalities	Malignant soft tissue neoplasm	1.03e-05	0.00137			AADACL4,ACTN4,ADARB2,ADGRB3,ADRA1A,AGFG1,AGO1,AGO2,AGPAT3,AGPS,ALG14,ALMS1,ALX4,ANKRD1,ANKS6,APOE,APOH,ARHGAP29,ARHGAP36,ARHGEF11,ARHGEF2,ARID4B,ATP6V0E1,ATP8B2,BPIFB4,BRAF,BRSK2,C1S,CABP2,CACTIN,CAMSAP3,CAND1,CDC37L1,CDH2,CEMP1,CFAP44,CFAP58,CFHR1,CHD2,CHMP1A,CHRNA1,CLVS1,CNIH3,CNOT4,COL6A3,COPS7B,CRHR1,CTNND2,CYP2E1,DCUN1D5,DDB2,DDX42,DENND5B,DIP2B,DNAJC5B,DSG4,E2F5,EFNA3,EHBP1,EIF2AK2,EIF3A,EM…	231
Hereditary Disorder,Neurological Disease,Organismal Injury and Abnormalities	Autosomal recessive neurological disorder	3.27e-05	0.00426			ALG14,ALMS1,APOE,ARHGEF2,ATG7,CABP2,CHMP1A,CLCC1,COL6A3,CTSA,DEGS1,ELF2,EML1,ERCC2,EXOC4,EXOC7,FGD4,FKRP,FKTN,GFPT1,HACE1,IFNGR1,IFNGR2,LARGE1,LRPPRC,LZTFL1,NANS,PARS2,PIGK,PIGO,SIL1,SLC12A6,SLC30A7,TBCK,TK2,TMEM231,ZC3H14	37
Cancer,Neurological Disease,Organismal Injury and Abnormalities	Grade 4 high grade glioma	3.89e-05	0.00481			AADACL4,ACTN4,ADARB2,ADGRB3,AGFG1,AGO2,AGPS,ALMS1,ALX4,ANKRD1,AREL1,ARHGAP29,ARHGAP36,ARMCX3,ATP8B2,BEST2,BORCS8,BPIFB4,BRAF,BRSK2,C1S,CABP2,CACTIN,CAMSAP3,CAND1,CASP8AP2,CDH2,CEMP1,CFAP58,CHD2,CHRNA1,CIART,CNOT4,COL6A3,COPS7B,CTNND2,CTSA,CYP2E1,DCAF4,DDA1,DDX42,DIP2B,DIPK1C,DSG4,EFNA3,EHBP1,EIF2AK2,EIF3A,EMCN,ERCC2,EXOC4,EXOC7,FAM50B,FBXL19,FBXL2,FITM1,FKRP,GABPA,GABRR1,GALNT17,GDA,GDF15,GFPT1,G…	153
Cancer,Neurological Disease,Organismal Injury and Abnormalities	Grade 4 malignant glioma	3.89e-05	0.00481			AADACL4,ACTN4,ADARB2,ADGRB3,AGFG1,AGO2,AGPS,ALMS1,ALX4,ANKRD1,AREL1,ARHGAP29,ARHGAP36,ARMCX3,ATP8B2,BEST2,BORCS8,BPIFB4,BRAF,BRSK2,C1S,CABP2,CACTIN,CAMSAP3,CAND1,CASP8AP2,CDH2,CEMP1,CFAP58,CHD2,CHRNA1,CIART,CNOT4,COL6A3,COPS7B,CTNND2,CTSA,CYP2E1,DCAF4,DDA1,DDX42,DIP2B,DIPK1C,DSG4,EFNA3,EHBP1,EIF2AK2,EIF3A,EMCN,ERCC2,EXOC4,EXOC7,FAM50B,FBXL19,FBXL2,FITM1,FKRP,GABPA,GABRR1,GALNT17,GDA,GDF15,GFPT1,G…	153
Cancer,Neurological Disease,Organismal Injury and Abnormalities	Grade 4 astrocytoma	3.89e-05	0.00481			AADACL4,ACTN4,ADARB2,ADGRB3,AGFG1,AGO2,AGPS,ALMS1,ALX4,ANKRD1,AREL1,ARHGAP29,ARHGAP36,ARMCX3,ATP8B2,BEST2,BORCS8,BPIFB4,BRAF,BRSK2,C1S,CABP2,CACTIN,CAMSAP3,CAND1,CASP8AP2,CDH2,CEMP1,CFAP58,CHD2,CHRNA1,CIART,CNOT4,COL6A3,COPS7B,CTNND2,CTSA,CYP2E1,DCAF4,DDA1,DDX42,DIP2B,DIPK1C,DSG4,EFNA3,EHBP1,EIF2AK2,EIF3A,EMCN,ERCC2,EXOC4,EXOC7,FAM50B,FBXL19,FBXL2,FITM1,FKRP,GABPA,GABRR1,GALNT17,GDA,GDF15,GFPT1,G…	153
Cancer,Neurological Disease,Organismal Injury and Abnormalities	Brain astrocytoma	4.48e-05	0.00544			AADACL4,ACTN4,ADARB2,ADGRB3,AGFG1,AGO2,AGPS,ALMS1,ALX4,ANKRD1,AREL1,ARHGAP29,ARHGAP36,ARMCX3,ATP8B2,BEST2,BORCS8,BPIFB4,BRAF,BRSK2,C1S,CABP2,CACTIN,CAMSAP3,CAND1,CASP8AP2,CDH2,CEMP1,CFAP58,CHD2,CHRNA1,CIART,CNOT4,COL6A3,COPS7B,CTNND2,CTSA,CYP2E1,DCAF4,DDA1,DDX42,DIP2B,DIPK1C,DSG4,EFNA3,EHBP1,EIF2AK2,EIF3A,EMCN,ERCC2,EXOC4,EXOC7,FAM50B,FBXL19,FBXL2,FITM1,FKRP,GABPA,GABRR1,GALNT17,GDA,GDF15,GFPT1,G…	153
Cancer,Organismal Injury and Abnormalities,Reproductive System Disease	Genital tract cancer	8.14e-05	0.00972			ABLIM1,ACTN4,ADARB2,ADGRB3,ADRA1A,AGO1,AGO2,AGPS,AK3,ALG14,ALMS1,ANKRD1,ANKS6,APOE,APOH,AREL1,ARHGAP29,ARHGAP36,ARHGEF11,ARHGEF2,ARID4B,ATP8B2,BEST2,BNIP2,BORCS8,BRAF,BRSK2,BSDC1,C1S,CACTIN,CAMSAP3,CAND1,CASP8AP2,CCL5,CDH2,CFAP44,CFAP58,CFHR1,CHD2,CHRNA1,CIART,CLK1,CLVS1,CNOT4,CNRIP1,COL6A3,CTNND2,CTSA,CXCR4,CYP2E1,DCAF4,DDB2,DDX42,DEGS1,DENND5B,DIP2B,DSG4,DUSP6,E2F5,EHBP1,EIF2AK2,EIF3A,EMCN,EML1…	207
Cancer,Gastrointestinal Disease,Organismal Injury and Abnormalities	Hepato-pancreato-biliary cancer	8.66e-05	0.0102		-0.447	AADACL4,ACTN4,ADARB2,ADGRB3,ADRA1A,AGFG1,AGO1,AGO2,AGPS,ALMS1,ANKS6,APOE,AREL1,ARHGAP29,ARHGEF11,ARHGEF2,ARID4B,ATP8B2,BEST2,BNIP2,BPIFB4,BRAF,BRSK2,BSDC1,C1S,CACTIN,CAMSAP3,CAND1,CASP8AP2,CCL5,CDC37L1,CDH2,CFAP44,CFHR1,CHD2,CHRNA1,CIART,CLCC1,CLK1,CLVS1,CNOT4,COL6A3,CRHR1,CTNND2,CTSA,CXCR4,DDX42,DENND5B,DIP2B,DNAJC5B,DSG4,E2F5,EHBP1,EIF2AK2,EIF3A,ELF2,EMCN,EML1,ERCC2,EXOC4,EXOC7,FABP6,FAM155A,FA…	180
Cancer,Gastrointestinal Disease,Organismal Injury and Abnormalities	Hepatobiliary neoplasm	9.16e-05	0.0104		0.128	AADACL4,ACTN4,ADARB2,ADGRB3,ADRA1A,AGFG1,AGO1,AGO2,AGPS,ALMS1,ANKRD30BL,ANKS6,APOE,AREL1,ARHGAP29,ARHGEF11,ARHGEF2,ARID4B,BNIP2,BRAF,BSDC1,C1S,CACTIN,CAMSAP3,CAND1,CASP8AP2,CDC37L1,CDH2,CFAP44,CFHR1,CHRNA1,CIART,CLCC1,CLK1,CLVS1,CNOT4,CNRIP1,COL6A3,CRYBA4,CTNND2,CTSA,CXCR4,DDX42,DEGS1,DENND5B,DIP2B,DNAJC5B,DSG4,E2F5,EHBP1,EIF2AK2,EIF3A,ELF2,EMCN,EXOC4,EXOC7,FABP6,FAM155A,FAM83G,FBP1,FLI1,GAGE1 (i…	169
Cancer,Organismal Injury and Abnormalities	Anogenital cancer	9.16e-05	0.0104			AADACL4,ABLIM1,ACTN4,ADARB2,ADGRB3,ADRA1A,AGO1,AGO2,AGPS,AK3,ALG14,ALMS1,ANKRD1,ANKS6,APOE,APOH,AREL1,ARHGAP29,ARHGAP36,ARHGEF11,ARHGEF2,ARID4B,ATG7,ATP5F1C,ATP8B2,BEST2,BNIP2,BORCS8,BPIFB4,BRAF,BRSK2,BSDC1,C1S,CACTIN,CAMSAP3,CAND1,CASP8AP2,CCL5,CDH2,CFAP44,CFAP58,CFHR1,CHD2,CHRNA1,CIART,CLK1,CLVS1,CNOT4,CNRIP1,COL6A3,CTNND2,CTSA,CXCR4,CYP2E1,DCAF4,DDB2,DDX42,DEGS1,DENND5B,DIP2B,DSG4,DUSP6,E2F5,E…	226
Cancer,Organismal Injury and Abnormalities	Malignant genitourinary solid tumor	9.6e-05	0.0107			AADACL4,ABLIM1,ACTN4,ADARB2,ADGRB3,ADRA1A,AGO1,AGO2,AGPS,AK3,ALG14,ALMS1,ALX4,ANKRD1,ANKS6,APOE,APOH,AREL1,ARHGAP29,ARHGAP36,ARHGEF11,ARHGEF2,ARID4B,ATG7,ATP5F1C,ATP6V0E1,ATP8B2,BEST2,BNIP2,BORCS8,BPIFB4,BRAF,BRSK2,BSDC1,C1S,CACTIN,CAMSAP3,CAND1,CASP8AP2,CCL5,CDH2,CFAP44,CFAP58,CFHR1,CHD2,CHRNA1,CIART,CLK1,CLVS1,CNOT4,CNRIP1,COL6A3,CTNND2,CTSA,CXCR4,CYP2E1,DCAF4,DDB2,DDX42,DEGS1,DENND5B,DIP2B,DSG…	240
Cancer,Organismal Injury and Abnormalities	Genitourinary tumor	0.000103	0.0113		-1.211	AADACL4,ABLIM1,ACTN4,ADARB2,ADGRB3,ADRA1A,AGO1,AGO2,AGPS,AK3,ALG14,ALMS1,ALX4,ANKRD1,ANKS6,APOE,APOH,AREL1,ARHGAP29,ARHGAP36,ARHGEF11,ARHGEF2,ARID4B,ATG7,ATP5F1C,ATP6V0E1,ATP8B2,BEST2,BNIP2,BORCS8,BPIFB4,BRAF,BRSK2,BSDC1,C1S,CACTIN,CAMSAP3,CAND1,CASP8AP2,CCL5,CDH2,CFAP44,CFAP58,CFHR1,CHD2,CHRNA1,CIART,CLK1,CLVS1,CNOT4,CNRIP1,COL6A3,CTNND2,CTSA,CXCR4,CYP2E1,DCAF4,DDB2,DDX42,DEGS1,DENND5B,DIP2B,DSG…	243
Cancer,Organismal Injury and Abnormalities,Reproductive System Disease	Genital tumor	0.000108	0.0117		-1.154	ABLIM1,ACTN4,ADARB2,ADGRB3,ADRA1A,AGO1,AGO2,AGPS,AK3,ALG14,ALMS1,ANKRD1,ANKS6,APOE,APOH,AREL1,ARHGAP29,ARHGAP36,ARHGEF11,ARHGEF2,ARID4B,ATP8B2,BEST2,BNIP2,BORCS8,BRAF,BRSK2,BSDC1,C1S,CACTIN,CAMSAP3,CAND1,CASP8AP2,CCL5,CDH2,CFAP44,CFAP58,CFHR1,CHD2,CHRNA1,CIART,CLK1,CLVS1,CNOT4,CNRIP1,COL6A3,CTNND2,CTSA,CXCR4,CYP2E1,DCAF4,DDB2,DDX42,DEGS1,DENND5B,DIP2B,DSG4,DUSP6,E2F5,EHBP1,EIF2AK2,EIF3A,EMCN,EML1…	209
Neurological Disease,Organismal Injury and Abnormalities	Syndromic encephalopathy	0.000149	0.0159			ABLIM1,ADRA1A,AGO2,ALG14,ALMS1,BRAF,CCL5,CDH2,CHD2,CHRNA1,CRHR1,ERCC2,EXOC7,FKRP,FKTN,GABRR1,LARGE1,LIMK1,LZTFL1,NANS,PARS2,PERP,PIGK,PIGO,SCN3A,SLC30A7,SMS,TAF9B,TBCK,TMEM231	30
Cancer,Organismal Injury and Abnormalities	Blue round small cell tumor	0.000192	0.0202			ADARB2,ADGRB3,ADRA1A,AGO2,ALMS1,APOE,ARHGAP36,ARHGEF11,ARID4B,ARMCX3,BOD1,BRAF,CAMSAP3,CAND1,CASP8AP2,CDC37L1,CDH2,CFAP44,CFAP58,CHD2,CLK1,CNIH3,COL6A3,CTNND2,CTSA,CXCR4,DENND5B,DIP2B,DSG4,EFNA3,ERCC2,EXOC7,FBLL1,FBP1,FKRP,FLI1,GABPA,GALNT17,GOLGA7,GPBAR1,HACE1,HECTD4,HLA-DQB1,HP1BP3,IFNGR1,IFNGR2,IL36A,INCENP,IPO7,LAMP2,LCA5L,LIMK1,LMO3,LRPPRC,LRRC8D,MAML3,MCHR2,NDN,NDUFS6,NFIA,NRG2,NUP133,NUTF2…	95
Developmental Disorder,Hereditary Disorder,Organismal Injury and Abnormalities,Skeletal and Muscular Disorders	Congenital muscular dystrophy-dystroglycanopathy type B	0.000196	0.0203			FKRP,FKTN,LARGE1	3
Cancer,Gastrointestinal Disease,Hepatic System Disease,Organismal Injury and Abnormalities	Hepatobiliary system cancer	0.000201	0.0206		-0.447	AADACL4,ACTN4,ADARB2,ADGRB3,ADRA1A,AGFG1,AGO2,AGPS,ALMS1,ANKS6,APOE,AREL1,ARHGAP29,ARHGEF11,ARHGEF2,ARID4B,BNIP2,BRAF,BSDC1,C1S,CACTIN,CAMSAP3,CAND1,CASP8AP2,CDC37L1,CDH2,CFAP44,CFHR1,CHRNA1,CIART,CLCC1,CLK1,CLVS1,CNOT4,CTNND2,CTSA,CXCR4,DDX42,DENND5B,DIP2B,DNAJC5B,DSG4,E2F5,EHBP1,EIF2AK2,EIF3A,ELF2,EMCN,EXOC4,EXOC7,FABP6,FAM155A,FAM83G,FBP1,FLI1,GALNT17,GLMP,GNL3,GOT1,GRAP2,HACE1,HECTD4,IFNGR1,I…	150
Developmental Disorder,Nervous System Development and Function,Neurological Disease,Organ Morphology,Organismal Development,Organismal Injury and Abnormalities	Agenesis of corpus callosum	0.000222	0.0211			CDH2,EML1,ERCC2,NFIA,SLC12A6	5
Cancer,Gastrointestinal Disease,Organismal Injury and Abnormalities	Hepatobiliary carcinoma	0.000222	0.0211			AADACL4,ADARB2,ADGRB3,ADRA1A,AGFG1,AGO2,AGPS,ALMS1,ANKS6,APOE,AREL1,ARHGAP29,ARHGEF11,ARHGEF2,ARID4B,BNIP2,BRAF,BSDC1,C1S,CACTIN,CAMSAP3,CAND1,CASP8AP2,CDC37L1,CDH2,CFAP44,CHRNA1,CIART,CLCC1,CLK1,CLVS1,CNOT4,CTNND2,CTSA,CXCR4,DDX42,DENND5B,DIP2B,DNAJC5B,DSG4,E2F5,EHBP1,EIF2AK2,EIF3A,ELF2,EMCN,EXOC4,EXOC7,FABP6,FAM155A,FAM83G,FBP1,FLI1,GALNT17,GLMP,GNL3,GRAP2,HACE1,HECTD4,IFNGR1,ILRUN,INCENP,IPO7,…	146
Cancer,Organismal Injury and Abnormalities,Reproductive System Disease	Malignant neoplasm of male genital organ	0.000227	0.0211			ADARB2,ADGRB3,ADRA1A,AGO2,ALMS1,ANKRD1,ARHGAP29,ARID4B,ATP8B2,BNIP2,BORCS8,BRAF,BRSK2,BSDC1,C1S,CACTIN,CAND1,CASP8AP2,CCL5,CDH2,CFAP44,CHD2,CHRNA1,CLK1,CNOT4,COL6A3,CXCR4,CYP2E1,DDB2,DDX42,DEGS1,DENND5B,DIP2B,DSG4,DUSP6,E2F5,EHBP1,EIF3A,EML1,ERCC2,EXOC4,FAM83G,FBLL1,FBXL2,FGD4,FLI1,GALNT17,GDA,GDF15,GEMIN8,GFPT1,GOT1,HECTD4,HRK,IFNGR1,IGKC,IL36A,KCNF1,KIAA1958,LARGE1,LIMK1,LRPPRC,LRRC27,LRRFIP2,M…	121
Cancer,Organismal Injury and Abnormalities	Development of malignant tumor	0.000236	0.0211		-1.179	ABLIM1,ABRAXAS2,ACTN4,ADARB2,ADGRB3,ADRA1A,AGO1,AGO2,AGPS,AK3,ALG14,ALMS1,ALX4,ANKRD30BL,ANKS6,APOE,APOH,AREL1,ARHGAP29,ARHGAP36,ARHGEF11,ARHGEF2,ARID4B,ATG7,ATP5F1C,ATP8B2,BEST2,BOD1,BPIFB4,BRAF,BRSK2,BTF3L4,C1S,CACTIN,CAMSAP3,CAND1,CASP8AP2,CDH2,CFAP44,CFAP58,CFHR1,CHD2,CHRNA1,CIART,CLCC1,CLK1,CLTB,CLVS1,CNOT4,COL6A3,CRHR1,CRYBA4,CTNND2,CTSA,CXCR4,CYP2E1,DCAF4,DDB2,DDX42,DEGS1,DENND5B,DIP2B,DNA…	243
Cell Morphology,Cellular Assembly and Organization,Cellular Function and Maintenance,Nervous System Development and Function	Extension of axons	0.000237	0.0211		-1.254	APOE,BRAF,CDH2,DIP2B,LIMK1,NDN,NFIA,SEMA7A,ULK2	9
Connective Tissue Disorders,Developmental Disorder,Hereditary Disorder,Organismal Injury and Abnormalities,Skeletal and Muscular Disorders	Severe infantile malignant osteopetrosis	0.00024	0.0211			IFNGR1,IFNGR2	2
Tissue Morphology	Thickening of bruch membrane tissue	0.00024	0.0211			APOE,LAMP2	2
Immunological Disease	Interferon gamma receptor deficiency	0.00024	0.0211			IFNGR1,IFNGR2	2
Developmental Disorder,Hereditary Disorder,Metabolic Disease,Neurological Disease,Ophthalmic Disease,Organismal Injury and Abnormalities,Skeletal and Muscular Disorders	Fukuyama congenital muscular dystrophy	0.00024	0.0211			FKRP,FKTN	2
Cancer,Endocrine System Disorders,Organismal Injury and Abnormalities	Aggressive papillary thyroid carcinoma	0.00024	0.0211			BRAF,MAPKAP1	2
Cell Death and Survival,Endocrine System Disorders,Gastrointestinal Disease,Organismal Injury and Abnormalities	Apoptosis of pancreatic duct cells	0.00024	0.0211			CXCR4,YAP1	2
Cancer,Organismal Injury and Abnormalities,Reproductive System Disease	Prostate cancer	0.000256	0.0221			ADARB2,ADGRB3,ADRA1A,AGO2,ALMS1,ANKRD1,ARHGAP29,ARID4B,ATP8B2,BNIP2,BORCS8,BRAF,BRSK2,BSDC1,C1S,CACTIN,CAND1,CASP8AP2,CCL5,CDH2,CFAP44,CHD2,CHRNA1,CLK1,CNOT4,COL6A3,CXCR4,CYP2E1,DDB2,DDX42,DEGS1,DENND5B,DIP2B,DSG4,DUSP6,E2F5,EHBP1,EIF3A,EML1,ERCC2,EXOC4,FAM83G,FBLL1,FBXL2,FLI1,GALNT17,GDA,GDF15,GEMIN8,GFPT1,GOT1,HECTD4,IFNGR1,IGKC,IL36A,KCNF1,KIAA1958,LARGE1,LIMK1,LRPPRC,LRRC27,LRRFIP2,MAML3,MAP3…	119
Cancer,Organismal Injury and Abnormalities,Reproductive System Disease	Male genital neoplasm	0.000257	0.0221			ADARB2,ADGRB3,ADRA1A,AGO2,ALMS1,ANKRD1,ARHGAP29,ARID4B,ATP8B2,BNIP2,BORCS8,BRAF,BRSK2,BSDC1,C1S,CACTIN,CAND1,CASP8AP2,CCL5,CDH2,CFAP44,CHD2,CHRNA1,CLK1,CNOT4,COL6A3,CXCR4,CYP2E1,DDB2,DDX42,DEGS1,DENND5B,DIP2B,DSG4,DUSP6,E2F5,EHBP1,EIF3A,EML1,ERCC2,EXOC4,FAM83G,FBLL1,FBXL2,FGD4,FLI1,GALNT17,GDA,GDF15,GEMIN8,GFPT1,GOT1,HECTD4,HRK,IFNGR1,IGKC,IL36A,KCNF1,KIAA1958,LARGE1,LIMK1,LRPPRC,LRRC27,LRRFIP2,M…	122
Developmental Disorder,Neurological Disease	Congenital neurological disorder	0.000266	0.0225		-0.555	ADRA1A,ALG14,ALMS1,ALX4,APOE,ARHGEF2,BRAF,CDH2,CHD2,CHMP1A,CHRNA1,CTSA,DUSP6,E2F5,EML1,ERCC2,EXOC4,FKRP,FKTN,GFPT1,LARGE1,LIMK1,LRPPRC,LZTFL1,NANS,NFIA,NUP133,PALLD,PIGO,SCN3A,SIL1,SLC12A6,SLC30A7,SMS,SNAI2,TBCK,TK2,TMEM231,XRCC2	39
Cancer,Organismal Injury and Abnormalities	Pelvic adenocarcinoma	0.000273	0.0229			ABLIM1,ACTN4,ADARB2,ADGRB3,AGO1,AGO2,AGPS,AK3,ALG14,ALMS1,ANKRD1,ANKS6,APOE,APOH,ARHGAP29,ARHGAP36,ARHGEF11,ARHGEF2,ARID4B,ATP8B2,BEST2,BNIP2,BORCS8,BRAF,BRSK2,BSDC1,C1S,CACTIN,CAMSAP3,CAND1,CASP8AP2,CDH2,CFAP44,CFAP58,CFHR1,CHD2,CHRNA1,CIART,CLK1,CLVS1,CNOT4,COL6A3,CTNND2,CTSA,CYP2E1,DCAF4,DDB2,DDX42,DEGS1,DENND5B,DIP2B,DSG4,DUSP6,E2F5,EFNB3,EHBP1,EIF2AK2,EIF3A,EMCN,EML1,ERCC2,EXOC4,FABP6,FAM83G…	188
Carbohydrate Metabolism,Small Molecule Biochemistry	Removal of D-glucose	0.000288	0.0238		0.359	AGO2,BTG1,GFPT1,GPBAR1,PNPLA2	5
Cancer,Organismal Injury and Abnormalities,Reproductive System Disease	Genital carcinoma	0.000298	0.0244			ABLIM1,ACTN4,ADARB2,ADGRB3,AGO1,AGO2,AGPS,AK3,ALG14,ALMS1,ANKRD1,ANKS6,APOE,APOH,AREL1,ARHGAP29,ARHGAP36,ARHGEF11,ARHGEF2,ARID4B,ATP8B2,BEST2,BNIP2,BORCS8,BRAF,BRSK2,BSDC1,C1S,CACTIN,CAMSAP3,CAND1,CASP8AP2,CDH2,CFAP44,CFAP58,CFHR1,CHD2,CHRNA1,CIART,CLK1,CLVS1,CNOT4,COL6A3,CTNND2,CTSA,CYP2E1,DCAF4,DDB2,DDX42,DEGS1,DENND5B,DIP2B,DSG4,DUSP6,E2F5,EHBP1,EIF2AK2,EIF3A,EMCN,EML1,ERCC2,EXOC4,FABP6,FAM83G…	192
Developmental Disorder,Neurological Disease,Organismal Injury and Abnormalities	Congenital encephalopathy	0.000313	0.0251		-0.555	ADRA1A,ALG14,ALMS1,ALX4,APOE,ARHGEF2,BRAF,CDH2,CHD2,CHMP1A,DUSP6,E2F5,EML1,ERCC2,FKRP,FKTN,LARGE1,LRPPRC,LZTFL1,NANS,NFIA,PALLD,PIGO,SCN3A,SIL1,SLC12A6,SLC30A7,TMEM231,XRCC2	29
Cancer,Organismal Injury and Abnormalities	Pelvic cancer	0.000313	0.0251			ABLIM1,ACTN4,ADARB2,ADGRB3,ADRA1A,AGO1,AGO2,AGPS,AK3,ALG14,ALMS1,ANKRD1,ANKS6,APOE,APOH,AREL1,ARHGAP29,ARHGAP36,ARHGEF11,ARHGEF2,ARID4B,ATP6V0E1,ATP8B2,BEST2,BNIP2,BORCS8,BRAF,BRSK2,BSDC1,C1S,CACTIN,CAMSAP3,CAND1,CASP8AP2,CCL5,CDH2,CFAP44,CFAP58,CFHR1,CHD2,CHRNA1,CIART,CLK1,CLVS1,CNOT4,CNRIP1,COL6A3,CTNND2,CTSA,CXCR4,CYP2E1,DCAF4,DDB2,DDX42,DEGS1,DENND5B,DIP2B,DSG4,DUSP6,E2F5,EFNB3,EHBP1,EIF2AK2,…	216
Cancer,Organismal Injury and Abnormalities	Frequency of tumor	0.000391	0.031		-0.551	ABLIM1,ABRAXAS2,ACTN4,ADARB2,ADGRB3,ADRA1A,AGO1,AGO2,AGPS,AK3,ALG14,ALMS1,ALX4,ANKRD30BL,ANKS6,APOE,APOH,AREL1,ARHGAP29,ARHGAP36,ARHGEF11,ARHGEF2,ARID4B,ATG7,ATP5F1C,ATP8B2,BEST2,BOD1,BPIFB4,BRAF,BRSK2,BTF3L4,C1S,CACTIN,CAMSAP3,CAND1,CASP8AP2,CDH2,CFAP44,CFAP58,CFHR1,CHD2,CHRNA1,CIART,CLCC1,CLK1,CLTB,CLVS1,CNOT4,COL6A3,CRHR1,CRYBA4,CTNND2,CTSA,CXCR4,CYP2E1,DCAF4,DDB2,DDX42,DEGS1,DENND5B,DIP2B,DNA…	244
Cellular Development,Cellular Growth and Proliferation,Hematological System Development and Function,Hematopoiesis,Tissue Development	Development of hematopoietic progenitor cells	0.000415	0.0325		0.452	AGO1,AGO2,ARID4B,CNOT4,CXCR4,EIF2AK2,FLI1,GABPA,GABRR1,GRAP2,H3C13,H4C4,ICOS,IFNGR1,MAPKAP1,MIF,SMARCA5	17
Developmental Disorder	Autism spectrum disorder or intellectual disability	0.000422	0.0327			ADRA1A,AGFG1,AGO2,ALG14,ALMS1,ARHGEF11,ATG7,ATP6V0E1,BOD1,BRSK2,CHD2,CHMP1A,CHRNA1,COL6A3,DIP2B,EHBP1,ERCC2,FKRP,FKTN,GLO1,LAMP2,LARGE1,MAP3K9,MSRA,NANS,NDN,NDUFS6,PARS2,PIGO,SCN3A,SMS,TAF9B,TBCK,YAP1,ZC3H14,ZNF41	36
Cancer,Organismal Injury and Abnormalities,Reproductive System Disease	Prostatic adenocarcinoma	0.00046	0.0352			ADARB2,ADGRB3,AGO2,ALMS1,ANKRD1,ARHGAP29,ARID4B,ATP8B2,BNIP2,BORCS8,BRAF,BRSK2,BSDC1,C1S,CACTIN,CASP8AP2,CDH2,CFAP44,CHD2,CHRNA1,CLK1,CNOT4,COL6A3,CYP2E1,DDB2,DDX42,DEGS1,DENND5B,DIP2B,DSG4,DUSP6,E2F5,EIF3A,EML1,ERCC2,EXOC4,FAM83G,FBLL1,FBXL2,GALNT17,GDA,GEMIN8,GOT1,HECTD4,IFNGR1,IL36A,KCNF1,KIAA1958,LARGE1,LIMK1,LRPPRC,LRRC27,MAML3,MAP3K9,MFSD14B,MOGS,MRPL15,MRTO4,NDN,NKX6-3,NLRP14,NUP133,NWD1,O…	101
Cell-mediated Immune Response,Cellular Development,Cellular Function and Maintenance,Cellular Growth and Proliferation,Embryonic Development,Hematological System Development and Function,Hematopoiesis,Lymphoid Tissue Structure and Development,Organ Development,Organismal Development,Tissue Development	Development of pro-T lymphocytes	0.000473	0.0358			CXCR4,FLI1,GABPA,SMARCA5	4
Developmental Disorder,Neurological Disease,Organismal Injury and Abnormalities	Multiple brain malformations	0.000518	0.0388			BRAF,CHMP1A,FKRP,FKTN,LARGE1	5
Cancer,Organismal Injury and Abnormalities	Development of carcinoma	0.000543	0.0402		-0.861	ABLIM1,ABRAXAS2,ACTN4,ADARB2,ADGRB3,ADRA1A,AGO1,AGO2,AGPS,AK3,ALG14,ALMS1,ALX4,ANKRD30BL,ANKS6,APOE,APOH,AREL1,ARHGAP29,ARHGAP36,ARHGEF11,ARHGEF2,ARID4B,ATG7,ATP5F1C,ATP8B2,BEST2,BOD1,BPIFB4,BRAF,BRSK2,BTF3L4,C1S,CACTIN,CAMSAP3,CAND1,CASP8AP2,CDH2,CFAP44,CFAP58,CFHR1,CHD2,CHRNA1,CIART,CLCC1,CLK1,CLTB,CLVS1,CNOT4,COL6A3,CRHR1,CRYBA4,CTNND2,CTSA,CYP2E1,DCAF4,DDB2,DDX42,DEGS1,DENND5B,DIP2B,DNAJC5B,D…	239
Cancer,Organismal Injury and Abnormalities	Pelvic tumor	0.000549	0.0403		-1.154	ABLIM1,ACTN4,ADARB2,ADGRB3,ADRA1A,AGO1,AGO2,AGPS,AK3,ALG14,ALMS1,ANKRD1,ANKS6,APOE,APOH,AREL1,ARHGAP29,ARHGAP36,ARHGEF11,ARHGEF2,ARID4B,ATP6V0E1,ATP8B2,BEST2,BNIP2,BORCS8,BRAF,BRSK2,BSDC1,C1S,CACTIN,CAMSAP3,CAND1,CASP8AP2,CCL5,CDH2,CFAP44,CFAP58,CFHR1,CHD2,CHRNA1,CIART,CLK1,CLVS1,CNOT4,CNRIP1,COL6A3,CTNND2,CTSA,CXCR4,CYP2E1,DCAF4,DDB2,DDX42,DEGS1,DENND5B,DIP2B,DSG4,DUSP6,E2F5,EFNB3,EHBP1,EIF2AK2,…	217
Developmental Disorder,Organismal Injury and Abnormalities,Skeletal and Muscular Disorders	Congenital muscle weakness	0.000641	0.0465			ALG14,CHRNA1,FKRP,FKTN,GFPT1	5
Cardiovascular Disease,Hematological Disease,Organismal Injury and Abnormalities	Thrombosis of artery	0.00071	0.0492		0	APOE,APOH,ATG7,LIMK1,STIM1	5
Neurological Disease	Demyelination of peripheral nerve	0.000712	0.0492			FGD4,SLC12A6	2
DNA Replication, Recombination, and Repair	Recognition of DNA lesion	0.000712	0.0492			DDB2,ERCC2	2
Cell Morphology,Cell-To-Cell Signaling and Interaction,Cellular Assembly and Organization	Structure of intercellular junctions	0.000712	0.0492			CDH2,PERP	2
Infectious Diseases	Candidemia	0.000712	0.0492			IFNGR1,IFNGR2	2
Cellular Development,Cellular Growth and Proliferation	Proliferation of neuroblastoma cell lines	0.000756	0.0517		-1.132	ACTN4,CXCR4,DEGS1,LIMK1,LMO3,NDN,TRPM2,YAP1	8
Hereditary Disorder,Neurological Disease,Organismal Injury and Abnormalities	Familial neurological disorder	0.000765	0.0518			ABLIM1,ADRA1A,AGO2,ALG14,ALMS1,APOE,ARHGEF2,ARMCX3,ATG7,ATP5F1C,BRAF,CABP2,CCL5,CDH2,CHD2,CHMP1A,CHRNA1,CLCC1,CLK1,COL6A3,CTSA,DDX42,DEGS1,DIP2B,DUSP6,EIF2AK2,ELF2,EML1,ERCC2,EXOC4,EXOC7,FAM155A,FGD4,FKRP,FKTN,GFPT1,GLO1,HACE1,HLA-DQB1,IFNGR1,IFNGR2,LAMP2,LARGE1,LGALS3BP,LIMK1,LRPPRC,LZTFL1,MARCHF4,MSRA,NANS,NDUFS6,NUP133,PARS2,PDYN,PERP,PIGK,PIGO,PRIM2,PSMB6,RASD2,REST,SCN3A,SIL1,SLC12A6,SLC30A7…	76
Cancer,Organismal Injury and Abnormalities	Tumorigenesis of epithelial neoplasm	0.000782	0.0525		-0.584	ABLIM1,ABRAXAS2,ACTN4,ADARB2,ADGRB3,ADRA1A,AGO1,AGO2,AGPS,AK3,ALG14,ALMS1,ALX4,ANKRD30BL,ANKS6,APOE,APOH,AREL1,ARHGAP29,ARHGAP36,ARHGEF11,ARHGEF2,ARID4B,ATG7,ATP5F1C,ATP8B2,BEST2,BOD1,BPIFB4,BRAF,BRSK2,BTF3L4,C1S,CACTIN,CAMSAP3,CAND1,CASP8AP2,CDH2,CFAP44,CFAP58,CFHR1,CHD2,CHRNA1,CIART,CLCC1,CLK1,CLTB,CLVS1,CNOT4,COL6A3,CRHR1,CRYBA4,CTNND2,CTSA,CXCR4,CYP2E1,DCAF4,DDB2,DDX42,DEGS1,DENND5B,DIP2B,DNA…	240
Cancer,Organismal Injury and Abnormalities,Reproductive System Disease	Prostatic carcinoma	0.000792	0.0526			ADARB2,ADGRB3,AGO2,ALMS1,ANKRD1,ARHGAP29,ARID4B,ATP8B2,BNIP2,BORCS8,BRAF,BRSK2,BSDC1,C1S,CACTIN,CASP8AP2,CDH2,CFAP44,CHD2,CHRNA1,CLK1,CNOT4,COL6A3,CYP2E1,DDB2,DDX42,DEGS1,DENND5B,DIP2B,DSG4,DUSP6,E2F5,EIF3A,EML1,ERCC2,EXOC4,FAM83G,FBLL1,FBXL2,GALNT17,GDA,GDF15,GEMIN8,GOT1,HECTD4,IFNGR1,IL36A,KCNF1,KIAA1958,LARGE1,LIMK1,LRPPRC,LRRC27,MAML3,MAP3K9,MFSD14B,MOGS,MRPL15,MRTO4,NDN,NKX6-3,NLRP14,NUP133,…	104
Cancer,Organismal Injury and Abnormalities	Genitourinary adenocarcinoma	0.000814	0.0536			ABLIM1,ACTN4,ADARB2,ADGRB3,AGO1,AGO2,AGPS,AK3,ALG14,ALMS1,ALX4,ANKRD1,ANKS6,APOE,APOH,ARHGAP29,ARHGAP36,ARHGEF11,ARHGEF2,ARID4B,ATG7,ATP8B2,BEST2,BNIP2,BORCS8,BRAF,BRSK2,BSDC1,C1S,CACTIN,CAMSAP3,CAND1,CASP8AP2,CDH2,CFAP44,CFAP58,CFHR1,CHD2,CHRNA1,CIART,CLK1,CLVS1,CNOT4,COL6A3,CTNND2,CTSA,CYP2E1,DCAF4,DDB2,DDX42,DEGS1,DENND5B,DIP2B,DSG4,DUSP6,E2F5,EHBP1,EIF2AK2,EIF3A,EMCN,EML1,ERCC2,EXOC4,FABP6,FA…	197
Cancer,Endocrine System Disorders,Organismal Injury and Abnormalities	Extrapancreatic neuroendocrine tumor	0.000863	0.0554			ACTN4,ADARB2,ADGRB3,ADRA1A,AGO2,ALMS1,APOE,ARHGAP36,ARHGEF11,ARHGEF2,ARID4B,ARMCX3,BOD1,BRAF,CAND1,CASP8AP2,CDH2,CFAP44,CFAP58,CHD2,CLK1,CNIH3,COL6A3,CTNND2,CTSA,CXCR4,DDB2,DENND5B,DIP2B,DSG4,EMCN,ERCC2,FAM155A,FBLL1,FBP1,FKRP,FLI1,GABPA,GALNT17,GOLGA1,GOLGA7,HACE1,HECTD4,HLA-DQB1,HP1BP3,IFNGR1,IFNGR2,IL36A,INCENP,IPO7,LAMP2,LCA5L,LIMK1,LRRC8D,MAML3,MCHR2,NDN,NDUFS6,NRG2,NUP133,NUTF2,NWD1,OTOP2,P…	93
Energy Production,Lipid Metabolism,Small Molecule Biochemistry	Beta-oxidation of long chain fatty acid	0.000868	0.0554		-0.762	ATG7,CYP2E1,LRPPRC,TK2	4
Cancer,Organismal Injury and Abnormalities	Genitourinary carcinoma	0.000875	0.0554			AADACL4,ABLIM1,ACTN4,ADARB2,ADGRB3,ADRA1A,AGO1,AGO2,AGPS,AK3,ALG14,ALMS1,ALX4,ANKRD1,ANKS6,APOE,APOH,AREL1,ARHGAP29,ARHGAP36,ARHGEF11,ARHGEF2,ARID4B,ATG7,ATP6V0E1,ATP8B2,BEST2,BNIP2,BORCS8,BPIFB4,BRAF,BRSK2,BSDC1,C1S,CACTIN,CAMSAP3,CAND1,CASP8AP2,CDH2,CFAP44,CFAP58,CFHR1,CHD2,CHRNA1,CIART,CLK1,CLVS1,CNOT4,COL6A3,CTNND2,CTSA,CYP2E1,DCAF4,DDB2,DDX42,DEGS1,DENND5B,DIP2B,DSG4,DUSP6,E2F5,EHBP1,EIF2AK2…	222
Nervous System Development and Function,Organ Morphology,Organismal Development	Morphology of forebrain	0.000881	0.0554			BRSK2,CDH2,E2F5,EFNA3,EML1,ERCC2,LAMP2,NDN,NFIA,REST,SEMA7A,SLC12A6,TENM2,ZC3H14	14
Nervous System Development and Function	Morphology of nervous system	0.000881	0.0554			APOE,ATG7,BRAF,BRSK2,BTG1,CCL5,CDH2,CHRNA1,CRHR1,CTNND2,CXCR4,E2F5,EFNA3,EFNB3,EML1,ERCC2,FGD4,FLI1,GDF15,IFNGR1,LAMP2,LIMK1,MIF,NDN,NFIA,PALLD,PCSK6,RAB10,RAB3B,RAP2A,REST,SELENBP1,SEMA7A,SH3GL1,SIL1,SLC12A6,SNPH,TENM2,UNC119,YAP1,ZC3H14	41
Cardiovascular Disease	Hypertension	0.000942	0.0587		-0.156	ABLIM1,ADRA1A,APOE,ATP8B2,BNIP2,C1S,CAND1,CHRNA1,CIART,CRHR1,CXCR4,CYP2E1,DCUN1D5,FBXL2,GDF15,GFPT1,GLO1,GOLGA1,KLF15,LMO3,MIF,NANS,NDFIP2,NPPB,PCSK6,PDYN,PLEKHA4,PNLIPRP3,SELENBP1,SLC14A2,STIM1,TGFB1I1,TM9SF2	33
Gastrointestinal Disease,Hepatic System Disease,Organismal Injury and Abnormalities	Liver lesion	0.00105	0.065		-0.623	AADACL4,ACTN4,ADARB2,ADGRB3,ADRA1A,AGFG1,AGO1,AGO2,AGPS,ALMS1,ANKRD30BL,ANKS6,APOE,AREL1,ARHGAP29,ARHGEF11,ARHGEF2,ARID4B,BNIP2,BRAF,BSDC1,C1S,CACTIN,CAMSAP3,CASP8AP2,CCL5,CDC37L1,CDH2,CFAP44,CFHR1,CHRNA1,CIART,CLCC1,CLK1,CLVS1,CNOT4,CNRIP1,COL6A3,CRYBA4,CTNND2,CTSA,CXCR4,CYP2E1,DDX42,DEGS1,DENND5B,DIP2B,DNAJC5B,DSG4,E2F5,EHBP1,EIF2AK2,EIF3A,EXOC7,FABP6,FAM155A,FAM83G,FBP1,FLI1,GABRR1,GAGE1 (incl…	163
Cancer,Gastrointestinal Disease,Organismal Injury and Abnormalities	Pancreaticobiliary cancer	0.0011	0.0671			ACTN4,ADARB2,ADGRB3,AGO1,AREL1,ARHGEF11,ATP8B2,BEST2,BPIFB4,BRAF,BRSK2,C1S,CACTIN,CAMSAP3,CAND1,CASP8AP2,CCL5,CDH2,CFAP44,CFHR1,CHD2,CLK1,COL6A3,CRHR1,CXCR4,DIP2B,E2F5,EHBP1,EIF2AK2,ELF2,EMCN,EML1,ERCC2,EXOC4,FAM83G,FKRP,GALNT17,GDF15,GNL3,GRAP2,HECTD4,IFNGR1,IL36A,INCENP,KIAA1958,LIN37,LPCAT2,LRATD2,LRPPRC,LRRTM3,MAML3,MIF,NANS,NFIA,NPPB,NUTF2,PALLD,PARS2,PLEKHA4,PRMT2,PSMD2,PSMG2,PTGES3L,RAB40C…	94
Cell Death and Survival	Apoptosis	0.00111	0.0673		-0.127	ABRAXAS2,ACTN4,ADRA1A,AGO1,AGO2,ALMS1,ALX4,ANKRD1,APOE,AREL1,ARHGEF11,ARHGEF2,ATG7,BNIP2,BRAF,BTG1,CASP8AP2,CCL5,CDH2,CHRNA1,CRHR1,CTSA,CXCR4,CYP2E1,DDB2,DDX42,DEGS1,DUSP6,EIF2AK2,ERCC2,FBXL2,FGD4,FLI1,GDF15,GFPT1,GLO1,GNL3,GOT1,GPBAR1,GRAP2,HLA-DQB1,HRK,ICOS,IFNGR1,LAMP2,LAMTOR2,LCMT1,LGALS3BP,MAP3K10,MAP3K9,MAPKAP1,MIF,NDN,NPPB,NRG2,PALLD,PDYN,PERP,PNPLA2,PPID,PRAME,PRMT2,PSMD6,PSMG2,RANBP9,RES…	93
Infectious Diseases	Infection of cells	0.00117	0.0705		-0.572	ALG14,APOE,APOH,ATG7,C1S,CCL5,CLTB,CXCR4,EIF2AK2,EIF3A,IFNGR1,LRPPRC,LRRC8D,MAP3K9,MBL2,NANS,NDUFS6,NUP133,NXF1,PCSK6,PIGK,PRDM10,PSMB6,PSMD6,RPL5,SEMA7A,SNRPD3,SNW1,SSR3,TM9SF2,TUBAL3,WDR46	32
Cancer,Organismal Injury and Abnormalities	Pelvic carcinoma	0.00119	0.0712			ABLIM1,ACTN4,ADARB2,ADGRB3,ADRA1A,AGO1,AGO2,AGPS,AK3,ALG14,ALMS1,ANKRD1,ANKS6,APOE,APOH,AREL1,ARHGAP29,ARHGAP36,ARHGEF11,ARHGEF2,ARID4B,ATP6V0E1,ATP8B2,BEST2,BNIP2,BORCS8,BRAF,BRSK2,BSDC1,C1S,CACTIN,CAMSAP3,CAND1,CASP8AP2,CDH2,CFAP44,CFAP58,CFHR1,CHD2,CHRNA1,CIART,CLK1,CLVS1,CNOT4,COL6A3,CTNND2,CTSA,CYP2E1,DCAF4,DDB2,DDX42,DEGS1,DENND5B,DIP2B,DSG4,DUSP6,E2F5,EFNB3,EHBP1,EIF2AK2,EIF3A,EMCN,EML1,ER…	202
Energy Production,Lipid Metabolism,Small Molecule Biochemistry	Beta-oxidation of fatty acid	0.00134	0.079		-0.438	ATG7,CYP2E1,LRPPRC,OBP2B,PNPLA2,TK2,YAP1	7
Cancer,Organismal Injury and Abnormalities	Incidence of tumor	0.00141	0.0801		-0.847	ABLIM1,ABRAXAS2,ACTN4,ADARB2,ADGRB3,ADRA1A,AGO1,AGO2,AGPS,AK3,ALG14,ALMS1,ALX4,ANKRD30BL,ANKS6,APOE,APOH,AREL1,ARHGAP29,ARHGAP36,ARHGEF11,ARHGEF2,ARID4B,ATG7,ATP5F1C,ATP8B2,BEST2,BOD1,BPIFB4,BRAF,BRSK2,BTF3L4,C1S,CACTIN,CAMSAP3,CAND1,CASP8AP2,CDH2,CFAP44,CFAP58,CFHR1,CHD2,CHRNA1,CIART,CLCC1,CLK1,CLTB,CLVS1,CNOT4,CNRIP1,COL6A3,CRHR1,CRYBA4,CTNND2,CTSA,CXCR4,CYP2E1,DCAF4,DDB2,DDX42,DEGS1,DENND5B,DI…	247
Ophthalmic Disease,Organismal Injury and Abnormalities	Age-related macular degeneration type 1	0.00141	0.0801			APOE,CFHR1	2
Cellular Development	Onset of differentiation of stem cells	0.00141	0.0801			AGO1,AGO2	2
Drug Metabolism,Protein Synthesis	Modification of glutathione	0.00141	0.0801			GLO1,TXNRD3	2
Gastrointestinal Disease,Hepatic System Disease,Inflammatory Disease,Organismal Injury and Abnormalities	Abscess of liver	0.00141	0.0801			IFNGR1,TRPM2	2
Cell-To-Cell Signaling and Interaction,Cellular Function and Maintenance,Inflammatory Response	Phagocytosis by dendritic cells	0.00147	0.0813			BRAF,ICOS,PALLD	3
Infectious Diseases	Viral entry by HIV-1	0.00147	0.0813			CCL5,CXCR4,LIMK1	3
Developmental Disorder,Hereditary Disorder,Metabolic Disease,Neurological Disease,Ophthalmic Disease,Organismal Injury and Abnormalities,Skeletal and Muscular Disorders	Muscle-eye-brain disease	0.00147	0.0813			FKRP,FKTN,LARGE1	3
Post-Translational Modification	Ubiquitination of protein	0.00156	0.0856			AREL1,ATG7,CAND1,CNOT4,DDA1,DDB2,FBXL19,FBXL2,HACE1,NDFIP2,PRAME,PSMB6,PSMD2,PSMD6,RASD2,RNF40,SASH1,ST13,TRPC4AP,UBE2E3	20
Developmental Disorder,DNA Replication, Recombination, and Repair,Hereditary Disorder,Organismal Injury and Abnormalities	Down syndrome	0.00157	0.0857			AGPAT3,ALMS1,CHRNA1,E2F5,GABPA,REST,TRPM2	7
Cancer,Gastrointestinal Disease,Organismal Injury and Abnormalities	Pancreaticobiliary carcinoma	0.00162	0.0871			ACTN4,ADARB2,ADGRB3,AGO1,AREL1,ARHGEF11,ATP8B2,BEST2,BPIFB4,BRAF,BRSK2,C1S,CACTIN,CAMSAP3,CAND1,CASP8AP2,CCL5,CDH2,CFAP44,CFHR1,CHD2,CLK1,COL6A3,CRHR1,CXCR4,DIP2B,E2F5,EHBP1,EIF2AK2,ELF2,EMCN,EML1,ERCC2,EXOC4,FAM83G,FKRP,GALNT17,GNL3,GRAP2,HECTD4,IFNGR1,IL36A,INCENP,KIAA1958,LIN37,LPCAT2,LRATD2,LRPPRC,LRRTM3,MAML3,NANS,NFIA,NPPB,NUTF2,PALLD,PARS2,PLEKHA4,PRMT2,PSMD2,PSMG2,PTGES3L,RAB40C,RANBP9,RB…	90
Cellular Movement	Invasion of cervical cancer cell lines	0.00163	0.0871		-0.762	ACTN4,AGO2,CXCR4,SLC12A6	4
Cellular Assembly and Organization,Cellular Development,Cellular Growth and Proliferation,Embryonic Development,Organ Development,Organismal Development,Reproductive System Development and Function,Tissue Development	Formation of acrosome	0.00163	0.0871			AGFG1,MFSD14A,SEPTIN12,TBPL1	4
Cellular Movement,Hematological System Development and Function,Humoral Immune Response,Immune Cell Trafficking	Migration of B lymphocytes	0.00204	0.108		-1.41	CXCR4,EFNB3,ICOS,MIF,RAP2A	5
Nervous System Development and Function,Neurological Disease,Organ Morphology,Organismal Development,Organismal Injury and Abnormalities	Abnormal morphology of forebrain	0.00209	0.109			CDH2,E2F5,EFNA3,EML1,ERCC2,NDN,NFIA,REST,SEMA7A,SLC12A6,TENM2,ZC3H14	12
Cancer,Gastrointestinal Disease,Hepatic System Disease,Organismal Injury and Abnormalities	Liver tumor	0.00212	0.109		0.128	AADACL4,ACTN4,ADARB2,ADGRB3,ADRA1A,AGFG1,AGO1,AGO2,AGPS,ALMS1,ANKRD30BL,ANKS6,APOE,AREL1,ARHGAP29,ARHGEF11,ARHGEF2,ARID4B,BNIP2,BRAF,BSDC1,C1S,CACTIN,CAMSAP3,CASP8AP2,CDC37L1,CDH2,CFAP44,CFHR1,CHRNA1,CIART,CLCC1,CLK1,CLVS1,CNOT4,CNRIP1,COL6A3,CRYBA4,CTNND2,CTSA,CXCR4,DDX42,DEGS1,DENND5B,DIP2B,DNAJC5B,DSG4,E2F5,EHBP1,EIF2AK2,EIF3A,EXOC7,FABP6,FAM155A,FAM83G,FBP1,FLI1,GAGE1 (includes others),GALNT1…	155
RNA Post-Transcriptional Modification	Processing of RNA	0.00213	0.109			AGO2,CLK1,DDX42,ERCC2,LSM2,LSM4,NOB1,NOL9,PPWD1,RAMAC,RBM6,REST,RPL5,SCAF4,SNRPD3,SNW1,WDR43,WDR46	18
Developmental Disorder,Hereditary Disorder,Metabolic Disease,Neurological Disease,Ophthalmic Disease,Organismal Injury and Abnormalities,Skeletal and Muscular Disorders	Walker-Warburg syndrome	0.00214	0.109			FKRP,FKTN,LARGE1	3
Cell-mediated Immune Response,Cellular Development,Cellular Function and Maintenance,Cellular Growth and Proliferation,Embryonic Development,Hematological System Development and Function,Hematopoiesis,Lymphoid Tissue Structure and Development,Organ Development,Organismal Development,Tissue Development	Development of double-negative T lymphocyte	0.00214	0.109			FLI1,GABPA,SMARCA5	3
Hereditary Disorder,Neurological Disease,Organismal Injury and Abnormalities	Familial encephalopathy	0.00224	0.11			ABLIM1,ADRA1A,AGO2,ALG14,ALMS1,APOE,ARHGEF2,ARMCX3,ATG7,ATP5F1C,BRAF,CCL5,CDH2,CHD2,CHMP1A,CLK1,DDX42,DEGS1,DIP2B,DUSP6,EIF2AK2,ELF2,EML1,ERCC2,EXOC7,FAM155A,FKRP,FKTN,HACE1,HLA-DQB1,IFNGR1,IFNGR2,LAMP2,LARGE1,LGALS3BP,LIMK1,LRPPRC,LZTFL1,MARCHF4,NANS,NDUFS6,PARS2,PDYN,PERP,PIGK,PIGO,PRIM2,PSMB6,RASD2,SCN3A,SIL1,SLC12A6,SLC30A7,SMS,SSR3,TAF9B,TMEM231,TTC14,ZC3H14,ZNF41	60
Hematological Disease,Infectious Diseases	Infection of myeloid cells	0.00227	0.11		-1	CCL5,CXCR4,EIF2AK2,SEMA7A	4
Developmental Disorder,Hereditary Disorder,Organismal Injury and Abnormalities	Familial congenital malformation	0.00227	0.11			ABLIM1,ADRA1A,AGPAT3,AGPS,ALG14,ALMS1,ALX4,APOE,ARHGAP29,ARHGEF2,BRAF,C1S,CDH2,CHD2,CHMP1A,CHRNA1,E2F5,EML1,ERCC2,EXOC4,FKRP,FKTN,FLI1,GABPA,GFPT1,IFNGR1,IGKC,KRT5,LARGE1,LIMK1,LZTFL1,MACROD1,NANS,NDN,NUP133,PALLD,PCSK6,PERP,PIGO,PRIM2,REST,SASH1,SCN3A,SIL1,SLC12A6,SLC24A5,SLC30A7,SMS,SNAI2,STIM1,TBCK,TLL1,TMEM231,TRPM2,TUBGCP6,YAP1	56
Hereditary Disorder,Organismal Injury and Abnormalities,Skeletal and Muscular Disorders	Autosomal recessive myopathy	0.00227	0.11			ALG14,CHMP1A,COL6A3,FGD4,FKRP,FKTN,GFPT1,HACE1,LARGE1,LRPPRC,MACROD1,PNPLA2,SLC12A6,TK2	14
Cardiovascular Disease,Cardiovascular System Development and Function,Organismal Development,Organismal Injury and Abnormalities,Tissue Morphology	Abnormal morphology of descending thoracic aorta	0.00233	0.11			APOE,TLL1	2
Cellular Development,Cellular Growth and Proliferation	Colony formation of neuroblastoma cell lines	0.00233	0.11			LMO3,YAP1	2
Connective Tissue Development and Function,Tissue Morphology	Density of red blood cells	0.00233	0.11			CCL5,SLC12A6	2
Cancer,Gastrointestinal Disease,Hepatic System Disease,Organismal Injury and Abnormalities	Bile duct adenoma	0.00233	0.11			BRAF,CDH2	2
Cancer,Cellular Movement,Developmental Disorder,Embryonic Development,Organismal Injury and Abnormalities	Invasion of mesenchymal cells	0.00233	0.11			CXCR4,MIF	2
Cell-mediated Immune Response,Cellular Development,Cellular Function and Maintenance,Cellular Growth and Proliferation,Embryonic Development,Hematological System Development and Function,Hematopoiesis,Lymphoid Tissue Structure and Development,Organ Development,Organismal Development,Tissue Development	Development of DN3 pre-T cells	0.00233	0.11			GABPA,SMARCA5	2
Cardiovascular Disease,Inflammatory Response,Organismal Injury and Abnormalities	Inflammation of endothelial tissue	0.00233	0.11			S100A12,YAP1	2
Cancer,Endocrine System Disorders,Organismal Injury and Abnormalities	Small-cell carcinoma	0.00246	0.115			ADARB2,ADGRB3,ADRA1A,AGO2,ALMS1,APOE,ARHGAP36,ARHGEF11,ARID4B,ARMCX3,BOD1,BRAF,CAND1,CASP8AP2,CDH2,CFAP44,CFAP58,CHD2,CLK1,CNIH3,COL6A3,CTNND2,CTSA,DENND5B,DIP2B,DSG4,ERCC2,FBLL1,FBP1,FKRP,FLI1,GABPA,GALNT17,GOLGA7,HACE1,HECTD4,HLA-DQB1,HP1BP3,IFNGR1,IFNGR2,IL36A,INCENP,IPO7,LAMP2,LCA5L,LIMK1,LRRC8D,MAML3,MCHR2,NDN,NDUFS6,NUP133,NUTF2,NWD1,OTOP2,PABPC4L,PALLD,PLEKHA4,PNISR,PNLIPRP3,RIMBP2,RPL5,SH…	81
Cancer,Organismal Injury and Abnormalities	Breast or pancreatic cancer	0.00247	0.115			AADACL4,ABLIM1,ACTN4,ADARB2,ADGRB3,AGO1,AGO2,AK3,ALMS1,ANKS6,APOE,APOH,AREL1,ARHGAP36,ARHGEF11,ARHGEF2,ARID4B,ATG7,ATP5F1C,ATP8B2,BEST2,BPIFB4,BRAF,BRSK2,CACTIN,CAMSAP3,CAND1,CASP8AP2,CCL5,CDH2,CFAP44,CFHR1,CHD2,CIART,CLK1,CLVS1,CNOT4,COL6A3,CRHR1,CTNND2,CXCR4,CYP2E1,DDB2,DDX42,DIP2B,E2F5,EHBP1,EIF2AK2,EIF3A,EML1,ERCC2,EXOC4,FAM83G,FKRP,FLI1,GABPA,GALNT17,GDF15,GLMP,GLO1,GNL3,GPA33,GRAP2,HACE1,HE…	153
Protein Synthesis	Quantity of IL-12 in blood	0.00251	0.115		-0.152	APOE,IFNGR1,LGALS3BP,TRPM2	4
Carbohydrate Metabolism,Molecular Transport,Small Molecule Biochemistry	Clearance of D-glucose	0.00251	0.115		0.883	AGO2,BTG1,GPBAR1,PNPLA2	4
Developmental Disorder,Embryonic Development,Organismal Development,Tissue Morphology	Abnormal morphology of cortical plate	0.00254	0.115			BRSK2,EML1,XRCC2	3
DNA Replication, Recombination, and Repair	Chromosomal aberration	0.00254	0.115			ABRAXAS2,ADRA1A,AGPAT3,ALMS1,CHRNA1,E2F5,GABPA,PRIM2,REST,SNAI2,TRPM2,XRCC2	12
Cell Morphology,Cellular Assembly and Organization,Cellular Function and Maintenance,Nervous System Development and Function	Extension of neurites	0.00256	0.115		-0.527	APOE,BRAF,CDH2,DIP2B,EFNA3,LIMK1,NDN,NFIA,SEMA7A,ULK2	10
Cancer,Organismal Injury and Abnormalities	Cancer of head	0.00257	0.115			ADARB2,ADAT2,ADGRB3,ADRA1A,AGO1,AGPAT3,ALMS1,ANKS6,ARHGEF11,ARHGEF2,ARID4B,ATP5F1C,BRAF,BTF3L4,CACTIN,CAND1,CASP8AP2,CDH2,CHD2,CHRNA1,CLCC1,CLTB,CNOT4,CRYBA4,CTNND2,CYP2E1,DCUN1D5,DENND5B,DSG4,DUSP6,E2F5,EFNB3,EIF2AK2,EIF3A,ERCC2,EXOC4,FAM155A,FAM83G,FBXL19,FKRP,FLI1,GDA,GDF15,HECTD4,HRK,ICOS,IFNGR2,IPO7,KLF15,KRT5,LIMK1,LIN37,LRPPRC,LRRN4CL,LZTFL1,MACROD1,MAP3K9,MAPKAP1,MFSD14B,MIF,MINDY2,MOGS,M…	105
Developmental Disorder,Hereditary Disorder,Metabolic Disease,Organismal Injury and Abnormalities	Inborn error of carbohydrate metabolism	0.00297	0.132			CTSA,FBP1,FKRP,FKTN,LARGE1,MOGS,PHKG2,PSMD2,SSR3	9
Cardiovascular Disease,Organismal Injury and Abnormalities,Reproductive System Disease	Preeclampsia	0.00317	0.14			ABLIM1,ADRA1A,ATP8B2,BNIP2,C1S,CAND1,CIART,CYP2E1,DCUN1D5,GDF15,GLO1,GOLGA1,KLF15,LMO3,NANS,NDFIP2,NPPB,PLEKHA4,SELENBP1,STIM1,TGFB1I1,TM9SF2	22
Nervous System Development and Function,Neurological Disease	Abnormal morphology of nervous system	0.00326	0.143			APOE,ATG7,BRAF,BRSK2,BTG1,CCL5,CDH2,CHRNA1,CXCR4,E2F5,EFNA3,EFNB3,EML1,ERCC2,FGD4,FLI1,GDF15,IFNGR1,LIMK1,MIF,NDN,NFIA,PCSK6,REST,SEMA7A,SH3GL1,SIL1,SLC12A6,SNPH,TENM2,UNC119,YAP1,ZC3H14	33
Developmental Disorder,Neurological Disease,Organismal Injury and Abnormalities	Congenital malformation of brain	0.00327	0.143		-0.152	ALX4,ARHGEF2,BRAF,CDH2,CHMP1A,E2F5,EML1,ERCC2,FKRP,FKTN,LARGE1,NFIA,PALLD,SIL1,SLC12A6,XRCC2	16
Post-Translational Modification	Methylation of protein	0.00337	0.143			BTG1,LCMT1,PRMT2,RAMAC,SNRPD3	5
Infectious Diseases	Severe infection	0.00345	0.143			IFNGR1,IFNGR2	2
Cell Cycle	Arrest in G2 phase of hematopoietic progenitor cells	0.00345	0.143			E2F5,SMARCA5	2
Cellular Movement	Redistribution of lymphatic system cells	0.00345	0.143			CXCR4,MIF	2
Cell Morphology	Frequency of nucleus	0.00345	0.143			APOE,BRAF	2
Cellular Movement	Homing of stromal cells	0.00345	0.143			CXCR4,MIF	2
Gastrointestinal Disease,Inflammatory Disease,Inflammatory Response,Organismal Injury and Abnormalities	TNBS-induced colitis	0.00345	0.143			GPBAR1,STK38	2
Ophthalmic Disease,Organismal Injury and Abnormalities	Abnormal miosis	0.00345	0.143			ADRA1A,STIM1	2
Post-Translational Modification	O-mannosylation of protein	0.00347	0.143			FKRP,FKTN,LARGE1	3
Cellular Development,Cellular Growth and Proliferation	Development of neuroblastoma cell lines	0.00347	0.143			APOE,LMO3,YAP1	3
Cell Morphology,Cellular Assembly and Organization	Morphology of mitochondria	0.00352	0.144			CRHR1,LAMP2,NDUFS6,PNPLA2,SEPTIN12,SNPH,STIM1,TK2,YAP1	9
Cellular Development,Cellular Growth and Proliferation,Hematological System Development and Function,Hematopoiesis,Tissue Development	Hematopoiesis of hematopoietic progenitor cells	0.00364	0.146		-0.52	AGO1,CNOT4,EIF2AK2,FLI1,GABPA,GABRR1,H3C13,H4C4,SMARCA5	9
Cell Morphology,Connective Tissue Development and Function	Shape change of fibroblast cell lines	0.00365	0.146		1	ACTN4,ARHGEF11,FGD4,PALLD,RANBP9,TGFB1I1	6
Cancer,Gastrointestinal Disease,Hepatic System Disease,Organismal Injury and Abnormalities	Liver cancer	0.00389	0.146		-0.447	AADACL4,ACTN4,ADARB2,ADGRB3,ADRA1A,AGFG1,AGO2,AGPS,ALMS1,ANKS6,APOE,AREL1,ARHGAP29,ARHGEF11,ARHGEF2,ARID4B,BNIP2,BRAF,BSDC1,C1S,CACTIN,CAMSAP3,CASP8AP2,CDC37L1,CDH2,CFAP44,CFHR1,CHRNA1,CIART,CLCC1,CLK1,CLVS1,CNOT4,CTNND2,CTSA,CXCR4,DDX42,DENND5B,DIP2B,DNAJC5B,DSG4,E2F5,EHBP1,EIF2AK2,EIF3A,EXOC7,FABP6,FAM155A,FAM83G,FBP1,FLI1,GALNT17,GLMP,GNL3,GOT1,GRAP2,HACE1,HECTD4,IFNGR1,ILRUN,INCENP,IPO7,KCNF1…	135
Cancer,Gastrointestinal Disease,Organismal Injury and Abnormalities	Pancreatobiliary tumor	0.00409	0.146			ACTN4,ADARB2,ADGRB3,AGO1,AREL1,ARHGEF11,ATP8B2,BEST2,BPIFB4,BRAF,BRSK2,C1S,CACTIN,CAMSAP3,CAND1,CASP8AP2,CCL5,CDH2,CFAP44,CFHR1,CHD2,CLK1,COL6A3,CRHR1,CXCR4,DIP2B,E2F5,EHBP1,EIF2AK2,ELF2,EMCN,EML1,ERCC2,EXOC4,FAM155A,FAM83G,FKRP,GALNT17,GDF15,GNL3,GRAP2,HECTD4,IFNGR1,IL36A,INCENP,KIAA1958,LIN37,LPCAT2,LRATD2,LRPPRC,LRRTM3,MAML3,MIF,NANS,NFIA,NPPB,NRG2,NUTF2,PABPC4L,PALLD,PARS2,PLEKHA4,PRMT2,PSMD2…	100
Cancer,Gastrointestinal Disease,Organismal Injury and Abnormalities	Pancreaticobiliary neoplasm	0.00409	0.146			ACTN4,ADARB2,ADGRB3,AGO1,AREL1,ARHGEF11,ATP8B2,BEST2,BPIFB4,BRAF,BRSK2,C1S,CACTIN,CAMSAP3,CAND1,CASP8AP2,CCL5,CDH2,CFAP44,CFHR1,CHD2,CLK1,COL6A3,CRHR1,CXCR4,DIP2B,E2F5,EHBP1,EIF2AK2,ELF2,EMCN,EML1,ERCC2,EXOC4,FAM155A,FAM83G,FKRP,GALNT17,GDF15,GNL3,GRAP2,HECTD4,IFNGR1,IL36A,INCENP,KIAA1958,LIN37,LPCAT2,LRATD2,LRPPRC,LRRTM3,MAML3,MIF,NANS,NFIA,NPPB,NRG2,NUTF2,PABPC4L,PALLD,PARS2,PLEKHA4,PRMT2,PSMD2…	100
Developmental Disorder,Neurological Disease,Organismal Injury and Abnormalities	Neuronal migration disorder	0.00409	0.146			BRAF,EML1,FKRP,FKTN,LARGE1	5
Cancer,Gastrointestinal Disease,Hepatic System Disease,Organismal Injury and Abnormalities	Liver carcinoma	0.00413	0.146			AADACL4,ADARB2,ADGRB3,ADRA1A,AGFG1,AGO2,AGPS,ALMS1,ANKS6,APOE,AREL1,ARHGAP29,ARHGEF11,ARHGEF2,ARID4B,BNIP2,BRAF,BSDC1,C1S,CACTIN,CAMSAP3,CASP8AP2,CDC37L1,CDH2,CFAP44,CHRNA1,CIART,CLCC1,CLK1,CLVS1,CNOT4,CTNND2,CTSA,CXCR4,DDX42,DENND5B,DIP2B,DNAJC5B,DSG4,E2F5,EHBP1,EIF2AK2,EIF3A,EXOC7,FABP6,FAM155A,FAM83G,FBP1,FLI1,GALNT17,GLMP,GNL3,GRAP2,HACE1,HECTD4,IFNGR1,ILRUN,INCENP,IPO7,KCNF1,LAMTOR2,LCA5L,LH…	131
Developmental Disorder	Autism or intellectual disability	0.00433	0.146			ADRA1A,AGO2,ALG14,ALMS1,ATG7,BOD1,BRSK2,CHD2,CHMP1A,CHRNA1,COL6A3,DIP2B,ERCC2,FKRP,FKTN,GLO1,LAMP2,LARGE1,MSRA,NANS,NDUFS6,PARS2,PIGO,SCN3A,SMS,TAF9B,TBCK,ZC3H14,ZNF41	29
Cell Morphology,Cellular Assembly and Organization,Cellular Function and Maintenance	Extension of cellular protrusions	0.00454	0.146		-0.686	APOE,BRAF,CDH2,CTNND2,DIP2B,EFNA3,LIMK1,NDN,NFIA,SEMA7A,ULK2	11
Nervous System Development and Function,Neurological Disease	Abnormal morphology of central nervous system	0.00456	0.146			APOE,ATG7,BRSK2,BTG1,CDH2,CXCR4,E2F5,EFNA3,EML1,ERCC2,FLI1,IFNGR1,LIMK1,NDN,NFIA,REST,SEMA7A,SIL1,SLC12A6,TENM2,ZC3H14	21
Cellular Function and Maintenance	Homeostasis of muscle cells	0.00458	0.146			CHRNA1,LAMP2,LARGE1	3
Cell Cycle	Interphase of blood cells	0.00463	0.146			E2F5,EIF2AK2,GRAP2,SMARCA5,XRCC2	5
Cancer,Organismal Injury and Abnormalities	Ductal carcinoma	0.00467	0.146			ACTN4,ADARB2,ADGRB3,AGO1,ALMS1,AREL1,ARHGEF11,ATP8B2,BEST2,BRAF,BRSK2,C1S,CACTIN,CAMSAP3,CAND1,CASP8AP2,CCL5,CDH2,CFAP44,CFHR1,CHD2,CLK1,COL6A3,CRHR1,CXCR4,DDB2,DIP2B,E2F5,EHBP1,EIF2AK2,ELF2,EMCN,EML1,ERCC2,EXOC4,FAM83G,FKRP,GALNT17,GNL3,GRAP2,HACE1,HECTD4,IFNGR1,IL36A,INCENP,IP6K1,KIAA1958,LIN37,LPCAT2,LRATD2,LRPPRC,LRRTM3,MAML3,MAP3K9,NANS,NFIA,NPPB,NUTF2,PALLD,PARS2,PHKG2,PLEKHA4,PRMT2,PSMD2,P…	95
Cell Death and Survival	Apoptosis of hepatoma cell lines	0.00472	0.146		-1.406	ANKRD1,ATG7,CYP2E1,GOT1,MAP3K10,MAP3K9,MIF,PNPLA2,TBPL1,YAP1	10
Dermatological Diseases and Conditions,Organ Morphology,Organismal Injury and Abnormalities	Thickening of skin	0.00474	0.146			IL36A,KRT5,PERP,SASH1	4
Cancer,Neurological Disease,Organismal Injury and Abnormalities	Chordoid glioma	0.00478	0.146			BRAF,LIMK1	2
Cancer,Neurological Disease,Organismal Injury and Abnormalities	Desmoplastic infantile ganglioglioma	0.00478	0.146			BRAF,LIMK1	2
Cancer,Neurological Disease,Organismal Injury and Abnormalities	Cerebellar liponeurocytoma	0.00478	0.146			BRAF,LIMK1	2
Cancer,Dermatological Diseases and Conditions,Organismal Injury and Abnormalities	Stage IV BRAF V600E mutation positive cutaneous melanoma	0.00478	0.146			BRAF,LIMK1	2
Cancer,Dermatological Diseases and Conditions,Organismal Injury and Abnormalities	Stage III BRAF V600D mutation positive cutaneous melanoma	0.00478	0.146			BRAF,LIMK1	2
Cancer,Neurological Disease,Organismal Injury and Abnormalities	Gangliocytoma	0.00478	0.146			BRAF,LIMK1	2
Cancer,Neurological Disease,Organismal Injury and Abnormalities	Papillary glioneuronal tumor	0.00478	0.146			BRAF,LIMK1	2
Cancer,Neurological Disease,Organismal Injury and Abnormalities	Childhood oligodendroglioma	0.00478	0.146			BRAF,LIMK1	2
Cancer,Neurological Disease,Organismal Injury and Abnormalities	Anaplastic ganglioglioma	0.00478	0.146			BRAF,LIMK1	2
Cancer,Neurological Disease,Organismal Injury and Abnormalities	Desmoplastic infantile astrocytoma	0.00478	0.146			BRAF,LIMK1	2
Cancer,Dermatological Diseases and Conditions,Organismal Injury and Abnormalities	Stage IIIA BRAF V600E mutation positive cutaneous melanoma	0.00478	0.146			BRAF,LIMK1	2
Cancer,Neurological Disease,Organismal Injury and Abnormalities	Central neurocytoma	0.00478	0.146			BRAF,LIMK1	2
Cancer,Dermatological Diseases and Conditions,Organismal Injury and Abnormalities	Stage IV BRAF V600K mutation positive cutaneous melanoma	0.00478	0.146			BRAF,LIMK1	2
Cancer,Dermatological Diseases and Conditions,Organismal Injury and Abnormalities	Stage IIIA BRAF V600K mutation positive cutaneous melanoma	0.00478	0.146			BRAF,LIMK1	2
Cancer,Neurological Disease,Organismal Injury and Abnormalities	Anaplastic pleomorphic xanthoastrocytoma	0.00478	0.146			BRAF,LIMK1	2
Molecular Transport,Protein Trafficking	Accumulation of glycoprotein	0.00478	0.146			ANKRD1,BEST2	2
Embryonic Development,Hair and Skin Development and Function,Organ Development,Organismal Development	Maturation of hair follicle	0.00478	0.146			ERCC2,TRPC4AP	2
Cancer,Organismal Injury and Abnormalities,Respiratory Disease	Stage IV BRAF V600E mutation positive non-small cell lung cancer	0.00478	0.146			BRAF,LIMK1	2
Cancer,Endocrine System Disorders,Organismal Injury and Abnormalities	BRAF V600E mutation positive thyroid carcinoma	0.00478	0.146			BRAF,LIMK1	2
Cancer,Dermatological Diseases and Conditions,Organismal Injury and Abnormalities	Stage III BRAF V600R mutation positive cutaneous melanoma	0.00478	0.146			BRAF,LIMK1	2
Cell-To-Cell Signaling and Interaction	Response of vascular smooth muscle cells	0.00478	0.146			MIF,S100A12	2
Cancer,Neurological Disease,Organismal Injury and Abnormalities	Angiocentric glioma	0.00478	0.146			BRAF,LIMK1	2
Cancer,Endocrine System Disorders,Organismal Injury and Abnormalities	BRAF V600E mutation positive anaplastic thyroid cancer	0.00478	0.146			BRAF,LIMK1	2
Cancer,Dermatological Diseases and Conditions,Organismal Injury and Abnormalities	Sebaceous adenoma	0.00478	0.146			BRAF,DDB2	2
Cancer,Dermatological Diseases and Conditions,Organismal Injury and Abnormalities	Borderline resectable BRAF V600E mutation positive cutaneous melanoma	0.00478	0.146			BRAF,LIMK1	2
Cancer,Endocrine System Disorders,Organismal Injury and Abnormalities	Locally advanced anaplastic thyroid cancer	0.00478	0.146			BRAF,LIMK1	2
Cellular Movement	Migration of stromal cells	0.00478	0.146			CXCR4,MIF	2
Nervous System Development and Function,Tissue Morphology	Quantity of reactive astrocytes	0.00478	0.146			APOE,IFNGR1	2
Cancer,Neurological Disease,Organismal Injury and Abnormalities,Tumor Morphology	Progressive brain metastasis	0.00478	0.146			BRAF,LIMK1	2
Cellular Function and Maintenance,Hepatic System Development and Function	Respiration of hepatocytes	0.00478	0.146			AGO2,CYP2E1	2
Cell Signaling	Small GTPase mediated signal transduction	0.00481	0.146		1	ADRA1A,ARHGAP29,ARHGAP36,ARHGEF11,ARHGEF2,BNIP2,CDH2,FBP1,FGD4,GRAP2,HACE1,LIMK1,MAPKAP1,RHOU	14
Nervous System Development and Function,Neurological Disease,Organ Morphology,Organismal Development,Organismal Injury and Abnormalities	Abnormal morphology of hippocampus	0.00499	0.146			APOE,BRSK2,BTG1,CXCR4,EML1,LIMK1,NFIA	7
Cancer,Organismal Injury and Abnormalities	Malignant neoplasm of retroperitoneum	0.00517	0.146			ACTN4,ADARB2,ADGRB3,AGO1,AK3,ALMS1,ALX4,APOH,AREL1,ARHGAP36,ATG7,ATP8B2,BEST2,BPIFB4,BRAF,BRSK2,C1S,CACTIN,CAMSAP3,CAND1,CASP8AP2,CCL5,CDH2,CFAP44,CFHR1,CHD2,CLK1,COL6A3,CRHR1,CTNND2,CXCR4,DIP2B,DUSP6,E2F5,EHBP1,EIF2AK2,EML1,ERCC2,FABP6,FAM83G,FKRP,GABRR1,GALNT17,GDF15,GLMP,GNL3,GRAP2,HACE1,HECTD4,HLA-DQB1,HSFX1/HSFX2,IL36A,INCENP,KIAA1958,LIN37,LMO3,LPCAT2,LRATD2,LRPPRC,LRRTM3,MAML3,MAP3K9,MIF,N…	104
Cardiovascular Disease,Hematological Disease,Organismal Injury and Abnormalities	Thrombosis of carotid artery	0.0052	0.146			APOE,ATG7,LIMK1	3
Cellular Assembly and Organization	Accumulation of mitochondria	0.0052	0.146			AGFG1,APOE,ATG7	3
Infectious Diseases	Viral Infection	0.00533	0.146		-1.544	ADRA1A,AGFG1,AGO1,AGO2,ALG14,APOE,APOH,ATG7,ATP6V0E1,BNIP2,C1S,CCL5,CHMP1A,CHRNA1,CLK1,CLTB,CXCR4,CYP2E1,EIF2AK2,EIF3A,FLI1,GABRR1,HLA-DQB1,ICOS,IFNGR1,IFNGR2,KLF15,LAMP2,LARGE1,LGALS3BP,LILRA3,LIMK1,LRPPRC,LRRC8D,LRRFIP2,MAP3K9,MBL2,MIF,MSRA,NANS,NDUFS6,NUDCD3,NUP133,NXF1,PCSK6,PIGK,PRDM10,PSMB6,PSMD2,PSMD6,RPL5,S100A12,SELENBP1,SNHG32,SNRPD3,SNW1,SSR3,ST13,TM9SF2,TUBAL3,UBAC2,VPS4B,WDR46,ZNF208	64
Cell Morphology,Cellular Assembly and Organization,Cellular Development,Cellular Function and Maintenance,Cellular Growth and Proliferation,Nervous System Development and Function,Organismal Development,Tissue Development	Axonogenesis	0.00557	0.146		0.557	APOE,ATG7,BRAF,BRSK2,CDH2,CHRNA1,EFNB3,LIMK1,NDN,NFIA,RAB10,ULK2	12
Cancer,Endocrine System Disorders,Organismal Injury and Abnormalities,Reproductive System Disease	Gonadal tumor	0.00558	0.146			ACTN4,ADGRB3,AK3,APOE,APOH,ARID4B,ATP8B2,BEST2,BRAF,CAND1,CDH2,CHD2,CIART,CLK1,CLVS1,CNOT4,COL6A3,CTNND2,CXCR4,DDX42,DIP2B,ERCC2,FGD4,GDF15,GLMP,GPA33,HECTD4,HP1BP3,HRK,IFNGR1,IFNGR2,LCA5L,LHFPL6,LIMK1,LRPPRC,MACROD1,MAML3,MIF,MSMP,NDN,NFIA,NKX6-3,NPAS2,NRG2,PCSK6,PPWD1,PRAME,PRIM2,RIMBP2,SCAF4,SCN3A,SH3GL1,SLC12A6,SLC22A18,SNAI2,SNPH,SNX17,TDRD15,TENM2,TUBAL3,TXNRD3,UBE2E3,XRCC2,ZNF41	64
Cancer,Neurological Disease,Organismal Injury and Abnormalities	Brain cancer	0.00568	0.146			ADARB2,ADAT2,ADRA1A,AGO1,AGPAT3,ALMS1,ARHGEF11,ARHGEF2,ARID4B,ATP5F1C,BRAF,CACTIN,CAND1,CHD2,CHRNA1,CLCC1,CLTB,CRYBA4,CTNND2,CYP2E1,DENND5B,DSG4,DUSP6,EFNB3,EIF2AK2,EXOC4,FAM83G,FBXL19,FLI1,GDF15,HECTD4,HRK,IFNGR2,IPO7,KLF15,KRT5,LIMK1,LIN37,LRRN4CL,LZTFL1,MACROD1,MAPKAP1,MFSD14B,MINDY2,MOGS,MSMP,MTMR1,NLRP14,NOL9,NRG2,NWD1,PARM1,PCSK6,PLBD2,PNISR,PRMT2,PRXL2B,RANBP9,RBM27,REST,RIMBP2,SASH1,SCN3A…	82
Cancer,Organismal Injury and Abnormalities,Reproductive System Disease	Breast or gynecological cancer	0.00576	0.146			AADACL4,ABLIM1,ACTN4,ADARB2,ADGRB3,ADRA1A,AGO1,AGO2,AGPS,AK3,ALG14,ALMS1,ANKS6,APOE,APOH,AREL1,ARHGAP29,ARHGAP36,ARHGEF11,ARHGEF2,ARID4B,ATG7,ATP5F1C,ATP8B2,BEST2,BPIFB4,BRAF,BRSK2,C1S,CAMSAP3,CAND1,CASP8AP2,CDH2,CFAP44,CFAP58,CFHR1,CHD2,CHRNA1,CIART,CLK1,CLVS1,CNOT4,CNRIP1,COL6A3,CTNND2,CTSA,CXCR4,CYP2E1,DCAF4,DDB2,DDX42,DENND5B,DIP2B,DSG4,E2F5,EHBP1,EIF2AK2,EIF3A,EMCN,ERCC2,EXOC4,FABP6,FAM83G,F…	187
Cell Signaling,Nucleic Acid Metabolism,Small Molecule Biochemistry	Binding of guanosine 5'-O-(3-thiotriphosphate)	0.00587	0.146			CCL5,CRHR1,CXCR4,GPBAR1,NUTF2	5
Developmental Disorder	Aplasia	0.00588	0.146			ADRA1A,ARID4B,CDH2,CRHR1,EML1,ERCC2,IFNGR1,IGKC,NFIA,SLC12A6,STIM1	11
Cell Morphology,Cellular Assembly and Organization,Cellular Development,Cellular Function and Maintenance,Cellular Growth and Proliferation,Embryonic Development,Nervous System Development and Function,Organismal Development,Tissue Development,Tissue Morphology	Length of dendritic spines	0.00588	0.146			APOE,CTNND2,RAP2A	3
Tissue Morphology	Density of blood cells	0.00588	0.146			CCL5,S100A10,SLC12A6	3
Cell Signaling	Rho protein signal transduction	0.00594	0.146			ADRA1A,ARHGAP29,ARHGEF11,ARHGEF2,CDH2,LIMK1	6
Cellular Assembly and Organization	Quantity of fibrils	0.006	0.146		-1.016	APOE,COL6A3,FBXL2,IFNGR1	4
DNA Replication, Recombination, and Repair	Conformational modification of DNA fragment	0.00631	0.146			DDB2,ERCC2	2
Cell Morphology,Cellular Function and Maintenance	Chaperone mediated autophagy	0.00631	0.146			ATG7,LAMP2	2
Cell Morphology,Cellular Assembly and Organization,Nervous System Development and Function	Orientation of neurites	0.00631	0.146			NFIA,SEMA7A	2
Cancer,Organismal Injury and Abnormalities,Tumor Morphology	Invasion of squamous-cell carcinoma	0.00631	0.146			LIMK1,PCSK6	2
Carbohydrate Metabolism,Small Molecule Biochemistry	Synthesis of amino sugar	0.00631	0.146			GFPT1,NANS	2
Cellular Assembly and Organization,Nervous System Development and Function,Tissue Morphology	Quantity of presynaptic terminals	0.00631	0.146			APOE,CTSA	2
Cancer,Organismal Injury and Abnormalities,Tumor Morphology	Conversion of carcinoma	0.00631	0.146			ATG7,PCSK6	2
Cellular Movement	Redistribution of blood cells	0.00631	0.146			CXCR4,MIF	2
Cellular Movement,Embryonic Development	Homing of embryonic cells	0.00631	0.146			CXCR4,MIF	2
Cell Death and Survival	Opsonization of cells	0.00631	0.146			APOH,MBL2	2
Cellular Development,Cellular Growth and Proliferation,Embryonic Development,Nervous System Development and Function,Organ Development,Organismal Development,Tissue Development	Proliferation of cerebellar granule neuron precursor cells	0.00631	0.146			ALX4,YAP1	2
Cancer,Dermatological Diseases and Conditions,Organismal Injury and Abnormalities	Non-metastatic cutaneous melanoma	0.00631	0.146			BRAF,LIMK1	2
Inflammatory Disease,Inflammatory Response,Organismal Injury and Abnormalities,Renal and Urological Disease	Acute phase crescentic glomerulonephritis	0.00631	0.146			ACTN4,CCL5	2
Neurological Disease,Organismal Injury and Abnormalities	Damage of white matter	0.00631	0.146			SNPH,TRPM2	2
Molecular Transport	Excretion of nitrate	0.00631	0.146			APOE,IFNGR1	2
Nervous System Development and Function,Neurological Disease,Organ Morphology,Organismal Development,Organismal Injury and Abnormalities	Abnormal morphology of brain	0.00655	0.146			APOE,ATG7,BRSK2,BTG1,CDH2,CXCR4,E2F5,EFNA3,EML1,ERCC2,LIMK1,NDN,NFIA,REST,SEMA7A,SIL1,SLC12A6,TENM2,ZC3H14	19
Cardiovascular System Development and Function,Tissue Morphology	Quantity of vascular endothelial cells	0.00661	0.146			APOE,BRAF,NRG2	3
Nervous System Development and Function	Morphology of central nervous system	0.00664	0.146			APOE,ATG7,BRSK2,BTG1,CDH2,CXCR4,E2F5,EFNA3,EML1,ERCC2,FLI1,IFNGR1,LAMP2,LIMK1,NDN,NFIA,PALLD,REST,SELENBP1,SEMA7A,SIL1,SLC12A6,TENM2,ZC3H14	24
Cancer,Gastrointestinal Disease,Organismal Injury and Abnormalities	Pancreatobiliary adenocarcinoma	0.00671	0.146			ACTN4,ADARB2,ADGRB3,AGO1,AREL1,ARHGEF11,ATP8B2,BEST2,BPIFB4,BRAF,BRSK2,C1S,CACTIN,CAMSAP3,CASP8AP2,CCL5,CDH2,CFAP44,CFHR1,CHD2,CLK1,COL6A3,CRHR1,CXCR4,DIP2B,E2F5,EHBP1,EIF2AK2,EML1,ERCC2,FAM83G,FKRP,GALNT17,GNL3,GRAP2,HECTD4,IL36A,INCENP,KIAA1958,LIN37,LPCAT2,LRATD2,LRPPRC,LRRTM3,MAML3,NANS,NFIA,NPPB,NUTF2,PALLD,PARS2,PLEKHA4,PSMD2,RBM27,RBM6,RIMBP2,RPS29,SASH1,SH3PXD2A,SLC12A8,SLC22A18,TEKT4,TEN…	74
Cell Death and Survival	Cell death of nervous tissue cell lines	0.0068	0.146		-0.421	ARHGEF2,ATG7,DUSP6,LAMP2,MAP3K10,PNPLA2	6
Cellular Function and Maintenance	Engulfment of tumor cell lines	0.00682	0.146		-1.465	ACTN4,APOE,APOH,ATP6V0E1,BRAF,CCL5,LAMTOR2,LCMT1,LIMK1,NANS,PALLD	11
Hereditary Disorder,Neurological Disease,Organismal Injury and Abnormalities	Autosomal recessive cerebellar ataxia	0.00693	0.146			ATG7,ELF2,IFNGR1,IFNGR2,SIL1	5
Visual System Development and Function	Vision	0.00706	0.146			ABLIM1,CABP2,CRHR1,CRYBA4,NOB1,SFRP5,TENM2	7
Cancer,Organismal Injury and Abnormalities,Respiratory Disease	Malignant neoplasm of respiratory system	0.0071	0.146	Decreased	-2.183	ABRAXAS2,ACTN4,ADARB2,ADGRB3,ADRA1A,AGO1,AGO2,ALMS1,APOE,ARHGAP36,ARHGEF11,ARID4B,ARMCX3,ATG7,ATP5F1C,ATP8B2,BOD1,BRAF,CACTIN,CASP8AP2,CCL5,CDH2,CFAP44,CFAP58,CHD2,CLK1,CNIH3,COL6A3,CTNND2,CTSA,CXCR4,CYP2E1,DCUN1D5,DDB2,DDX42,DEGS1,DIP2B,DIPK1C,DSG4,DUSP6,E2F5,EIF3A,ERCC2,EXOC7,FAM155A,FBLL1,FBP1,FBXL2,FGD4,FKRP,FLI1,GABPA,GABRR1,GAGE1 (includes others),GALNT17,GDF15,GEMIN8,GOLGA7,HACE1,HECTD4,HL…	135
Developmental Disorder,Ophthalmic Disease,Organismal Injury and Abnormalities	Congenital anomaly of eye	0.00719	0.146			ADRA1A,APOE,CRYBA4,FKRP,FKTN,LARGE1,MACROD1,PCSK6,SIL1,SLC24A5,STIM1,TMEM231,YAP1	13
Cancer,Organismal Injury and Abnormalities,Reproductive System Disease	Female genital tract adenocarcinoma	0.00722	0.146			ABLIM1,ACTN4,ADARB2,ADGRB3,AGO1,AGO2,AGPS,AK3,ALG14,ALMS1,ANKS6,APOE,APOH,ARHGAP29,ARHGAP36,ARHGEF11,ARHGEF2,ARID4B,ATP8B2,BEST2,BRAF,BRSK2,C1S,CAMSAP3,CAND1,CASP8AP2,CDH2,CFAP44,CFAP58,CFHR1,CHD2,CHRNA1,CIART,CLK1,CLVS1,CNOT4,COL6A3,CTNND2,CTSA,DCAF4,DDB2,DDX42,DENND5B,DIP2B,DSG4,E2F5,EHBP1,EIF2AK2,EMCN,ERCC2,EXOC4,FABP6,FKRP,FKTN,FLI1,GAGE1 (includes others),GFPT1,GLMP,GOLGA1,GOT1,GPA33,HECTD4,…	141
Developmental Disorder,Hereditary Disorder,Ophthalmic Disease,Organismal Injury and Abnormalities	Autosomal recessive congenital eye anomaly	0.00731	0.146			APOE,FKRP,FKTN,LARGE1,SLC24A5	5
Cell-To-Cell Signaling and Interaction	Response of vascular cells	0.00738	0.146			MIF,S100A12,YAP1	3
Cellular Development,Cellular Growth and Proliferation,Hematological System Development and Function,Hematopoiesis,Tissue Development	Myelopoiesis of hematopoietic progenitor cells	0.00747	0.146		-1.387	AGO1,CNOT4,FLI1,GABPA,GABRR1,H3C13,H4C4,SMARCA5	8
Cellular Development,Cellular Growth and Proliferation,Embryonic Development,Hematological System Development and Function,Hematopoiesis,Lymphoid Tissue Structure and Development,Organ Development,Organismal Development,Tissue Development	Hematopoiesis of bone marrow cells	0.00771	0.146		-0.271	AGO1,CNOT4,EIF2AK2,FLI1,GABPA,GABRR1,H3C13,H4C4	8
Cell Morphology,Cellular Assembly and Organization	Morphology of lysosome	0.00802	0.146			CTSA,EHBP1,GLMP,LAMP2	4
Cell Morphology,Cellular Assembly and Organization	Abnormal morphology of mitochondria	0.00802	0.146			LAMP2,NDUFS6,PNPLA2,SNPH	4
Cancer,Dermatological Diseases and Conditions,Organismal Injury and Abnormalities,Tumor Morphology	Stage III-IV progressive cutaneous melanoma	0.00804	0.146			BRAF,LIMK1	2
Cellular Movement	Migration of chondrosarcoma cells	0.00804	0.146			CCL5,MIF	2
Cancer,Dermatological Diseases and Conditions,Organismal Injury and Abnormalities	Metastatic acrolentiginous melanoma	0.00804	0.146			BRAF,LIMK1	2
Cell Cycle,Cellular Development	Senescence of melanocytes	0.00804	0.146			ATG7,BRAF	2
Cancer,Organismal Injury and Abnormalities	Metastatic mucosal melanoma	0.00804	0.146			BRAF,LIMK1	2
Cancer,Dermatological Diseases and Conditions,Organismal Injury and Abnormalities	BRAF V600 mutation positive acral lentiginous melanoma	0.00804	0.146			BRAF,LIMK1	2
Cancer,Dermatological Diseases and Conditions,Organismal Injury and Abnormalities	Stage III-IV acral lentiginous melanoma	0.00804	0.146			BRAF,LIMK1	2
Cellular Function and Maintenance,Cellular Movement,Nervous System Development and Function	Localization of neurons	0.00804	0.146			CXCR4,FKRP	2
Cancer,Organismal Injury and Abnormalities	High-risk stage III melanoma	0.00804	0.146			BRAF,LIMK1	2
Cancer,Organismal Injury and Abnormalities,Tumor Morphology	Progressive unresectable BRAF V600 positive melanoma	0.00804	0.146			BRAF,LIMK1	2
Cancer,Organismal Injury and Abnormalities	Unresectable BRAF V600 mutation positive mucosal melanoma	0.00804	0.146			BRAF,LIMK1	2
Behavior	Self-administration of cocaine	0.00804	0.146			AGO2,CRHR1	2
Cell Cycle	Interphase of hematopoietic progenitor cells	0.00821	0.146			E2F5,EIF2AK2,SMARCA5	3
Neurological Disease,Organismal Injury and Abnormalities	Cerebral disorder	0.00826	0.146		0.666	ADARB2,ADAT2,ADRA1A,AGO1,AGPAT3,ALG14,ALMS1,APOE,ARHGEF11,ARHGEF2,ARID4B,ATG7,ATP5F1C,BRAF,BRSK2,BTG1,CACTIN,CAND1,CHD2,CHRNA1,CLCC1,CRHR1,CRYBA4,CTNND2,CXCR4,CYP2E1,DDB2,DENND5B,DSG4,DUSP6,E2F5,EFNB3,EIF2AK2,EML1,EXOC4,FAM83G,FBXL19,FLI1,GDF15,HECTD4,HRK,IFNGR2,IPO7,KLF15,KRT5,LIMK1,LIN37,LRRN4CL,LZTFL1,MACROD1,MAPKAP1,MARCHF4,MFSD14B,MIF,MINDY2,MOGS,MSMP,MTMR1,NFIA,NLRP14,NOL9,NRG2,NWD1,PARM1,P…	92
Organismal Injury and Abnormalities,Respiratory Disease	Damage of lung	0.00836	0.146		-0.055	APOH,ATG7,CCL5,CHRNA1,CYP2E1,GABPA,GABRR1,IP6K1,MIF,NPPB,RAB10,SEMA7A	12
Cancer,Organismal Injury and Abnormalities,Reproductive System Disease	Female genital tract cancer	0.00867	0.146			ABLIM1,ACTN4,ADARB2,ADGRB3,ADRA1A,AGO1,AGO2,AGPS,AK3,ALG14,ALMS1,ANKS6,APOE,APOH,AREL1,ARHGAP29,ARHGAP36,ARHGEF11,ARHGEF2,ARID4B,ATP8B2,BEST2,BRAF,BRSK2,C1S,CAMSAP3,CAND1,CASP8AP2,CDH2,CFAP44,CFAP58,CFHR1,CHD2,CHRNA1,CIART,CLK1,CLVS1,CNOT4,CNRIP1,COL6A3,CTNND2,CTSA,CXCR4,DCAF4,DDB2,DDX42,DENND5B,DIP2B,DSG4,E2F5,EHBP1,EIF2AK2,EIF3A,EMCN,ERCC2,EXOC4,FABP6,FAM83G,FKRP,FKTN,FLI1,GAGE1 (includes other…	157
Cell-To-Cell Signaling and Interaction	Interaction of leukemia cell lines	0.009	0.146		1.97	APOH,CXCR4,GDF15,KLF15,PALLD,RHOU,SNX17,YAP1	8
Dermatological Diseases and Conditions,Hereditary Disorder,Organ Morphology,Organismal Injury and Abnormalities	Hereditary palmoplantar keratoderma	0.00909	0.146			KRT5,PERP,SASH1	3
Cellular Function and Maintenance	Maintenance of T lymphocytes	0.00909	0.146			CXCR4,HLA-DQB1,ICOS	3
Cancer,Endocrine System Disorders,Gastrointestinal Disease,Organismal Injury and Abnormalities	Pancreatic ductal adenocarcinoma	0.00909	0.146			ACTN4,ADARB2,ADGRB3,AGO1,AREL1,ATP8B2,BEST2,BRAF,BRSK2,CACTIN,CAMSAP3,CASP8AP2,CCL5,CDH2,CFAP44,CFHR1,CHD2,CLK1,COL6A3,CRHR1,CXCR4,DIP2B,E2F5,EHBP1,EIF2AK2,EML1,ERCC2,FAM83G,FKRP,GALNT17,GNL3,GRAP2,HECTD4,IL36A,INCENP,KIAA1958,LIN37,LPCAT2,LRATD2,LRPPRC,LRRTM3,MAML3,NANS,NFIA,NPPB,PALLD,PARS2,PLEKHA4,RBM27,RBM6,RIMBP2,RPS29,SASH1,SH3PXD2A,SLC12A8,SLC22A18,TEKT4,TENM2,TM9SF2,TM9SF4,TMEM231,TMEM50A…	68
Developmental Disorder,Hereditary Disorder,Neurological Disease,Organismal Injury and Abnormalities	Familial syndromic intellectual disability	0.00917	0.146			ADRA1A,AGO2,CHD2,ERCC2,FKRP,FKTN,LARGE1,PIGO,SCN3A,SMS	10
Cancer,Organismal Injury and Abnormalities	Breast or gastric cancer	0.00941	0.146			AADACL4,ABLIM1,ACTN4,ADARB2,ADGRB3,ADRA1A,AGO1,AGO2,AGPS,AK3,ALMS1,ALX4,ANKS6,APOE,APOH,ARHGAP36,ARHGEF11,ARHGEF2,ARID4B,ATG7,ATP5F1C,ATP8B2,BEST2,BPIFB4,BRAF,BRSK2,CACTIN,CAND1,CASP8AP2,CDH2,CHD2,CHRNA1,CIART,CLK1,CLVS1,CNOT4,COL6A3,CRHR1,CRYBA4,CTNND2,CXCR4,CYP2E1,DDB2,DDX42,DIP2B,DNAJC5B,E2F5,EFNA3,EFNB3,EHBP1,EIF2AK2,EIF3A,ELF2,EML1,ERCC2,EXOC4,FBXL19,FGD4,FLI1,GABPA,GALNT17,GDF15,GEMIN8,GLMP…	169
Cardiovascular System Development and Function,Embryonic Development,Organ Development,Organismal Development,Tissue Development	Cardiogenesis	0.00944	0.146			ADRA1A,ANKRD1,ANKS6,APOE,ARID4B,ATG7,CCL5,CXCR4,DUSP6,GDF15,GRAP2,KLF15,LAMP2,MAML3,PCSK6,PNPLA2,RAB10,REST,SNAI2,SNX17,TLL1,YAP1	22
Cancer,Organismal Injury and Abnormalities	Endometrioid carcinoma	0.00961	0.146			ABLIM1,ACTN4,ADARB2,ADGRB3,AGO1,AGO2,AGPS,AK3,ALG14,ALMS1,ANKS6,APOE,APOH,ARHGAP29,ARHGAP36,ARHGEF11,ARHGEF2,ARID4B,BEST2,BRAF,BRSK2,C1S,CAMSAP3,CAND1,CASP8AP2,CDH2,CFAP44,CFAP58,CFHR1,CHD2,CHRNA1,CIART,CLK1,CLVS1,CNOT4,COL6A3,CTNND2,CTSA,DCAF4,DDB2,DDX42,DENND5B,DIP2B,DSG4,E2F5,EHBP1,EIF2AK2,EMCN,ERCC2,EXOC4,FKRP,FKTN,FLI1,GAGE1 (includes others),GFPT1,GOLGA1,GOT1,GPA33,HECTD4,HP1BP3,IFNGR2,KRT5…	129
[truncated: 211 more rows]

## Sheet: L5-6_CanonicalPathways
Ingenuity Canonical Pathways	-log(B-H p-value)	Ratio	z-score	Molecules
[truncated: 405 more rows]

[truncated: 1 more sheets: L5-6_DiseasesFunctions]
