# Supplementary material for: Molecular and subregion mechanisms of episodic memory phenotypes in temporal lobe epilepsy
Source: Brain Commun. 2022 Nov 5;4(6):fcac285. doi: 10.1093/braincomms/fcac285 (PMC9679425; doi:10.1093/braincomms/fcac285)
Supplement: fcac285_Supplementary_Data [file fcac285_supplementary_data.zip › Supplementary Table 6.xlsx]

## Sheet: Hippocampus_CanonicalPathways
Ingenuity Canonical Pathways	-log(B-H p-value)	Ratio	z-score	Molecules
EIF2 Signaling	7.52	0.0982	3.051	EIF1,EIF2AK1,EIF2AK3,HNRNPA1,PIK3CB,PPP1CB,RPL13A,RPL18,RPL21,RPL30,RPL31,RPL32,RPL37A,RPL7,RPL7A,RPS11,RPS14,RPS19,RPS27A,RPS28,RPS4X,RPS8
Coronavirus Pathogenesis Pathway	0.886	0.0542	-2.714	EIF2AK3,HDAC5,RELB,RPS11,RPS14,RPS19,RPS27A,RPS28,RPS4X,RPS8,TGFBR2
Mitochondrial Dysfunction	0.886	0.0585		COX4I1,COX7B,COX8A,HSD17B10,NDUFAB1,NDUFAF1,NDUFB7,NDUFB8,PRDX5,PSEN2
Tryptophan Degradation III (Eukaryotic)	0.842	0.143	-2	ACMSD,CDYL,HSD17B10,L3HYPDH
Estrogen-Dependent Breast Cancer Signaling	0.602	0.0741		AKR1C1/AKR1C2,CYP19A1,EGFR,HSD17B10,PIK3CB,RELB
Regulation of eIF4 and p70S6K Signaling	0.573	0.0503		EIF1,PIK3CB,RPS11,RPS14,RPS19,RPS27A,RPS28,RPS4X,RPS8
Pyruvate Fermentation to Lactate	0.573	0.333		LDHA,LDHB
RHOA Signaling	0.536	0.0565	0.378	ARHGEF11,ARPC5,LPAR2,MYL6,PFN1,PPP1CB,SEPTIN12
Glutaryl-CoA Degradation	0.536	0.143		CDYL,HSD17B10,L3HYPDH
Signaling by Rho Family GTPases	0.521	0.041	-1	ARHGEF11,ARHGEF17,ARPC5,CDH9,MYL6,PAK5,PARD3,PIK3CB,RELB,SEPTIN12,WASF3
Estrogen Biosynthesis	0.521	0.0889		AKR1C1/AKR1C2,CYP19A1,CYP2J2,HSD17B10
Protein Ubiquitination Pathway	0.483	0.04		ANAPC2,CRYAB,DNAJC5G,HSPH1,RPS27A,SKP1,UBE2E3,UBE2I,USP18,USP42,USP54
Oxidative Phosphorylation	0.393	0.0541	2.449	COX4I1,COX7B,COX8A,NDUFAB1,NDUFB7,NDUFB8
mTOR Signaling	0.393	0.0425		PIK3CB,RPS11,RPS14,RPS19,RPS27A,RPS28,RPS4X,RPS8,VEGFC
Xenobiotic Metabolism AHR Signaling Pathway	0.34	0.0575	0	ALDH2,GSTM3,HDAC5,MGST1,RELB
Axonal Guidance Signaling	0.34	0.0315		ADAMTS9,ARHGEF11,ARPC5,EFNA3,MMP27,MYL6,PAK5,PFN1,PIK3CB,PLXNA2,RASSF5,RTN4,RTN4R,TUBB,VEGFC,WNT16
2-amino-3-carboxymuconate Semialdehyde Degradation to Glutaryl-CoA	0.34	1		ACMSD
RAC Signaling	0.326	0.0435	-1	ARPC5,MCF2L,PAK5,PARD3,PIK3CB,RELB
Sirtuin Signaling Pathway	0.326	0.0342	-0.707	GABARAP,GLUD1,H1-0,LDHA,LDHB,NDUFAB1,NDUFAF1,NDUFB7,NDUFB8,RELB
CLEAR Signaling Pathway	0.326	0.0351	0	ATP6V0A2,CTSD,EGFR,EIF2AK3,GABARAP,GUSB,HPS3,MITF,RRAGA,TGFBR2
Clathrin-mediated Endocytosis Signaling	0.326	0.0415		AP2B1,AP3S1,ARPC5,ORM2,PIK3CB,RPS27A,S100A8,VEGFC
Pancreatic Adenocarcinoma Signaling	0.326	0.0476		EGFR,HDAC5,PIK3CB,RELB,TGFBR2,VEGFC
Atherosclerosis Signaling	0.326	0.0458		COL5A3,LPL,ORM2,PLA2G12A,RELB,S100A8
Germ Cell-Sertoli Cell Junction Signaling	0.326	0.0409		ACTN3,AXIN1,NECTIN3,PAK5,PIK3CB,TGFBR2,TUBB
Xenobiotic Metabolism Signaling	0.326	0.0345		ALDH2,CHST11,CHST12,CHST3,EIF2AK3,GSTM3,HDAC5,MGST1,PIK3CB,RELB
Spermine Biosynthesis	0.326	0.5		AMD1
L-cysteine Degradation III	0.326	0.5		MPST
Spermidine Biosynthesis I	0.326	0.5		AMD1
Thyroid Hormone Biosynthesis	0.326	0.5		CTSD
Glutamate Biosynthesis II	0.326	0.5		GLUD1
Glutamate Degradation X	0.326	0.5		GLUD1
Iron homeostasis signaling pathway	0.326	0.0432		ATP6V0A2,EGFR,FTH1,HIF3A,SKP1,SMAD1
Breast Cancer Regulation by Stathmin1	0.297	0.0269	-2.5	ADRA2A,ARHGEF11,ARHGEF17,GPR174,GPR180,GPR21,GPR65,LPAR2,NPBWR1,PIK3CB,PPP1CB,PTGDR2,RB1CC1,S1PR2,TUBB,VEGFC
Osteoarthritis Pathway	0.297	0.0339	-1.342	ACAN,RELB,S100A8,S1PR2,SMAD1,TGFBR2,VEGFC,WNT16
Xenobiotic Metabolism CAR Signaling Pathway	0.297	0.0368	-1.134	ALDH2,CHST11,CHST12,CHST3,EGFR,GSTM3,MGST1
Xenobiotic Metabolism PXR Signaling Pathway	0.297	0.0363	-1.134	ALDH2,CHST11,CHST12,CHST3,GSTM3,MGST1,PPP1CB
Kinetochore Metaphase Signaling Pathway	0.297	0.045	-1	ANAPC13,ANAPC2,H2AZ2,PPP1CB,STAG2
Semaphorin Neuronal Repulsive Signaling Pathway	0.297	0.0397	-0.816	ACAN,MYL6,PAK5,PIK3CB,PLXNA2,PPP1CB
Estrogen Receptor Signaling	0.297	0.0294	-0.378	EGFR,HNRNPD,MMP27,MYL6,NDUFAB1,NDUFAF1,NDUFB7,NDUFB8,PIK3CB,PPP1CB,RELB,VEGFC
Epithelial Adherens Junction Signaling	0.297	0.0382	0	ARHGEF17,ARPC5,EGFR,NECTIN3,PAK5,TGFBR2
Regulation of Actin-based Motility by Rho	0.297	0.0431	0.447	ARPC5,MYL6,PAK5,PFN1,PPP1CB
Angiopoietin Signaling	0.297	0.0519		ANGPT4,PAK5,PIK3CB,RELB
Apelin Pancreas Signaling Pathway	0.297	0.0652		EIF2AK3,PIK3CB,RELB
Dermatan Sulfate Biosynthesis (Late Stages)	0.297	0.0638		CHST11,CHST12,CHST3
Molecular Mechanisms of Cancer	0.297	0.0291		ARHGEF11,ARHGEF17,AXIN1,CDK10,CDK3,HDAC5,PAK5,PIK3CB,PSEN2,RELB,SMAD1,TGFBR2,WNT16
Thiosulfate Disproportionation III (Rhodanese)	0.297	0.333		MPST
Regulation of the Epithelial-Mesenchymal Transition Pathway	0.297	0.0359		AXIN1,EGFR,PIK3CB,PSEN2,RELB,TGFBR2,WNT16
Chondroitin Sulfate Biosynthesis (Late Stages)	0.297	0.06		CHST11,CHST12,CHST3
NRF2-mediated Oxidative Stress Response	0.297	0.0338		CYP2J2,DNAJC5G,EIF2AK3,FTH1,GSTM3,MGST1,PIK3CB,UBE2E3
Ovarian Cancer Signaling	0.297	0.038		AXIN1,EGFR,HDAC5,PIK3CB,VEGFC,WNT16
HIPPO signaling	0.287	0.0471		PARD3,PPP1CB,SKP1,SMAD1
HOTAIR Regulatory Pathway	0.277	0.0368	-2.236	DZIP3,MMP27,MRTFA,PIK3CB,RELB,WNT16
LXR/RXR Activation	0.277	0.0407		ABCG1,LPL,ORM2,RELB,S100A8
Regulation Of The Epithelial Mesenchymal Transition In Development Pathway	0.277	0.046		AXIN1,PSEN2,RELB,WNT16
Phenylethylamine Degradation I	0.273	0.25		ALDH2
Bupropion Degradation	0.271	0.08		CYP19A1,CYP2J2
Human Embryonic Stem Cell Pluripotency	0.271	0.0361		AXIN1,PIK3CB,S1PR2,SMAD1,TGFBR2,WNT16
Ceramide Signaling	0.27	0.0444		CTSD,PIK3CB,RELB,S1PR2
Gluconeogenesis I	0.263	0.0769		FBP1,MDH1B
LPS/IL-1 Mediated Inhibition of RXR Function	0.255	0.0315		ABCG1,ALDH2,CHST11,CHST12,CHST3,CYP2J2,GSTM3,MGST1
Gα12/13 Signaling	0.253	0.0376	1	CDH9,LPAR2,MYL6,PIK3CB,RELB
Chondroitin Sulfate Biosynthesis	0.253	0.0517		CHST11,CHST12,CHST3
Non-Small Cell Lung Cancer Signaling	0.253	0.0426		EGFR,HDAC5,PIK3CB,RASSF5
Tetrapyrrole Biosynthesis II	0.253	0.2		HMBS
Galactose Degradation I (Leloir Pathway)	0.253	0.2		GALT
GADD45 Signaling	0.253	0.05		RELB,TGFBR2,ZNF350
Dermatan Sulfate Biosynthesis	0.253	0.05		CHST11,CHST12,CHST3
HER-2 Signaling in Breast Cancer	0.243	0.0308	-2.646	COX4I1,COX7B,COX8A,EGFR,PARD3,PIK3CB,RELB
MSP-RON Signaling In Cancer Cells Pathway	0.243	0.0357	-2	EGFR,KLK5,PIK3CB,RELB,VEGFC
Colorectal Cancer Metastasis Signaling	0.243	0.0295	-1.633	AXIN1,EGFR,MMP27,PIK3CB,RELB,TGFBR2,VEGFC,WNT16
Th2 Pathway	0.243	0.0365	-1	IKZF1,PIK3CB,PSEN2,PTGDR2,TGFBR2
Reelin Signaling in Neurons	0.243	0.036	-1	ARHGEF11,ARHGEF17,ARPC5,NECTIN3,PIK3CB
Protein Kinase A Signaling	0.243	0.0269	-0.333	ADD1,ANAPC13,ANAPC2,H1-0,MYL6,PDE1B,PPP1CB,PTPN4,PTPRR,RELB,TGFBR2
Tight Junction Signaling	0.243	0.0337		CLDN2,CPSF2,MYL6,NECTIN3,RELB,TGFBR2
VEGF Signaling	0.243	0.0404		ACTN3,EIF1,PIK3CB,VEGFC
Thrombin Signaling	0.243	0.0311		ARHGEF11,ARHGEF17,EGFR,MYL6,PIK3CB,PPP1CB,RELB
Arginine Biosynthesis IV	0.243	0.167		GLUD1
Aspartate Degradation II	0.243	0.167		MDH1B
Mitotic Roles of Polo-Like Kinase	0.23	0.0455		ANAPC13,ANAPC2,STAG2
Leukocyte Extravasation Signaling	0.21	0.0311	-1.342	ACTN3,CLDN2,MMP27,MYL6,PIK3CB,RASSF5
NAD Signaling Pathway	0.21	0.0331	0.447	EIF2AK3,H1-0,LDHA,LDHB,PIK3CB
Remodeling of Epithelial Adherens Junctions	0.21	0.0441		ACTN3,ARPC5,TUBB
Chronic Myeloid Leukemia Signaling	0.21	0.0374		HDAC5,PIK3CB,RELB,TGFBR2
Ethanol Degradation II	0.21	0.0588		ADHFE1,ALDH2
SPINK1 General Cancer Pathway	0.21	0.0435		EGFR,MT3,PIK3CB
Hepatic Fibrosis / Hepatic Stellate Cell Activation	0.21	0.0309		COL5A3,EGFR,MYL6,RELB,TGFBR2,VEGFC
IL-9 Signaling	0.21	0.0571		PIK3CB,RELB
ILK Signaling	0.201	0.03	-0.447	ACTN3,MYL6,NACA,PIK3CB,RELB,VEGFC
Actin Cytoskeleton Signaling	0.201	0.0286	-0.378	ACTN3,ARPC5,MYL6,PAK5,PFN1,PIK3CB,PPP1CB
MIF-mediated Glucocorticoid Regulation	0.201	0.0556		PLA2G12A,RELB
Inositol Pyrophosphates Biosynthesis	0.201	0.125		IP6K2
Sphingomyelin Metabolism	0.201	0.125		SGMS1
Glutathione-mediated Detoxification	0.201	0.0541		GSTM3,MGST1
Noradrenaline and Adrenaline Degradation	0.201	0.0541		ADHFE1,ALDH2
Glucocorticoid Receptor Signaling	0.199	0.0241		ACTL6B,EGFR,FBP1,IL13RA2,KRT73,NDUFAB1,NDUFAF1,NDUFB7,NDUFB8,PIK3CB,PLA2G12A,TAF9B,TGFBR2,UBE2I
Bladder Cancer Signaling	0.199	0.0345		EGFR,HDAC5,MMP27,VEGFC
Aryl Hydrocarbon Receptor Signaling	0.199	0.0314		ALDH2,CTSD,GSTM3,MGST1,RELB
RAR Activation	0.199	0.0294		ACTL6B,AKR1C1/AKR1C2,PIK3CB,RELB,RPL7A,SMAD1
Heme Biosynthesis II	0.199	0.111		HMBS
Hypoxia Signaling in the Cardiovascular System	0.199	0.0395		LDHA,UBE2E3,UBE2I
Senescence Pathway	0.197	0.0269	-0.816	ANAPC13,ANAPC2,ASXL2,PHF19,PIK3CB,RASSF5,SMAD1,TGFBR2
Acetone Degradation I (to Methylglyoxal)	0.187	0.05		CYP19A1,CYP2J2
Role of NANOG in Mammalian Embryonic Stem Cell Pluripotency	0.181	0.0333		AXIN1,PIK3CB,SMAD1,WNT16
Heparan Sulfate Biosynthesis (Late Stages)	0.18	0.038		CHST11,CHST12,CHST3
Renal Cell Carcinoma Signaling	0.173	0.0375		PAK5,PIK3CB,RPS27A
G-Protein Coupled Receptor Signaling	0.172	0.0228	-2.5	ADRA2A,GPR174,GPR180,GPR21,GPR65,LPAR2,MRTFA,MYL6,NPBWR1,PAK5,PDE1B,PIK3CB,PTGDR2,RELB,RGS4,S1PR2
Integrin Signaling	0.172	0.0282	-0.447	ACTN3,ARPC5,PAK5,PFN1,PIK3CB,PPP1CB
Intrinsic Prothrombin Activation Pathway	0.172	0.0476		COL5A3,KLK5
RHOGDI Signaling	0.163	0.0279	0.816	ARHGEF11,ARHGEF17,ARPC5,CDH9,MYL6,PAK5
FXR/RXR Activation	0.159	0.0317		CYP19A1,FBP1,LPL,ORM2
MIF Regulation of Innate Immunity	0.159	0.0455		PLA2G12A,RELB
VEGF Family Ligand-Receptor Interactions	0.159	0.0357		PIK3CB,PLA2G12A,VEGFC
Th1 and Th2 Activation Pathway	0.159	0.0291		IKZF1,PIK3CB,PSEN2,PTGDR2,TGFBR2
Coronavirus Replication Pathway	0.156	0.0444		HNRNPA1,TUBB
Heparan Sulfate Biosynthesis	0.152	0.0349		CHST11,CHST12,CHST3
Cleavage and Polyadenylation of Pre-mRNA	0.152	0.0833		CPSF2
IL-23 Signaling Pathway	0.152	0.0435		PIK3CB,RELB
Ephrin A Signaling	0.142	0.0426		EFNA3,PIK3CB
Pulmonary Fibrosis Idiopathic Signaling Pathway	0.137	0.0245	-2.828	COL5A3,EGFR,MMP27,MRTFA,PIK3CB,RELB,TGFBR2,WNT16
Oxytocin Signaling Pathway	0.137	0.0249	-1.89	EGFR,LPL,MYL6,PIK3CB,PLA2G12A,PPP1CB,RELB
GABA Receptor Signaling	0.137	0.0301		AP2B1,GABARAP,GABRD,RPS27A
Unfolded protein response	0.137	0.0333		DNAJC5G,EIF2AK3,HSPH1
CCR3 Signaling in Eosinophils	0.137	0.0296		PAK5,PIK3CB,PLA2G12A,PPP1CB
RANK Signaling in Osteoclasts	0.137	0.033		MITF,PIK3CB,RELB
IL-12 Signaling and Production in Macrophages	0.137	0.0294		ORM2,PIK3CB,RELB,S100A8
Melanoma Signaling	0.137	0.04		MITF,PIK3CB
FAT10 Cancer Signaling Pathway	0.137	0.04		RELB,TGFBR2
Role of IL-17A in Psoriasis	0.137	0.0714		S100A8
Phenylalanine Degradation IV (Mammalian, via Side Chain)	0.137	0.0714		ALDH2
Colanic Acid Building Blocks Biosynthesis	0.137	0.0714		GALT
ERBB Signaling	0.13	0.0319		EGFR,PAK5,PIK3CB
TNFR1 Signaling	0.13	0.0385		PAK5,RELB
UVB-Induced MAPK Signaling	0.13	0.0385		EGFR,PIK3CB
Telomere Extension by Telomerase	0.13	0.0667		HNRNPA1
Small Cell Lung Cancer Signaling	0.13	0.0312		HDAC5,PIK3CB,RELB
TGF-β Signaling	0.13	0.0312		SMAD1,TGFBR2,ZFYVE9
Hereditary Breast Cancer Signaling	0.13	0.0282		ACTL6B,HDAC5,PIK3CB,RPS27A
Xenobiotic Metabolism General Signaling Pathway	0.127	0.028	-2	EIF2AK3,GSTM3,MGST1,PIK3CB
Production of Nitric Oxide and Reactive Oxygen Species in Macrophages	0.127	0.0262	-2	ORM2,PIK3CB,PPP1CB,RELB,S100A8
Pulmonary Healing Signaling Pathway	0.121	0.0251	-2.236	EGFR,MMP27,SMAD1,VEGFC,WNT16
ID1 Signaling Pathway	0.121	0.025	-2.236	EGFR,PIK3CB,SMAD1,TGFBR2,VEGFC
Phagosome Formation	0.121	0.0203	-2.138	ADRA2A,ARPC5,GPR174,GPR180,GPR21,GPR65,LPAR2,MYL6,NPBWR1,PAK5,PIK3CB,PLA2G12A,PTGDR2,S1PR2
Natural Killer Cell Signaling	0.121	0.0251	-1	COL5A3,PAK5,PIK3CB,RASSF5,RELB
Factors Promoting Cardiogenesis in Vertebrates	0.121	0.0261	-1	AXIN1,SMAD1,TGFBR2,WNT16
Hepatic Fibrosis Signaling Pathway	0.121	0.0214	-0.707	AXIN1,COL5A3,FTH1,MYL6,PIK3CB,RELB,TGFBR2,VEGFC,WNT16
HIF1α Signaling	0.121	0.024	-0.447	LDHA,LDHB,MMP27,PIK3CB,VEGFC
Lymphotoxin β Receptor Signaling	0.121	0.0364		PIK3CB,RELB
EGF Signaling	0.121	0.0364		EGFR,PIK3CB
Cell Cycle Control of Chromosomal Replication	0.121	0.0357		CDK10,CDK3
Oxidative Ethanol Degradation III	0.121	0.0357		ALDH2,CYP2J2
Role of IL-17A in Arthritis	0.121	0.0351		PIK3CB,RELB
PTEN Signaling	0.121	0.0267		EGFR,PIK3CB,RELB,TGFBR2
MSP-RON Signaling Pathway	0.121	0.0345		KLK5,PIK3CB
Nicotine Degradation III	0.121	0.0345		CYP19A1,CYP2J2
Virus Entry via Endocytic Pathways	0.121	0.0288		AP2B1,AP3S1,PIK3CB
Mouse Embryonic Stem Cell Pluripotency	0.121	0.0288		AXIN1,PIK3CB,SMAD1
Isoleucine Degradation I	0.121	0.0556		HSD17B10
Bile Acid Biosynthesis, Neutral Pathway	0.121	0.0556		AKR1C1/AKR1C2
Ephrin Receptor Signaling	0.121	0.0246		ARPC5,AXIN1,EFNA3,PAK5,VEGFC
Endometrial Cancer Signaling	0.121	0.0333		AXIN1,PIK3CB
PCP (Planar Cell Polarity) Pathway	0.121	0.0333		PFN1,WNT16
SPINK1 Pancreatic Cancer Pathway	0.121	0.0333		KLK5,TGFBR2
Granzyme A Signaling	0.121	0.0526		H1-0
Telomerase Signaling	0.121	0.028		EGFR,HDAC5,PIK3CB
Paxillin Signaling	0.121	0.0278		ACTN3,PAK5,PIK3CB
Sertoli Cell-Sertoli Cell Junction Signaling	0.121	0.0243		ACTN3,AXIN1,CLDN2,NECTIN3,TUBB
Semaphorin Signaling in Neurons	0.121	0.0323		PAK5,PLXNA2
Melatonin Degradation I	0.121	0.0323		CYP19A1,CYP2J2
Phagosome Maturation	0.121	0.0252		ATP6V0A2,CTSD,PRDX5,TUBB
Histamine Degradation	0.121	0.0476		ALDH2
Fatty Acid α-oxidation	0.121	0.0476		ALDH2
Endoplasmic Reticulum Stress Pathway	0.121	0.0476		EIF2AK3
Induction of Apoptosis by HIV1	0.121	0.0308		RELB,SLC25A3
Prostate Cancer Signaling	0.121	0.0263		HDAC5,PIK3CB,RELB
Role of PI3K/AKT Signaling in the Pathogenesis of Influenza	0.121	0.0303		PIK3CB,RELB
Nicotine Degradation II	0.121	0.0303		CYP19A1,CYP2J2
WNT/Ca+ pathway	0.121	0.0303		AXIN1,RELB
Aldosterone Signaling in Epithelial Cells	0.121	0.0244		CRYAB,DNAJC5G,HSPH1,PIK3CB
Putrescine Degradation III	0.121	0.0455		ALDH2
Amyotrophic Lateral Sclerosis Signaling	0.121	0.0261		NEFL,PIK3CB,VEGFC
CD40 Signaling	0.121	0.0299		PIK3CB,RELB
IL-17A Signaling in Airway Cells	0.121	0.0299		PIK3CB,RELB
Phospholipases	0.121	0.0299		LPL,PLA2G12A
Superpathway of Melatonin Degradation	0.121	0.0299		CYP19A1,CYP2J2
Role of Tissue Factor in Cancer	0.121	0.0259		EGFR,PIK3CB,VEGFC
Cardiomyocyte Differentiation via BMP Receptors	0.121	0.0435		SMAD1
ERBB4 Signaling	0.121	0.0294		PIK3CB,PSEN2
Pyrimidine Deoxyribonucleotides De Novo Biosynthesis I	0.121	0.0435		DTYMK
TCA Cycle II (Eukaryotic)	0.121	0.0435		MDH1B
Cell Cycle: G1/S Checkpoint Regulation	0.121	0.0294		HDAC5,SKP1
CXCR4 Signaling	0.12	0.0237	-1	ARHGEF11,MYL6,PAK5,PIK3CB
PAK Signaling	0.12	0.0254		MYL6,PAK5,PIK3CB
Nitric Oxide Signaling in the Cardiovascular System	0.12	0.0252		PDE1B,PIK3CB,VEGFC
MSP-RON Signaling In Macrophages Pathway	0.12	0.0252		KLK5,PIK3CB,RELB
Ethanol Degradation IV	0.12	0.0417		ALDH2
Agrin Interactions at Neuromuscular Junction	0.12	0.0286		EGFR,PAK5
Glioblastoma Multiforme Signaling	0.12	0.0234		AXIN1,EGFR,PIK3CB,WNT16
Neuroprotective Role of THOP1 in Alzheimer's Disease	0.12	0.025		KLK5,PREP,TMPRSS4
CREB Signaling in Neurons	0.119	0.0198	-2.887	ADRA2A,EGFR,GPR174,GPR180,GPR21,GPR65,LPAR2,NPBWR1,PIK3CB,PTGDR2,S1PR2,TGFBR2
Serotonin Degradation	0.119	0.0282		ADHFE1,ALDH2
CDP-diacylglycerol Biosynthesis I	0.119	0.04		LPCAT2
WNT/β-catenin Signaling	0.119	0.0231		AXIN1,RPS27A,TGFBR2,WNT16
Renin-Angiotensin Signaling	0.119	0.0246		PAK5,PIK3CB,RELB
Basal Cell Carcinoma Signaling	0.119	0.0278		AXIN1,WNT16
Glioma Signaling	0.119	0.0242		EGFR,HDAC5,PIK3CB
IL-17A Signaling in Gastric Cells	0.119	0.0385		EGFR
Role of JAK1, JAK2 and TYK2 in Interferon Signaling	0.119	0.0385		RELB
Apelin Liver Signaling Pathway	0.119	0.0385		COL5A3
Huntington's Disease Signaling	0.116	0.0212		CTSD,EGFR,HDAC5,PIK3CB,RPS27A,TAF9B
Tryptophan Degradation X (Mammalian, via Tryptamine)	0.115	0.037		ALDH2
Phosphatidylglycerol Biosynthesis II (Non-plastidic)	0.115	0.037		LPCAT2
Glycolysis I	0.115	0.037		FBP1
Tumor Microenvironment Pathway	0.115	0.0223		MMP27,PIK3CB,RELB,VEGFC
IL-6 Signaling	0.109	0.0234		CYP19A1,PIK3CB,RELB
Glutathione Redox Reactions I	0.107	0.0357		MGST1
NF-κB Activation by Viruses	0.107	0.0256		PIK3CB,RELB
Role of WNT/GSK-3β Signaling in the Pathogenesis of Influenza	0.107	0.0256		AXIN1,WNT16
Toll-like Receptor Signaling	0.107	0.0256		RELB,RPS27A
fMLP Signaling in Neutrophils	0.107	0.0229		ARPC5,PIK3CB,RELB
Methylglyoxal Degradation III	0.107	0.0345		AKR1C1/AKR1C2
Role of p14/p19ARF in Tumor Suppression	0.107	0.0345		PIK3CB
Ferroptosis Signaling Pathway	0.105	0.0227		EIF2AK3,FTH1,H2AZ2
Role of BRCA1 in DNA Damage Response	0.103	0.025		ACTL6B,UIMC1
BEX2 Signaling Pathway	0.0991	0.0247		RELB,VEGFC
STAT3 Pathway	0.0985	0.0222		EGFR,IL13RA2,TGFBR2
Adipogenesis pathway	0.0985	0.0222		HDAC5,LPL,SMAD1
JAK/STAT Signaling	0.0985	0.0244		PIK3CB,RELB
TNFR2 Signaling	0.0985	0.0312		RELB
Dopamine Degradation	0.0985	0.0312		ALDH2
Regulation Of The Epithelial Mesenchymal Transition By Growth Factors Pathway	0.0985	0.0208		EGFR,PIK3CB,RELB,TGFBR2
TR/RXR Activation	0.0985	0.0238		AKR1C1/AKR1C2,PIK3CB
Cyclins and Cell Cycle Regulation	0.0985	0.0238		HDAC5,SKP1
PEDF Signaling	0.0985	0.0238		PIK3CB,RELB
White Adipose Tissue Browning Pathway	0.0985	0.0217		CAMP,LDHA,LDHB
LPS-stimulated MAPK Signaling	0.0953	0.0235		PIK3CB,RELB
Oxytocin In Brain Signaling Pathway	0.0921	0.0203	-1	EGFR,KCNJ13,PIK3CB,PLA2G12A
Apelin Endothelial Signaling Pathway	0.0921	0.0213		HDAC5,PIK3CB,RELB
BMP signaling pathway	0.0921	0.023		RELB,SMAD1
4-1BB Signaling in T Lymphocytes	0.0921	0.0294		RELB
Inhibition of Angiogenesis by TSP1	0.0921	0.0294		TGFBR2
Gap Junction Signaling	0.0904	0.0202		EGFR,GJC3,PIK3CB,TUBB
Regulation of Cellular Mechanics by Calpain Protease	0.0851	0.0225		ACTN3,EGFR
Neuroinflammation Signaling Pathway	0.0804	0.0189	-1	GABRD,PIK3CB,PLA2G12A,PSEN2,RELB,TGFBR2
Synaptogenesis Signaling Pathway	0.0804	0.0189	-0.816	AP2B1,ARPC5,CDH9,EFNA3,NECTIN3,PIK3CB
Fatty Acid β-oxidation I	0.0804	0.0278		HSD17B10
Acute Myeloid Leukemia Signaling	0.0804	0.022		PIK3CB,RELB
Crosstalk between Dendritic Cells and Natural Killer Cells	0.0804	0.022		FSCN1,RELB
TWEAK Signaling	0.0794	0.027		RELB
Cellular Effects of Sildenafil (Viagra)	0.0783	0.0201		MYL6,PDE1B,PPP1CB
Docosahexaenoic Acid (DHA) Signaling	0.0783	0.0263		PIK3CB
IL-17A Signaling in Fibroblasts	0.0783	0.0263		RELB
Notch Signaling	0.0783	0.0263		PSEN2
tRNA Charging	0.0737	0.0256		DARS1
Inhibition of Matrix Metalloproteases	0.0737	0.0256		MMP27
ERK/MAPK Signaling	0.0701	0.0185	-2	PAK5,PIK3CB,PLA2G12A,PPP1CB
Autophagy	0.0701	0.0186	0	EIF2AK3,GABARAP,PIK3CB,RB1CC1
Relaxin Signaling	0.0701	0.0194		PDE1B,PIK3CB,RELB
p53 Signaling	0.0701	0.0204		PIK3CB,SERPINE2
Melanocyte Development and Pigmentation Signaling	0.0701	0.0204		MITF,PIK3CB
UVA-Induced MAPK Signaling	0.0701	0.0204		EGFR,PIK3CB
Agranulocyte Adhesion and Diapedesis	0.0701	0.0187		CLDN2,CXCL2,MMP27,MYL6
Apelin Cardiomyocyte Signaling Pathway	0.0701	0.0202		MYL6,PIK3CB
Necroptosis Signaling Pathway	0.0701	0.0191		GLUD1,PLA2G12A,SLC25A3
April Mediated Signaling	0.0701	0.0238		RELB
Retinoate Biosynthesis I	0.0701	0.0238		AKR1C1/AKR1C2
eNOS Signaling	0.0696	0.0189		LPAR2,PIK3CB,VEGFC
B Cell Activating Factor Signaling	0.0665	0.0233		RELB
Opioid Signaling Pathway	0.061	0.0179	-0.447	AP2B1,NPBWR1,PDE1B,RGS4,RGS8
Role of Osteoblasts, Osteoclasts and Chondrocytes in Rheumatoid Arthritis	0.0555	0.0179		AXIN1,PIK3CB,SMAD1,WNT16
Role of RIG1-like Receptors in Antiviral Innate Immunity	0.0555	0.0217		RELB
tRNA Splicing	0.0555	0.0217		PDE1B
Retinol Biosynthesis	0.0555	0.0217		LPL
Role of IL-17F in Allergic Inflammatory Airway Diseases	0.0526	0.0213		RELB
iNOS Signaling	0.0526	0.0213		RELB
Gαq Signaling	0.0496	0.0176		PIK3CB,RELB,RGS4
PFKFB4 Signaling Pathway	0.0496	0.0208		FBP1
Spliceosomal Cycle	0.0462	0.0204		RBM8A
Antioxidant Action of Vitamin C	0.0462	0.0179		PLA2G12A,RELB
Assembly of RNA Polymerase II Complex	0.0462	0.02		TAF9B
Triacylglycerol Biosynthesis	0.0462	0.02		LPCAT2
Cell Cycle: G2/M DNA Damage Checkpoint Regulation	0.0462	0.02		SKP1
Role of MAPK Signaling in Promoting the Pathogenesis of Influenza	0.0458	0.0177		ATP6V0A2,PLA2G12A
UVC-Induced MAPK Signaling	0.0458	0.0196		EGFR
Amyloid Processing	0.0458	0.0196		PSEN2
Transcriptional Regulatory Network in Embryonic Stem Cells	0.032	0.0185		CDYL
CSDE1 Signaling Pathway	0.0241	0.0179		HNRNPD
CD27 Signaling in Lymphocytes	0.0241	0.0175		RELB
CNTF Signaling	0.0241	0.0175		PIK3CB
Triacylglycerol Degradation	0.0241	0.0175		LPL
FAK Signaling	0	0.0173	-2.828	ADRA2A,ARPC5,COL5A3,EFNA3,EGFR,GPR174,GPR180,GPR21,GPR65,IL13RA2,LPAR2,NPBWR1,PAK5,PIK3CB,PTGDR2,RB1CC1,S1PR2,TGFBR2
NF-κB Signaling	0	0.00877	-2.236	CARD11,EGFR,PIK3CB,RELB,TGFBR2
Wound Healing Signaling Pathway	0	0.0159	-2	COL5A3,EGFR,TGFBR2,VEGFC
Cardiac Hypertrophy Signaling (Enhanced)	0	0.0148	-1.89	ADRA2A,HDAC5,IL13RA2,PDE1B,PIK3CB,RELB,TGFBR2,WNT16
Phospholipase C Signaling	0	0.0103	-1.633	ARHGEF11,ARHGEF17,HDAC5,MYL6,PLA2G12A,PPP1CB,RELB
Cardiac Hypertrophy Signaling	0	0.0154	-1	ADRA2A,MYL6,PIK3CB,TGFBR2
Dendritic Cell Maturation	0	0.00845	-0.447	CD1B,COL5A3,FSCN1,PIK3CB,RELB
Insulin Secretion Signaling Pathway	0	0.0147	1	EIF1,EIF2AK3,PIK3CB,SPCS1
Dilated Cardiomyopathy Signaling Pathway	0	0.00676		MYL6
Neurovascular Coupling Signaling Pathway	0	0.0133		GABRD,PLA2G12A,PPP1CB
IL-13 Signaling Pathway	0	0.0172		IL13RA2,PIK3CB
SNARE Signaling Pathway	0	0.00735		MYL6
IL-10 Signaling	0	0.0139		RELB
Neuregulin Signaling	0	0.00855		EGFR
Synaptic Long Term Potentiation	0	0.00763		PPP1CB
Fc Epsilon RI Signaling	0	0.0169		PIK3CB,PLA2G12A
Synaptic Long Term Depression	0	0.00513		PLA2G12A
PPARα/RXRα Activation	0	0.0154		LPL,RELB,TGFBR2
Acute Phase Response Signaling	0	0.0162		ORM2,PIK3CB,RELB
Hepatic Cholestasis	0	0.00524		RELB
VDR/RXR Activation	0	0.0128		CAMP
Erythropoietin Signaling Pathway	0	0.0113		PIK3CB,RELB
14-3-3-mediated Signaling	0	0.0157		PIK3CB,TUBB
α-Adrenergic Signaling	0	0.00926		ADRA2A
Activation of IRF by Cytosolic Pattern Recognition Receptors	0	0.0154		RELB
Caveolar-mediated Endocytosis Signaling	0	0.0133		EGFR
Fcγ Receptor-mediated Phagocytosis in Macrophages and Monocytes	0	0.0106		ARPC5
IL-8 Signaling	0	0.0143		EGFR,PIK3CB,VEGFC
Role of Pattern Recognition Receptors in Recognition of Bacteria and Viruses	0	0.0128		PIK3CB,RELB
Role of PKR in Interferon Induction and Antiviral Response	0	0.00735		RELB
TREM1 Signaling	0	0.013		RELB
Role of NFAT in Regulation of the Immune Response	0	0.0034		PIK3CB,RELB
FcγRIIB Signaling in B Lymphocytes	0	0.0118		PIK3CB
IL-3 Signaling	0	0.0127		PIK3CB
IL-17 Signaling	0	0.0107		PIK3CB,VEGFC
Airway Pathology in Chronic Obstructive Pulmonary Disease	0	0.00847		ORM2
Thrombopoietin Signaling	0	0.0159		PIK3CB
CTLA4 Signaling in Cytotoxic T Lymphocytes	0	0.00418		AP2B1,PIK3CB
IL-15 Production	0	0.0163		EGFR,RELB
T Helper Cell Differentiation	0	0.00212		TGFBR2
CD28 Signaling in T Helper Cells	0	0.00774		ARPC5,CARD11,PIK3CB,RELB
IL-15 Signaling	0	0.00379		PIK3CB,RELB
Neuropathic Pain Signaling In Dorsal Horn Neurons	0	0.0099		PIK3CB
Endothelin-1 Signaling	0	0.0104		PIK3CB,PLA2G12A
CDK5 Signaling	0	0.00877		PPP1CB
ICOS-ICOSL Signaling in T Helper Cells	0	0.00394		PIK3CB,RELB
Lipid Antigen Presentation by CD1	0	0.00481		AP2B1,CD1B
Corticotropin Releasing Hormone Signaling	0	0.00662		ARPC5
HGF Signaling	0	0.00758		PIK3CB
HMGB1 Signaling	0	0.012		PIK3CB,RELB
FLT3 Signaling in Hematopoietic Progenitor Cells	0	0.0122		PIK3CB
GNRH Signaling	0	0.0156		EGFR,PAK5,RELB
Cholecystokinin/Gastrin-mediated Signaling	0	0.0084		EGFR
Antiproliferative Role of Somatostatin Receptor 2	0	0.013		PIK3CB
Androgen Signaling	0	0.0118		RELB,TAF9B
Growth Hormone Signaling	0	0.0141		PIK3CB
Prolactin Signaling	0	0.0116		PIK3CB
Type I Diabetes Mellitus Signaling	0	0.00196		RELB
Thyroid Cancer Signaling	0	0.0127		PIK3CB
Type II Diabetes Mellitus Signaling	0	0.0131		PIK3CB,RELB
p70S6K Signaling	0	0.0152		EGFR,PIK3CB
ERK5 Signaling	0	0.0135		EGFR
G Beta Gamma Signaling	0	0.00775		EGFR
Sphingosine-1-phosphate Signaling	0	0.0167		PIK3CB,S1PR2
Systemic Lupus Erythematosus Signaling	0	0.00322		PIK3CB,ZMAT5
CDC42 Signaling	0	0.0087		ARPC5,EXOC1,MYL6,PARD3,PPP1CB
Retinoic acid Mediated Apoptosis Signaling	0	0.0167		TNFRSF10C
AMPK Signaling	0	0.0123		ACTL6B,ADRA2A,PIK3CB
Altered T Cell and B Cell Signaling in Rheumatoid Arthritis	0	0.00203		RELB
Role of Macrophages, Fibroblasts and Endothelial Cells in Rheumatoid Arthritis	0	0.0122		AXIN1,PIK3CB,VEGFC,WNT16
Leptin Signaling in Obesity	0	0.0132		PIK3CB
Role of NFAT in Cardiac Hypertrophy	0	0.0135		HDAC5,PIK3CB,TGFBR2
Glioma Invasiveness Signaling	0	0.0137		PIK3CB
IL-1 Signaling	0	0.0104		RELB
Regulation of IL-2 Expression in Activated and Anergic T Lymphocytes	0	0.00651		CARD11,RELB,TGFBR2
PKCθ Signaling in T Lymphocytes	0	0.00538		CARD11,PIK3CB,RELB
Role of MAPK Signaling in the Pathogenesis of Influenza	0	0.0122		PLA2G12A
Antiproliferative Role of TOB in T Cell Signaling	0	0.00469		SKP1,TGFBR2
OX40 Signaling Pathway	0	0.00209		RELB
PI3K Signaling in B Lymphocytes	0	0.014		PIK3CB,RELB
P2Y Purigenic Receptor Signaling Pathway	0	0.015		PIK3CB,RELB
Role of JAK1 and JAK3 in γc Cytokine Signaling	0	0.0145		PIK3CB
Actin Nucleation by ARP-WASP Complex	0	0.0108		ARPC5
Dopamine-DARPP32 Feedback in cAMP Signaling	0	0.00546		PPP1CB
NGF Signaling	0	0.0167		PIK3CB,RELB
Ephrin B Signaling	0	0.0139		AXIN1
ERB2-ERBB3 Signaling	0	0.0154		PIK3CB
GDNF Family Ligand-Receptor Interactions	0	0.0132		PIK3CB
D-myo-inositol-5-phosphate Metabolism	0	0.0103		MTMR9,PPP1CB
Pyridoxal 5'-phosphate Salvage Pathway	0	0.0152		PAK5
D-myo-inositol (1,4,5,6)-Tetrakisphosphate Biosynthesis	0	0.0112		MTMR9,PPP1CB
Superpathway of Inositol Phosphate Compounds	0	0.0171		IP6K2,MTMR9,PIK3CB,PPP1CB
D-myo-inositol (3,4,5,6)-tetrakisphosphate Biosynthesis	0	0.0112		MTMR9,PPP1CB
3-phosphoinositide Degradation	0	0.0105		MTMR9,PPP1CB
3-phosphoinositide Biosynthesis	0	0.0146		MTMR9,PIK3CB,PPP1CB
Salvage Pathways of Pyrimidine Ribonucleotides	0	0.0102		PAK5
Gαi Signaling	0	0.0143		ADRA2A,RGS4
Gαs Signaling	0	0.008		ADD1
Granulocyte Adhesion and Diapedesis	0	0.0159		CLDN2,CXCL2,MMP27
Sperm Motility	0	0.0118		EGFR,PDE1B,PLA2G12A
TEC Kinase Signaling	0	0.00518		PAK5,PIK3CB,RELB
SAPK/JNK Signaling	0	0.00199		PIK3CB
PI3K/AKT Signaling	0	0.0151		IL13RA2,PIK3CB,RELB
Cardiac β-adrenergic Signaling	0	0.0112		PDE1B,PPP1CB
IL-2 Signaling	0	0.0164		PIK3CB
FGF Signaling	0	0.0116		PIK3CB
IL-4 Signaling	0	0.0108		PIK3CB
B Cell Receptor Signaling	0	0.00475		PIK3CB,RASSF5,RELB
Insulin Receptor Signaling	0	0.0143		PIK3CB,PPP1CB
Chemokine Signaling	0	0.0125		PPP1CB
Neurotrophin/TRK Signaling	0	0.0128		PIK3CB
Death Receptor Signaling	0	0.0104		RELB
PPAR Signaling	0	0.00935		RELB
IGF-1 Signaling	0	0.00962		PIK3CB
Dopamine Receptor Signaling	0	0.0127		PPP1CB
cAMP-mediated signaling	0	0.0128		ADRA2A,PDE1B,RGS4
p38 MAPK Signaling	0	0.0167		PLA2G12A,TGFBR2
Glutamate Receptor Signaling	0	0.0152		SLC17A6
Apoptosis Signaling	0	0.00962		RELB
T Cell Receptor Signaling	0	0.00489		CARD11,PIK3CB,RELB
PDGF Signaling	0	0.0116		PIK3CB
Gustation Pathway	0	0.0148		GABRD,LPL,TAS2R41
Macropinocytosis Signaling	0	0.0132		PIK3CB
PD-1, PD-L1 cancer immunotherapy pathway	0	0.00943		PIK3CB
Cancer Drug Resistance By Drug Efflux	0	0.0172		PIK3CB
Sumoylation Pathway	0	0.00971		UBE2I
Th1 Pathway	0	0.0164		PIK3CB,PSEN2
GP6 Signaling Pathway	0	0.0157		COL5A3,PIK3CB
IL-7 Signaling Pathway	0	0.0128		PIK3CB
Adrenomedullin signaling pathway	0	0.0151		PIK3CB,RELB,TFAP2E
Th17 Activation Pathway	0	0.00207		RELB
NER (Nucleotide Excision Repair, Enhanced Pathway)	0	0.00971		UBE2I
Endocannabinoid Developing Neuron Pathway	0	0.0157		PIK3CB,STMN2
Endocannabinoid Cancer Inhibition Pathway	0	0.0136		PIK3CB,VEGFC
Apelin Adipocyte Signaling Pathway	0	0.011		MGST1
BAG2 Signaling Pathway	0	0.0119		RELB
T Cell Exhaustion Signaling Pathway	0	0.0053		MGAT5,PIK3CB,TGFBR2
Systemic Lupus Erythematosus In T Cell Signaling Pathway	0	0.00156		PIK3CB
Systemic Lupus Erythematosus In B Cell Signaling Pathway	0	0.00415		CARD11,PIK3CB,RELB
Calcium Signaling	0	0.00917		HDAC5,MYL6
GM-CSF Signaling	0	0.0143		PIK3CB
Eicosanoid Signaling	0	0.0147		PLA2G12A
Role of MAPK Signaling in Inhibiting the Pathogenesis of Influenza	0	0.013		PLA2G12A

## Sheet: Hippocampus_DiseasesFunctions
Categories	Diseases or Functions Annotation	p-value	B-H p-value	Predicted Activation State	Activation z-score	Molecules	# Molecules
Cancer,Organismal Injury and Abnormalities	Cancer	4.05e-25	3.02e-21		-1.103	ABCG1,ABRAXAS2,ACAN,ACBD6,ACMSD,ACTL6B,ACTN3,ADAD2,ADAMTS9,ADD1,ADHFE1,ADRA2A,AGBL5,AKR1C1/AKR1C2,AKR1E2,ALDH2,AMD1,ANAPC13,ANAPC2,ANGPT4,ANKRD17,ANKRD26,ANKRD36C,AP2B1,AP3S1,ARHGAP45,ARHGEF11,ARHGEF17,ARID3B,ARL6IP1,ARMH4,ARPC5,ARSA,ASXL2,ATAD2,ATP1B2,ATP6V0A2,ATP8B3,AXIN1,B3GALT1,BAHD1,BBS12,BCLAF1,BET1,BFAR,BTBD10,BTBD9,C11orf58,C11orf94,C2orf15,C2orf74,C2orf81,C4orf51,C9orf72,CA10,CAB39L,CAMP…	403
Cancer,Organismal Injury and Abnormalities	Non-hematological solid tumor	2.01e-23	7.48e-20		-1.052	ABCG1,ABRAXAS2,ACAN,ACBD6,ACMSD,ACTL6B,ACTN3,ADAD2,ADAMTS9,ADD1,ADHFE1,ADRA2A,AGBL5,AKR1C1/AKR1C2,AKR1E2,ALDH2,AMD1,ANAPC2,ANGPT4,ANKRD17,ANKRD26,ANKRD36C,AP2B1,AP3S1,ARHGAP45,ARHGEF11,ARHGEF17,ARID3B,ARL6IP1,ARMH4,ARPC5,ARSA,ASXL2,ATAD2,ATP1B2,ATP6V0A2,ATP8B3,AXIN1,B3GALT1,BAHD1,BBS12,BCLAF1,BET1,BFAR,BTBD10,BTBD9,C11orf58,C11orf94,C2orf15,C2orf74,C2orf81,C4orf51,C9orf72,CA10,CAB39L,CAMP,CARD11,…	397
Cancer,Organismal Injury and Abnormalities	Nonhematologic malignant neoplasm	1.71e-22	3.25e-19		0	ABCG1,ABRAXAS2,ACAN,ACBD6,ACMSD,ACTL6B,ACTN3,ADAD2,ADAMTS9,ADD1,ADHFE1,ADRA2A,AGBL5,AKR1C1/AKR1C2,AKR1E2,ALDH2,AMD1,ANAPC2,ANGPT4,ANKRD17,ANKRD26,ANKRD36C,AP2B1,AP3S1,ARHGAP45,ARHGEF11,ARHGEF17,ARID3B,ARL6IP1,ARMH4,ARPC5,ARSA,ASXL2,ATAD2,ATP1B2,ATP6V0A2,ATP8B3,AXIN1,B3GALT1,BAHD1,BBS12,BCLAF1,BET1,BFAR,BTBD10,BTBD9,C11orf58,C11orf94,C2orf15,C2orf74,C2orf81,C4orf51,C9orf72,CA10,CAB39L,CAMP,CARD11,…	395
Cancer,Organismal Injury and Abnormalities	Malignant solid tumor	1.9e-22	3.25e-19		0.693	ABCG1,ABRAXAS2,ACAN,ACBD6,ACMSD,ACTL6B,ACTN3,ADAD2,ADAMTS9,ADD1,ADHFE1,ADRA2A,AGBL5,AKR1C1/AKR1C2,AKR1E2,ALDH2,AMD1,ANAPC13,ANAPC2,ANGPT4,ANKRD17,ANKRD26,ANKRD36C,AP2B1,AP3S1,ARHGAP45,ARHGEF11,ARHGEF17,ARID3B,ARL6IP1,ARMH4,ARPC5,ARSA,ASXL2,ATAD2,ATP1B2,ATP6V0A2,ATP8B3,AXIN1,B3GALT1,BAHD1,BBS12,BCLAF1,BET1,BFAR,BTBD10,BTBD9,C11orf58,C11orf94,C2orf15,C2orf74,C2orf81,C4orf51,C9orf72,CA10,CAB39L,CAMP…	399
Cancer,Organismal Injury and Abnormalities	Solid tumor	2.18e-22	3.25e-19		0.769	ABCG1,ABRAXAS2,ACAN,ACBD6,ACMSD,ACTL6B,ACTN3,ADAD2,ADAMTS9,ADD1,ADHFE1,ADRA2A,AGBL5,AKR1C1/AKR1C2,AKR1E2,ALDH2,AMD1,ANAPC13,ANAPC2,ANGPT4,ANKRD17,ANKRD26,ANKRD36C,AP2B1,AP3S1,ARHGAP45,ARHGEF11,ARHGEF17,ARID3B,ARL6IP1,ARMH4,ARPC5,ARSA,ASXL2,ATAD2,ATP1B2,ATP6V0A2,ATP8B3,AXIN1,B3GALT1,BAHD1,BBS12,BCLAF1,BET1,BFAR,BTBD10,BTBD9,C11orf58,C11orf94,C2orf15,C2orf74,C2orf81,C4orf51,C9orf72,CA10,CAB39L,CAMP…	400
Cancer,Organismal Injury and Abnormalities	Extracranial solid tumor	2.31e-21	2.72e-18		1.05	ABCG1,ABRAXAS2,ACAN,ACBD6,ACMSD,ACTL6B,ACTN3,ADAD2,ADAMTS9,ADD1,ADHFE1,ADRA2A,AGBL5,AKR1C1/AKR1C2,AKR1E2,ALDH2,AMD1,ANAPC13,ANAPC2,ANGPT4,ANKRD17,ANKRD26,ANKRD36C,AP2B1,AP3S1,ARHGAP45,ARHGEF11,ARHGEF17,ARID3B,ARL6IP1,ARMH4,ARPC5,ARSA,ASXL2,ATAD2,ATP1B2,ATP6V0A2,ATP8B3,AXIN1,B3GALT1,BAHD1,BBS12,BCLAF1,BFAR,BTBD10,BTBD9,C11orf58,C11orf94,C2orf15,C2orf74,C2orf81,C4orf51,C9orf72,CA10,CAB39L,CAMP,CARD…	397
Cancer,Organismal Injury and Abnormalities	Tumorigenesis of tissue	2.9e-21	2.72e-18		0.864	ABCG1,ABRAXAS2,ACAN,ACBD6,ACMSD,ACTL6B,ACTN3,ADAD2,ADAMTS9,ADD1,ADHFE1,ADRA2A,AGBL5,AKR1C1/AKR1C2,AKR1E2,ALDH2,AMD1,ANAPC2,ANGPT4,ANKRD17,ANKRD26,ANKRD36C,AP2B1,AP3S1,ARHGAP45,ARHGEF11,ARHGEF17,ARID3B,ARL6IP1,ARMH4,ARPC5,ARSA,ASXL2,ATAD2,ATP1B2,ATP6V0A2,ATP8B3,AXIN1,B3GALT1,BAHD1,BBS12,BCLAF1,BFAR,BTBD10,BTBD9,C11orf58,C11orf94,C2orf15,C2orf74,C2orf81,C4orf51,C9orf72,CA10,CAB39L,CAMP,CARD11,CCDC1…	391
Cancer,Organismal Injury and Abnormalities	Non-melanoma solid tumor	2.92e-21	2.72e-18		1.063	ABCG1,ABRAXAS2,ACAN,ACBD6,ACMSD,ACTL6B,ACTN3,ADAD2,ADAMTS9,ADD1,ADHFE1,ADRA2A,AGBL5,AKR1C1/AKR1C2,AKR1E2,ALDH2,AMD1,ANAPC2,ANGPT4,ANKRD17,ANKRD26,ANKRD36C,AP2B1,AP3S1,ARHGAP45,ARHGEF11,ARHGEF17,ARID3B,ARL6IP1,ARMH4,ARPC5,ARSA,ASXL2,ATAD2,ATP1B2,ATP6V0A2,ATP8B3,AXIN1,B3GALT1,BAHD1,BBS12,BCLAF1,BET1,BFAR,BTBD10,BTBD9,C11orf58,C11orf94,C2orf15,C2orf74,C2orf81,C4orf51,C9orf72,CA10,CAB39L,CAMP,CARD11,…	393
Cancer,Organismal Injury and Abnormalities	Epithelial neoplasm	5.41e-21	4.48e-18		0.864	ABCG1,ABRAXAS2,ACAN,ACBD6,ACMSD,ACTL6B,ACTN3,ADAD2,ADAMTS9,ADD1,ADHFE1,ADRA2A,AGBL5,AKR1C1/AKR1C2,AKR1E2,ALDH2,AMD1,ANAPC2,ANGPT4,ANKRD17,ANKRD26,ANKRD36C,AP2B1,AP3S1,ARHGAP45,ARHGEF11,ARHGEF17,ARID3B,ARL6IP1,ARMH4,ARPC5,ARSA,ASXL2,ATAD2,ATP1B2,ATP6V0A2,ATP8B3,AXIN1,B3GALT1,BAHD1,BBS12,BCLAF1,BFAR,BTBD10,BTBD9,C11orf58,C11orf94,C2orf15,C2orf74,C2orf81,C4orf51,C9orf72,CA10,CAB39L,CAMP,CARD11,CCDC1…	390
Cancer,Organismal Injury and Abnormalities	Carcinoma	1.48e-20	1.1e-17		1.882	ABCG1,ABRAXAS2,ACAN,ACBD6,ACMSD,ACTL6B,ACTN3,ADAD2,ADAMTS9,ADD1,ADHFE1,ADRA2A,AGBL5,AKR1C1/AKR1C2,AKR1E2,ALDH2,AMD1,ANAPC2,ANGPT4,ANKRD17,ANKRD26,ANKRD36C,AP2B1,AP3S1,ARHGAP45,ARHGEF11,ARHGEF17,ARID3B,ARL6IP1,ARMH4,ARPC5,ARSA,ASXL2,ATAD2,ATP1B2,ATP6V0A2,ATP8B3,AXIN1,B3GALT1,BAHD1,BBS12,BCLAF1,BFAR,BTBD10,BTBD9,C11orf58,C11orf94,C2orf15,C2orf74,C2orf81,C4orf51,C9orf72,CA10,CAB39L,CAMP,CARD11,CCDC1…	389
Cancer,Organismal Injury and Abnormalities	Extrapancreatic malignant tumor	3.68e-20	2.49e-17		0.707	ABCG1,ABRAXAS2,ACAN,ACBD6,ACMSD,ACTL6B,ACTN3,ADAD2,ADAMTS9,ADD1,ADHFE1,ADRA2A,AGBL5,AKR1C1/AKR1C2,AKR1E2,ALDH2,AMD1,ANAPC13,ANAPC2,ANGPT4,ANKRD17,ANKRD26,ANKRD36C,AP2B1,AP3S1,ARHGAP45,ARHGEF11,ARHGEF17,ARID3B,ARL6IP1,ARMH4,ARPC5,ARSA,ASXL2,ATAD2,ATP1B2,ATP6V0A2,ATP8B3,AXIN1,B3GALT1,BAHD1,BBS12,BCLAF1,BET1,BFAR,BTBD10,BTBD9,C11orf58,C11orf94,C2orf15,C2orf74,C2orf81,C9orf72,CA10,CAB39L,CAMP,CARD11,…	388
Cancer,Organismal Injury and Abnormalities	Head and neck tumor	4.82e-15	3e-12			ABCG1,ABRAXAS2,ACAN,ACBD6,ACMSD,ACTL6B,ADAD2,ADAMTS9,ADD1,ADHFE1,ADRA2A,AGBL5,AKR1C1/AKR1C2,AKR1E2,ALDH2,AMD1,ANAPC2,ANGPT4,ANKRD17,ANKRD26,ANKRD36C,AP2B1,AP3S1,ARHGAP45,ARHGEF11,ARHGEF17,ARID3B,ARSA,ASXL2,ATAD2,ATP1B2,ATP6V0A2,ATP8B3,AXIN1,B3GALT1,BAHD1,BCLAF1,BET1,BFAR,BTBD10,BTBD9,C11orf58,C2orf15,C2orf81,C4orf51,C9orf72,CAB39L,CARD11,CCDC182,CCT6A,CD1B,CDH9,CDK10,CDK3,CDYL,CEP162,CHID1,CHST12…	351
Cancer,Organismal Injury and Abnormalities	Adenocarcinoma	9.79e-14	5.61e-11		1.98	ABCG1,ABRAXAS2,ACAN,ACBD6,ACMSD,ACTL6B,ACTN3,ADAD2,ADAMTS9,ADD1,ADHFE1,ADRA2A,AGBL5,AKR1C1/AKR1C2,ALDH2,AMD1,ANAPC2,ANGPT4,ANKRD17,ANKRD26,ANKRD36C,AP2B1,AP3S1,ARHGAP45,ARHGEF11,ARHGEF17,ARID3B,ARL6IP1,ARMH4,ARPC5,ARSA,ASXL2,ATAD2,ATP1B2,ATP6V0A2,ATP8B3,AXIN1,B3GALT1,BAHD1,BBS12,BCLAF1,BFAR,BTBD10,BTBD9,C11orf58,C11orf94,C2orf15,C2orf74,C2orf81,C9orf72,CA10,CAB39L,CARD11,CCDC54,CCT6A,CD1B,CDH9,CD…	348
RNA Damage and Repair	Decay of mRNA	1.3e-13	6.91e-11			HNRNPD,NCL,RBM8A,RPL13A,RPL18,RPL21,RPL30,RPL31,RPL32,RPL37A,RPL7,RPL7A,RPS11,RPS14,RPS19,RPS27A,RPS28,RPS4X,RPS8	19
Cancer,Organismal Injury and Abnormalities	Abdominal neoplasm	1.75e-13	8.68e-11		1.806	ABCG1,ACAN,ACBD6,ACMSD,ACTL6B,ACTN3,ADAD2,ADAMTS9,ADD1,ADHFE1,ADRA2A,AGBL5,AKR1C1/AKR1C2,AKR1E2,ALDH2,AMD1,ANAPC2,ANGPT4,ANKRD17,ANKRD26,ANKRD36C,AP2B1,AP3S1,ARHGAP45,ARHGEF11,ARHGEF17,ARID3B,ARL6IP1,ARMH4,ARPC5,ARSA,ASXL2,ATAD2,ATP1B2,ATP6V0A2,ATP8B3,AXIN1,B3GALT1,BAHD1,BBS12,BCLAF1,BFAR,BTBD10,BTBD9,C11orf58,C11orf94,C2orf15,C2orf74,C2orf81,C9orf72,CA10,CAB39L,CAMP,CARD11,CCDC182,CCDC54,CCT6A,C…	366
Cancer,Organismal Injury and Abnormalities	Abdominal carcinoma	3.45e-13	1.61e-10			ABCG1,ACAN,ACBD6,ACMSD,ACTL6B,ACTN3,ADAD2,ADAMTS9,ADD1,ADHFE1,ADRA2A,AGBL5,AKR1C1/AKR1C2,AKR1E2,ALDH2,AMD1,ANAPC2,ANGPT4,ANKRD17,ANKRD26,ANKRD36C,AP2B1,AP3S1,ARHGAP45,ARHGEF11,ARHGEF17,ARID3B,ARL6IP1,ARMH4,ARPC5,ARSA,ASXL2,ATAD2,ATP1B2,ATP6V0A2,ATP8B3,AXIN1,B3GALT1,BAHD1,BBS12,BCLAF1,BFAR,BTBD10,BTBD9,C11orf58,C11orf94,C2orf15,C2orf74,C2orf81,C9orf72,CA10,CAB39L,CARD11,CCDC182,CCDC54,CCT6A,CD1B,C…	355
Cancer,Organismal Injury and Abnormalities	Abdominal adenocarcinoma	5.56e-13	2.44e-10			ABCG1,ACAN,ACBD6,ACMSD,ACTL6B,ACTN3,ADAD2,ADAMTS9,ADD1,ADHFE1,ADRA2A,AGBL5,AKR1C1/AKR1C2,ALDH2,AMD1,ANAPC2,ANGPT4,ANKRD17,ANKRD26,ANKRD36C,AP2B1,AP3S1,ARHGAP45,ARHGEF11,ARHGEF17,ARID3B,ARL6IP1,ARMH4,ARSA,ASXL2,ATAD2,ATP1B2,ATP6V0A2,ATP8B3,AXIN1,B3GALT1,BAHD1,BBS12,BCLAF1,BFAR,BTBD10,BTBD9,C11orf58,C11orf94,C2orf15,C2orf74,C2orf81,C9orf72,CA10,CAB39L,CARD11,CCDC54,CCT6A,CD1B,CDH9,CDK10,CDK3,CDYL,C…	341
RNA Damage and Repair	Nonsense-mediated mRNA decay	4.92e-12	2.04e-09			RBM8A,RPL13A,RPL18,RPL21,RPL30,RPL31,RPL32,RPL37A,RPL7,RPL7A,RPS11,RPS14,RPS19,RPS27A,RPS28,RPS4X,RPS8	17
Cancer,Organismal Injury and Abnormalities	Intraabdominal organ tumor	8.29e-12	3.25e-09		1.806	ABCG1,ACAN,ACBD6,ACMSD,ACTL6B,ACTN3,ADAD2,ADAMTS9,ADD1,ADHFE1,ADRA2A,AGBL5,AKR1C1/AKR1C2,AKR1E2,ALDH2,AMD1,ANAPC2,ANGPT4,ANKRD17,ANKRD26,ANKRD36C,AP2B1,AP3S1,ARHGAP45,ARHGEF11,ARHGEF17,ARID3B,ARL6IP1,ARMH4,ARPC5,ARSA,ASXL2,ATAD2,ATP1B2,ATP6V0A2,ATP8B3,AXIN1,B3GALT1,BAHD1,BBS12,BCLAF1,BFAR,BTBD10,BTBD9,C11orf58,C11orf94,C2orf15,C2orf74,C2orf81,C9orf72,CA10,CAB39L,CAMP,CARD11,CCDC182,CCDC54,CCT6A,C…	358
Cancer,Organismal Injury and Abnormalities	Abdominal cancer	9.83e-12	3.66e-09	Increased	2.442	ABCG1,ACAN,ACBD6,ACMSD,ACTL6B,ACTN3,ADAD2,ADAMTS9,ADD1,ADHFE1,ADRA2A,AGBL5,AKR1C1/AKR1C2,AKR1E2,ALDH2,AMD1,ANAPC2,ANGPT4,ANKRD17,ANKRD26,ANKRD36C,AP2B1,AP3S1,ARHGAP45,ARHGEF11,ARHGEF17,ARID3B,ARL6IP1,ARMH4,ARPC5,ARSA,ASXL2,ATAD2,ATP1B2,ATP6V0A2,ATP8B3,AXIN1,B3GALT1,BAHD1,BBS12,BCLAF1,BFAR,BTBD10,BTBD9,C11orf58,C11orf94,C2orf15,C2orf74,C2orf81,C9orf72,CA10,CAB39L,CAMP,CARD11,CCDC182,CCDC54,CCT6A,C…	359
Cancer,Organismal Injury and Abnormalities	Formation of solid tumor	1.41e-11	5e-09		0.657	ABCG1,ABRAXAS2,ACAN,ACBD6,ACMSD,ACTL6B,ACTN3,ADAD2,ADAMTS9,ADD1,ADHFE1,ADRA2A,AGBL5,AKR1C1/AKR1C2,AKR1E2,ALDH2,AMD1,ANAPC2,ANGPT4,ANKRD17,ANKRD26,ANKRD36C,AP2B1,AP3S1,ARHGAP45,ARHGEF11,ARHGEF17,ARID3B,ARL6IP1,ARSA,ASXL2,ATAD2,ATP1B2,ATP6V0A2,ATP8B3,AXIN1,B3GALT1,BAHD1,BBS12,BCLAF1,BET1,BFAR,BTBD10,BTBD9,C11orf94,C2orf15,C2orf74,C2orf81,CAB39L,CAMP,CARD11,CCDC182,CCDC54,CCT6A,CD1B,CDH9,CDK10,CDK3,…	338
Protein Synthesis	Initiation of translation of protein	7.29e-11	2.47e-08			EIF1,IMPACT,RPL13A,RPL18,RPL21,RPL30,RPL31,RPL32,RPL37A,RPL7,RPL7A,RPS11,RPS14,RPS19,RPS27A,RPS28,RPS4X,RPS8	18
Cancer,Organismal Injury and Abnormalities	Head and neck cancer	8.89e-11	2.88e-08			ABCG1,ABRAXAS2,ACAN,ACBD6,ACMSD,ACTL6B,ADAD2,ADAMTS9,ADD1,ADHFE1,ADRA2A,AGBL5,AKR1E2,ALDH2,AMD1,ANAPC2,ANGPT4,ANKRD17,ANKRD26,ANKRD36C,AP2B1,AP3S1,ARHGAP45,ARHGEF11,ARHGEF17,ARID3B,ARSA,ASXL2,ATAD2,ATP1B2,ATP6V0A2,ATP8B3,AXIN1,BAHD1,BCLAF1,BFAR,BTBD10,BTBD9,C11orf58,C2orf15,C2orf81,C4orf51,C9orf72,CAB39L,CARD11,CCDC182,CCT6A,CD1B,CDH9,CDK10,CDK3,CDYL,CEP162,CHID1,CHST3,CLDN2,CNBP,CNNM1,COL5A3,COX…	324
Cancer,Gastrointestinal Disease,Organismal Injury and Abnormalities	Gastrointestinal carcinoma	1.22e-10	3.8e-08			ABCG1,ACAN,ACBD6,ACMSD,ACTL6B,ADAD2,ADAMTS9,ADD1,ADHFE1,ADRA2A,AGBL5,AKR1C1/AKR1C2,ALDH2,AMD1,ANAPC2,ANGPT4,ANKRD17,ANKRD26,ANKRD36C,AP2B1,AP3S1,ARHGAP45,ARHGEF11,ARHGEF17,ARID3B,ARL6IP1,ARMH4,ARSA,ASXL2,ATAD2,ATP1B2,ATP6V0A2,ATP8B3,AXIN1,B3GALT1,BAHD1,BBS12,BCLAF1,BFAR,BTBD10,BTBD9,C11orf58,C11orf94,C2orf15,C2orf74,C2orf81,C9orf72,CA10,CAB39L,CARD11,CCDC182,CCDC54,CCT6A,CD1B,CDH9,CDYL,CEP162,CHI…	314
Cancer,Gastrointestinal Disease,Organismal Injury and Abnormalities	Gastrointestinal tumor	3.94e-10	1.17e-07		-0.104	ABCG1,ACAN,ACBD6,ACMSD,ACTL6B,ADAD2,ADAMTS9,ADD1,ADHFE1,ADRA2A,AGBL5,AKR1C1/AKR1C2,ALDH2,AMD1,ANAPC2,ANGPT4,ANKRD17,ANKRD26,ANKRD36C,AP2B1,AP3S1,ARHGAP45,ARHGEF11,ARHGEF17,ARID3B,ARL6IP1,ARMH4,ARSA,ASXL2,ATAD2,ATP1B2,ATP6V0A2,ATP8B3,AXIN1,B3GALT1,BAHD1,BBS12,BCLAF1,BFAR,BTBD10,BTBD9,C11orf58,C11orf94,C2orf15,C2orf74,C2orf81,C9orf72,CA10,CAB39L,CAMP,CARD11,CCDC182,CCDC54,CCT6A,CD1B,CDH9,CDYL,CEP16…	322
Cancer,Gastrointestinal Disease,Organismal Injury and Abnormalities	Gastrointestinal tract cancer	4.2e-10	1.2e-07		1	ABCG1,ACAN,ACBD6,ACMSD,ACTL6B,ADAD2,ADAMTS9,ADD1,ADHFE1,ADRA2A,AGBL5,AKR1C1/AKR1C2,ALDH2,AMD1,ANAPC2,ANGPT4,ANKRD17,ANKRD26,ANKRD36C,AP2B1,AP3S1,ARHGAP45,ARHGEF11,ARHGEF17,ARID3B,ARL6IP1,ARMH4,ARSA,ASXL2,ATAD2,ATP1B2,ATP6V0A2,ATP8B3,AXIN1,B3GALT1,BAHD1,BBS12,BCLAF1,BFAR,BTBD10,BTBD9,C11orf58,C11orf94,C2orf15,C2orf74,C2orf81,C9orf72,CA10,CAB39L,CAMP,CARD11,CCDC182,CCDC54,CCT6A,CD1B,CDH9,CDYL,CEP16…	321
Cancer,Gastrointestinal Disease,Organismal Injury and Abnormalities	Large intestine adenocarcinoma	4.88e-10	1.35e-07			ABCG1,ACAN,ACBD6,ACTL6B,ADAD2,ADAMTS9,ADD1,ADHFE1,ADRA2A,AGBL5,AKR1C1/AKR1C2,ALDH2,AMD1,ANAPC2,ANGPT4,ANKRD17,ANKRD26,ANKRD36C,AP2B1,AP3S1,ARHGAP45,ARHGEF11,ARHGEF17,ARID3B,ARMH4,ARSA,ASXL2,ATAD2,ATP1B2,ATP6V0A2,ATP8B3,AXIN1,B3GALT1,BAHD1,BBS12,BCLAF1,BFAR,BTBD10,BTBD9,C11orf58,C11orf94,C2orf15,C2orf74,C2orf81,C9orf72,CAB39L,CARD11,CCDC54,CD1B,CDH9,CDYL,CEP162,CHID1,CHST11,CHST12,CHST3,CLDN2,CNNM…	292
Cancer,Gastrointestinal Disease,Organismal Injury and Abnormalities	Gastrointestinal adenocarcinoma	5.87e-10	1.56e-07			ABCG1,ACAN,ACBD6,ACMSD,ACTL6B,ADAD2,ADAMTS9,ADD1,ADHFE1,ADRA2A,AGBL5,AKR1C1/AKR1C2,ALDH2,AMD1,ANAPC2,ANGPT4,ANKRD17,ANKRD26,ANKRD36C,AP2B1,AP3S1,ARHGAP45,ARHGEF11,ARHGEF17,ARID3B,ARMH4,ARSA,ASXL2,ATAD2,ATP1B2,ATP6V0A2,ATP8B3,AXIN1,B3GALT1,BAHD1,BBS12,BCLAF1,BFAR,BTBD10,BTBD9,C11orf58,C11orf94,C2orf15,C2orf74,C2orf81,C9orf72,CA10,CAB39L,CARD11,CCDC54,CCT6A,CD1B,CDH9,CDYL,CEP162,CHID1,CHST11,CHST12…	300
Cancer,Organismal Injury and Abnormalities	Cancer of secretory structure	8.12e-10	2.09e-07			ABCG1,ABRAXAS2,ACAN,ACBD6,ACMSD,ADAD2,ADAMTS9,ADD1,ADHFE1,ADRA2A,AGBL5,AKR1C1/AKR1C2,ALDH2,AMD1,ANAPC2,ANGPT4,ANKRD17,ANKRD26,ANKRD36C,AP2B1,AP3S1,ARHGAP45,ARHGEF11,ARHGEF17,ARID3B,ARL6IP1,ARSA,ASXL2,ATAD2,ATP1B2,ATP8B3,AXIN1,B3GALT1,BAHD1,BCLAF1,BFAR,BTBD10,BTBD9,C11orf58,C2orf15,C2orf81,C4orf51,C9orf72,CA10,CAB39L,CARD11,CCDC182,CCT6A,CD1B,CDH9,CDK10,CDK3,CDYL,CEP162,CHID1,CHST3,CLDN2,CNNM1,COL…	323
Cancer,Gastrointestinal Disease,Organismal Injury and Abnormalities	Large intestine carcinoma	8.61e-10	2.14e-07			ABCG1,ACAN,ACBD6,ACTL6B,ADAD2,ADAMTS9,ADD1,ADHFE1,ADRA2A,AGBL5,AKR1C1/AKR1C2,ALDH2,AMD1,ANAPC2,ANGPT4,ANKRD17,ANKRD26,ANKRD36C,AP2B1,AP3S1,ARHGAP45,ARHGEF11,ARHGEF17,ARID3B,ARMH4,ARSA,ASXL2,ATAD2,ATP1B2,ATP6V0A2,ATP8B3,AXIN1,B3GALT1,BAHD1,BBS12,BCLAF1,BFAR,BTBD10,BTBD9,C11orf58,C11orf94,C2orf15,C2orf74,C2orf81,C9orf72,CAB39L,CARD11,CCDC54,CD1B,CDH9,CDYL,CEP162,CHID1,CHST11,CHST12,CHST3,CLDN2,CNNM…	293
Cancer,Gastrointestinal Disease,Organismal Injury and Abnormalities	Large intestine neoplasm	8.99e-10	2.16e-07		0.246	ABCG1,ACAN,ACBD6,ACTL6B,ADAD2,ADAMTS9,ADD1,ADHFE1,ADRA2A,AGBL5,AKR1C1/AKR1C2,ALDH2,AMD1,ANAPC2,ANGPT4,ANKRD17,ANKRD26,ANKRD36C,AP2B1,AP3S1,ARHGAP45,ARHGEF11,ARHGEF17,ARID3B,ARMH4,ARSA,ASXL2,ATAD2,ATP1B2,ATP6V0A2,ATP8B3,AXIN1,B3GALT1,BAHD1,BBS12,BCLAF1,BFAR,BTBD10,BTBD9,C11orf58,C11orf94,C2orf15,C2orf74,C2orf81,C9orf72,CAB39L,CAMP,CARD11,CCDC182,CCDC54,CD1B,CDH9,CDYL,CEP162,CHID1,CHST11,CHST12,CHS…	304
Cancer,Gastrointestinal Disease,Organismal Injury and Abnormalities	Malignant neoplasm of large intestine	1.89e-09	4.41e-07			ABCG1,ACAN,ACBD6,ACTL6B,ADAD2,ADAMTS9,ADD1,ADHFE1,ADRA2A,AGBL5,AKR1C1/AKR1C2,ALDH2,AMD1,ANAPC2,ANGPT4,ANKRD17,ANKRD26,ANKRD36C,AP2B1,AP3S1,ARHGAP45,ARHGEF11,ARHGEF17,ARID3B,ARMH4,ARSA,ASXL2,ATAD2,ATP1B2,ATP6V0A2,ATP8B3,AXIN1,B3GALT1,BAHD1,BBS12,BCLAF1,BFAR,BTBD10,BTBD9,C11orf58,C11orf94,C2orf15,C2orf74,C2orf81,C9orf72,CAB39L,CAMP,CARD11,CCDC54,CD1B,CDH9,CDYL,CEP162,CHID1,CHST11,CHST12,CHST3,CLDN2…	302
Protein Synthesis	Translation	2.14e-09	4.83e-07		-0.069	CNBP,DARS1,EEF1B2,EEF1G,EGFR,EIF1,EIF2AK1,EIF2AK3,FTH1,IMPACT,LARP4B,MRPL1,MRPL32,NCL,RBM3,RPL13A,RPL18,RPL21,RPL30,RPL31,RPL32,RPL37A,RPL7,RPL7A,RPS11,RPS14,RPS19,RPS27A,RPS28,RPS4X,RPS8	31
Cancer,Endocrine System Disorders,Organismal Injury and Abnormalities	Endocrine gland tumor	2.6e-09	5.69e-07			ABCG1,ABRAXAS2,ACAN,ACBD6,ACMSD,ACTL6B,ADAD2,ADAMTS9,ADD1,ADHFE1,ADRA2A,AGBL5,ALDH2,AMD1,ANAPC2,ANGPT4,ANKRD17,ANKRD26,ANKRD36C,AP2B1,AP3S1,ARHGAP45,ARHGEF11,ARHGEF17,ARID3B,ARPC5,ARSA,ASXL2,ATAD2,ATP1B2,ATP6V0A2,ATP8B3,AXIN1,B3GALT1,BAHD1,BCLAF1,BFAR,BTBD10,BTBD9,C11orf58,C2orf15,C2orf81,C4orf51,C9orf72,CAB39L,CARD11,CCDC182,CCT6A,CD1B,CDH9,CDK10,CDK3,CDYL,CEP162,CHID1,CHST3,CLDN2,CNNM1,COL5A3,C…	311
Cancer,Gastrointestinal Disease,Organismal Injury and Abnormalities	Digestive organ tumor	4.93e-09	1.05e-06		0.934	ABCG1,ACAN,ACBD6,ACMSD,ACTL6B,ADAD2,ADAMTS9,ADD1,ADHFE1,ADRA2A,AGBL5,AKR1C1/AKR1C2,ALDH2,AMD1,ANAPC2,ANGPT4,ANKRD17,ANKRD26,ANKRD36C,AP2B1,AP3S1,ARHGAP45,ARHGEF11,ARHGEF17,ARID3B,ARL6IP1,ARMH4,ARPC5,ARSA,ASXL2,ATAD2,ATP1B2,ATP6V0A2,ATP8B3,AXIN1,B3GALT1,BAHD1,BBS12,BCLAF1,BFAR,BTBD10,BTBD9,C11orf58,C11orf94,C2orf15,C2orf74,C2orf81,C9orf72,CA10,CAB39L,CAMP,CARD11,CCDC182,CCDC54,CCT6A,CD1B,CDH9,CDK1…	340
Cancer,Endocrine System Disorders,Organismal Injury and Abnormalities	Endocrine carcinoma	7.08e-09	1.47e-06			ABCG1,ABRAXAS2,ACAN,ACBD6,ACMSD,ACTL6B,ADAD2,ADAMTS9,ADD1,ADHFE1,ADRA2A,AGBL5,ALDH2,AMD1,ANAPC2,ANGPT4,ANKRD17,ANKRD26,ANKRD36C,AP2B1,AP3S1,ARHGAP45,ARHGEF11,ARHGEF17,ARID3B,ARPC5,ARSA,ASXL2,ATAD2,ATP1B2,ATP6V0A2,ATP8B3,AXIN1,B3GALT1,BAHD1,BCLAF1,BFAR,BTBD10,BTBD9,C11orf58,C2orf15,C2orf81,C4orf51,C9orf72,CAB39L,CARD11,CCDC182,CCT6A,CD1B,CDH9,CDK10,CDK3,CDYL,CEP162,CHID1,CHST3,CLDN2,CNNM1,COL5A3,C…	306
Cancer,Gastrointestinal Disease,Organismal Injury and Abnormalities	Digestive system cancer	1.81e-08	3.66e-06		1.6	ABCG1,ACAN,ACBD6,ACMSD,ACTL6B,ADAD2,ADAMTS9,ADD1,ADHFE1,ADRA2A,AGBL5,AKR1C1/AKR1C2,ALDH2,AMD1,ANAPC2,ANGPT4,ANKRD17,ANKRD26,ANKRD36C,AP2B1,AP3S1,ARHGAP45,ARHGEF11,ARHGEF17,ARID3B,ARL6IP1,ARMH4,ARPC5,ARSA,ASXL2,ATAD2,ATP1B2,ATP6V0A2,ATP8B3,AXIN1,B3GALT1,BAHD1,BBS12,BCLAF1,BFAR,BTBD10,BTBD9,C11orf58,C11orf94,C2orf15,C2orf74,C2orf81,C9orf72,CA10,CAB39L,CAMP,CARD11,CCDC182,CCDC54,CCT6A,CD1B,CDH9,CDK1…	334
Cancer,Endocrine System Disorders,Organismal Injury and Abnormalities	Nonpituitary endocrine tumor	2.07e-08	4.07e-06			ABCG1,ABRAXAS2,ACAN,ACBD6,ACMSD,ACTL6B,ADAD2,ADAMTS9,ADD1,ADHFE1,ADRA2A,AGBL5,ALDH2,AMD1,ANAPC2,ANGPT4,ANKRD17,ANKRD26,ANKRD36C,AP2B1,AP3S1,ARHGAP45,ARHGEF11,ARHGEF17,ARID3B,ARSA,ASXL2,ATAD2,ATP1B2,ATP6V0A2,ATP8B3,AXIN1,BAHD1,BCLAF1,BFAR,BTBD10,BTBD9,C11orf58,C2orf15,C2orf81,C4orf51,C9orf72,CAB39L,CARD11,CCDC182,CCT6A,CD1B,CDH9,CDK10,CDK3,CDYL,CEP162,CHID1,CHST3,CLDN2,CNNM1,COL5A3,COX7B,CPLANE1,C…	299
Cancer,Organismal Injury and Abnormalities	Malignant genitourinary solid tumor	2.19e-08	4.18e-06		-1	ABCG1,ACAN,ACTL6B,ACTN3,ADAD2,ADAMTS9,ADD1,ADRA2A,AGBL5,AKR1C1/AKR1C2,AKR1E2,ALDH2,AMD1,ANAPC13,ANAPC2,ANKRD17,ANKRD26,ANKRD36C,AP2B1,ARHGAP45,ARHGEF11,ARHGEF17,ARID3B,ARL6IP1,ARPC5,ASXL2,ATAD2,ATP6V0A2,ATP8B3,AXIN1,B3GALT1,BAHD1,BCLAF1,BFAR,BTBD9,C11orf94,C2orf81,CAB39L,CAMP,CARD11,CCDC54,CCT6A,CD1B,CDH9,CDK10,CDK3,CEP162,CHID1,CHST11,CHST12,CLDN2,CNNM1,COL5A3,COX4I1,CPLANE1,CPNE1,CPSF2,CR1L,CRY…	284
Cancer,Organismal Injury and Abnormalities	Genitourinary tumor	2.89e-08	5.38e-06		-0.577	ABCG1,ACAN,ACTL6B,ACTN3,ADAD2,ADAMTS9,ADD1,ADRA2A,AGBL5,AKR1C1/AKR1C2,AKR1E2,ALDH2,AMD1,ANAPC13,ANAPC2,ANKRD17,ANKRD26,ANKRD36C,AP2B1,ARHGAP45,ARHGEF11,ARHGEF17,ARID3B,ARL6IP1,ARPC5,ASXL2,ATAD2,ATP6V0A2,ATP8B3,AXIN1,B3GALT1,BAHD1,BCLAF1,BFAR,BTBD9,C11orf94,C2orf81,CAB39L,CAMP,CARD11,CCDC54,CCT6A,CD1B,CDH9,CDK10,CDK3,CEP162,CHID1,CHST11,CHST12,CLDN2,CNNM1,COL5A3,COX4I1,CPLANE1,CPNE1,CPSF2,CR1L,CRY…	287
Protein Synthesis	Translation of protein	6.04e-08	1.1e-05		-0.438	CNBP,DARS1,EGFR,EIF1,EIF2AK1,EIF2AK3,IMPACT,LARP4B,MRPL1,MRPL32,NCL,RBM3,RPL13A,RPL18,RPL21,RPL30,RPL31,RPL32,RPL37A,RPL7,RPL7A,RPS11,RPS14,RPS19,RPS27A,RPS28,RPS4X,RPS8	28
Cancer,Organismal Injury and Abnormalities	Head and neck carcinoma	1.45e-07	2.57e-05			ABCG1,ABRAXAS2,ACAN,ACBD6,ACMSD,ADAD2,ADAMTS9,ADD1,ADHFE1,ADRA2A,AGBL5,ALDH2,AMD1,ANAPC2,ANGPT4,ANKRD17,ANKRD26,ANKRD36C,AP2B1,AP3S1,ARHGAP45,ARHGEF11,ARHGEF17,ARID3B,ARSA,ASXL2,ATAD2,ATP1B2,ATP6V0A2,ATP8B3,AXIN1,BAHD1,BCLAF1,BFAR,BTBD10,BTBD9,C11orf58,C2orf15,C2orf81,C4orf51,C9orf72,CAB39L,CARD11,CCDC182,CCT6A,CD1B,CDH9,CDK10,CDK3,CDYL,CEP162,CHID1,CHST3,CLDN2,CNBP,CNNM1,COL5A3,COX7B,CPLANE1,CPN…	304
Protein Synthesis	Metabolism of protein	1.59e-07	2.75e-05		0.076	ADAMTS9,ANAPC2,ATP1B2,AXIN1,BFAR,CCT6A,CNBP,CPNE1,CRYAB,CTSD,DARS1,DERL1,EEF1B2,EEF1G,EGFR,EIF1,EIF2AK1,EIF2AK3,FTH1,HNRNPD,IMPACT,IP6K2,LARP4B,LPL,MRPL1,MRPL32,MSTN,MT3,MTMR9,NACA,NCL,PASK,PFN1,PIK3CB,PREP,PSEN2,RBBP6,RBM3,RCN1,RPL13A,RPL18,RPL21,RPL30,RPL31,RPL32,RPL37A,RPL7,RPL7A,RPS11,RPS14,RPS19,RPS27A,RPS28,RPS4X,RPS8,RTN4,SERPINE2,SPCS1,TAF9B,TCP1,TMPRSS4,TYSND1,UBE2I,USP18	64
Cancer,Organismal Injury and Abnormalities	Incidence of tumor	2.27e-07	3.85e-05		1.935	ABCG1,ABRAXAS2,ACAN,ACBD6,ACMSD,ACTL6B,ACTN3,ADAMTS9,ADD1,ADHFE1,ADRA2A,AGBL5,AKR1C1/AKR1C2,ALDH2,AMD1,ANAPC2,ANKRD17,ANKRD26,ANKRD36C,AP2B1,AP3S1,ARHGAP45,ARHGEF11,ARHGEF17,ARID3B,ARL6IP1,ARSA,ASXL2,ATAD2,ATP1B2,ATP6V0A2,ATP8B3,AXIN1,BAHD1,BBS12,BCLAF1,BFAR,BTBD10,BTBD9,C11orf94,C2orf74,C2orf81,CAB39L,CAMP,CARD11,CCDC182,CCDC54,CCT6A,CD1B,CDH9,CDYL,CEP162,CHID1,CHST11,CHST12,CHST3,CLDN2,CNNM1,CO…	295
Cancer,Organismal Injury and Abnormalities	Anogenital cancer	2.51e-07	4.16e-05			ACAN,ACTL6B,ACTN3,ADAD2,ADAMTS9,ADD1,ADRA2A,AGBL5,AKR1C1/AKR1C2,ALDH2,AMD1,ANAPC13,ANAPC2,ANKRD17,ANKRD26,ANKRD36C,AP2B1,ARHGAP45,ARHGEF11,ARHGEF17,ARID3B,ARL6IP1,ARPC5,ASXL2,ATAD2,ATP6V0A2,ATP8B3,AXIN1,B3GALT1,BAHD1,BCLAF1,BTBD9,C11orf94,CAB39L,CAMP,CARD11,CCDC54,CCT6A,CD1B,CDH9,CDK10,CDK3,CEP162,CHID1,CHST11,CLDN2,CNNM1,COL5A3,COX4I1,CPLANE1,CPNE1,CPSF2,CR1L,CRYAB,CSMD1,CTAGE1,CTSD,CTU1,CXCL2,C…	264
Cancer,Organismal Injury and Abnormalities	Development of carcinoma	4.92e-07	7.96e-05		1.98	ABCG1,ABRAXAS2,ACAN,ACBD6,ACMSD,ACTL6B,ACTN3,ADAMTS9,ADD1,ADHFE1,AGBL5,AKR1C1/AKR1C2,ALDH2,AMD1,ANAPC2,ANKRD17,ANKRD26,ANKRD36C,AP2B1,AP3S1,ARHGAP45,ARHGEF11,ARHGEF17,ARID3B,ARL6IP1,ARSA,ASXL2,ATAD2,ATP1B2,ATP6V0A2,ATP8B3,AXIN1,BAHD1,BBS12,BCLAF1,BFAR,BTBD10,BTBD9,C11orf94,C2orf74,C2orf81,CAB39L,CARD11,CCDC182,CCDC54,CCT6A,CD1B,CDH9,CDYL,CEP162,CHST11,CHST12,CHST3,CLDN2,CNNM1,COL5A3,CPLANE1,CPNE1…	282
Cancer,Endocrine System Disorders,Organismal Injury and Abnormalities	Thyroid gland tumor	5.02e-07	7.96e-05			ABCG1,ABRAXAS2,ACAN,ACBD6,ACMSD,ADAD2,ADAMTS9,ADD1,ADHFE1,ADRA2A,AGBL5,ALDH2,AMD1,ANAPC2,ANGPT4,ANKRD17,ANKRD26,ANKRD36C,AP2B1,AP3S1,ARHGAP45,ARHGEF11,ARHGEF17,ARID3B,ARSA,ASXL2,ATAD2,ATP1B2,ATP8B3,AXIN1,BAHD1,BCLAF1,BFAR,BTBD10,BTBD9,C11orf58,C2orf15,C2orf81,C4orf51,C9orf72,CAB39L,CARD11,CCDC182,CCT6A,CD1B,CDH9,CDK10,CDK3,CDYL,CEP162,CHID1,CHST3,CLDN2,CNNM1,COL5A3,COX7B,CPLANE1,CPSF2,CSMD1,CTSD,…	289
Cancer,Organismal Injury and Abnormalities	Development of malignant tumor	5.14e-07	7.99e-05		1.055	ABCG1,ABRAXAS2,ACAN,ACBD6,ACMSD,ACTL6B,ACTN3,ADAMTS9,ADD1,ADHFE1,AGBL5,AKR1C1/AKR1C2,ALDH2,AMD1,ANAPC2,ANKRD17,ANKRD26,ANKRD36C,AP2B1,AP3S1,ARHGAP45,ARHGEF11,ARHGEF17,ARID3B,ARL6IP1,ARSA,ASXL2,ATAD2,ATP1B2,ATP6V0A2,ATP8B3,AXIN1,BAHD1,BBS12,BCLAF1,BFAR,BTBD10,BTBD9,C11orf94,C2orf74,C2orf81,CAB39L,CARD11,CCDC182,CCDC54,CCT6A,CD1B,CDH9,CDYL,CEP162,CHST11,CHST12,CHST3,CLDN2,CNNM1,COL5A3,CPLANE1,CPNE1…	284
Cancer,Endocrine System Disorders,Organismal Injury and Abnormalities	Thyroid cancer	5.66e-07	8.62e-05			ABCG1,ABRAXAS2,ACAN,ACBD6,ACMSD,ADAD2,ADAMTS9,ADD1,ADHFE1,ADRA2A,AGBL5,ALDH2,AMD1,ANAPC2,ANGPT4,ANKRD17,ANKRD26,ANKRD36C,AP2B1,AP3S1,ARHGAP45,ARHGEF11,ARHGEF17,ARID3B,ARSA,ASXL2,ATAD2,ATP1B2,ATP8B3,AXIN1,BAHD1,BCLAF1,BFAR,BTBD10,BTBD9,C11orf58,C2orf15,C2orf81,C4orf51,C9orf72,CAB39L,CARD11,CCDC182,CCT6A,CD1B,CDH9,CDK10,CDK3,CDYL,CEP162,CHID1,CHST3,CLDN2,CNNM1,COL5A3,COX7B,CPLANE1,CPSF2,CSMD1,CTSD,…	288
Cancer,Organismal Injury and Abnormalities	Frequency of tumor	6.65e-07	9.92e-05		1.473	ABCG1,ABRAXAS2,ACAN,ACBD6,ACMSD,ACTL6B,ACTN3,ADAMTS9,ADD1,ADHFE1,AGBL5,AKR1C1/AKR1C2,ALDH2,AMD1,ANAPC2,ANKRD17,ANKRD26,ANKRD36C,AP2B1,AP3S1,ARHGAP45,ARHGEF11,ARHGEF17,ARID3B,ARL6IP1,ARSA,ASXL2,ATAD2,ATP1B2,ATP6V0A2,ATP8B3,AXIN1,BAHD1,BBS12,BCLAF1,BFAR,BTBD10,BTBD9,C11orf94,C2orf74,C2orf81,CAB39L,CARD11,CCDC182,CCDC54,CCT6A,CD1B,CDH9,CDYL,CEP162,CHST11,CHST12,CHST3,CLDN2,CNNM1,COL5A3,CPLANE1,CPNE1…	286
Cancer,Organismal Injury and Abnormalities	Genitourinary carcinoma	6.89e-07	0.000101			ABCG1,ACAN,ACTL6B,ACTN3,ADAD2,ADAMTS9,ADD1,AGBL5,AKR1C1/AKR1C2,AKR1E2,ALDH2,AMD1,ANAPC2,ANKRD17,ANKRD26,ANKRD36C,AP2B1,ARHGAP45,ARHGEF11,ARHGEF17,ARID3B,ARL6IP1,ARPC5,ASXL2,ATAD2,ATP6V0A2,ATP8B3,AXIN1,BAHD1,BCLAF1,BFAR,BTBD9,C2orf81,CAB39L,CARD11,CCDC54,CCT6A,CD1B,CDH9,CDK10,CDK3,CEP162,CHST11,CHST12,CLDN2,CNNM1,COL5A3,COX4I1,CPLANE1,CPNE1,CPSF2,CR1L,CRYAB,CSMD1,CTAGE1,CTSD,CTU1,CXCL2,CYP19A1,DAC…	264
Cancer,Endocrine System Disorders,Organismal Injury and Abnormalities	Thyroid carcinoma	8.13e-07	0.000116			ABCG1,ABRAXAS2,ACAN,ACBD6,ACMSD,ADAD2,ADAMTS9,ADD1,ADHFE1,ADRA2A,AGBL5,ALDH2,AMD1,ANAPC2,ANGPT4,ANKRD17,ANKRD26,ANKRD36C,AP2B1,AP3S1,ARHGAP45,ARHGEF11,ARHGEF17,ARID3B,ARSA,ASXL2,ATAD2,ATP1B2,ATP8B3,AXIN1,BAHD1,BCLAF1,BFAR,BTBD10,BTBD9,C11orf58,C2orf15,C2orf81,C4orf51,C9orf72,CAB39L,CARD11,CCDC182,CCT6A,CD1B,CDH9,CDK10,CDK3,CDYL,CEP162,CHID1,CHST3,CLDN2,CNNM1,COL5A3,COX7B,CPLANE1,CPSF2,CSMD1,CTSD,…	287
Cancer,Organismal Injury and Abnormalities	Tumorigenesis of epithelial neoplasm	9.04e-07	0.000127		1.584	ABCG1,ABRAXAS2,ACAN,ACBD6,ACMSD,ACTL6B,ACTN3,ADAMTS9,ADD1,ADHFE1,AGBL5,AKR1C1/AKR1C2,ALDH2,AMD1,ANAPC2,ANKRD17,ANKRD26,ANKRD36C,AP2B1,AP3S1,ARHGAP45,ARHGEF11,ARHGEF17,ARID3B,ARL6IP1,ARSA,ASXL2,ATAD2,ATP1B2,ATP6V0A2,ATP8B3,AXIN1,BAHD1,BBS12,BCLAF1,BFAR,BTBD10,BTBD9,C11orf94,C2orf74,C2orf81,CAB39L,CARD11,CCDC182,CCDC54,CCT6A,CD1B,CDH9,CDYL,CEP162,CHST11,CHST12,CHST3,CLDN2,CNNM1,COL5A3,CPLANE1,CPNE1…	283
Cancer,Neurological Disease,Organismal Injury and Abnormalities	Glioma cancer	9.47e-07	0.000131			ACAN,ACTL6B,ADAD2,ADAMTS9,ADD1,ADHFE1,AGBL5,AKR1C1/AKR1C2,AKR1E2,ALDH2,ANAPC2,ANGPT4,ANKRD17,ANKRD26,AP2B1,ARHGAP45,ARHGEF11,ARHGEF17,ARID3B,ARSA,ASXL2,ATAD2,ATP1B2,ATP8B3,AXIN1,B3GALT1,BAHD1,BCLAF1,BET1,BFAR,BTBD10,C2orf15,C2orf81,CARD11,CDH9,CDK10,CDK3,CDYL,CEP162,CHID1,CHST12,CHST3,CLDN2,CNNM1,COL5A3,COLCA2,CPLANE1,CPNE1,CPSF2,CR1L,CSMD1,CTAGE1,CTSD,CTU1,CYP2J2,DACH2,DALRD3,DCLK1,DCUN1D4,DMBX1…	227
Cancer,Organismal Injury and Abnormalities	Neck neoplasm	9.67e-07	0.000131			ABCG1,ABRAXAS2,ACAN,ACBD6,ACMSD,ADAD2,ADAMTS9,ADD1,ADHFE1,ADRA2A,AGBL5,ALDH2,AMD1,ANAPC2,ANGPT4,ANKRD17,ANKRD26,ANKRD36C,AP2B1,AP3S1,ARHGAP45,ARHGEF11,ARHGEF17,ARID3B,ARSA,ASXL2,ATAD2,ATP1B2,ATP8B3,AXIN1,BAHD1,BCLAF1,BFAR,BTBD10,BTBD9,C11orf58,C2orf15,C2orf81,C4orf51,C9orf72,CAB39L,CARD11,CCDC182,CCT6A,CD1B,CDH9,CDK10,CDK3,CDYL,CEP162,CHID1,CHST3,CLDN2,CNNM1,COL5A3,COX7B,CPLANE1,CPSF2,CSMD1,CTSD,…	290
Protein Synthesis	Expression of protein	1.08e-06	0.000143		-0.069	CNBP,DARS1,EGFR,EIF1,EIF2AK1,EIF2AK3,IMPACT,LARP4B,MRPL1,MRPL32,MSTN,NCL,RBM3,RPL13A,RPL18,RPL21,RPL30,RPL31,RPL32,RPL37A,RPL7,RPL7A,RPS11,RPS14,RPS19,RPS27A,RPS28,RPS4X,RPS8	29
Cancer,Organismal Injury and Abnormalities	Genitourinary adenocarcinoma	1.1e-06	0.000143			ABCG1,ACAN,ACTL6B,ACTN3,ADAD2,ADAMTS9,ADD1,AGBL5,AKR1C1/AKR1C2,ALDH2,AMD1,ANAPC2,ANKRD17,ANKRD26,ANKRD36C,AP2B1,ARHGAP45,ARHGEF11,ARHGEF17,ARID3B,ARL6IP1,ARPC5,ASXL2,ATAD2,ATP8B3,AXIN1,BAHD1,BCLAF1,BFAR,BTBD9,C2orf81,CAB39L,CARD11,CCDC54,CCT6A,CD1B,CDH9,CDK10,CDK3,CEP162,CHST11,CNNM1,COL5A3,COX4I1,CPLANE1,CPNE1,CPSF2,CR1L,CRYAB,CSMD1,CTAGE1,CTSD,CTU1,CXCL2,CYP19A1,DACH2,DCLK1,DCUN1D4,DMBX1,DMXL1,…	235
Protein Synthesis	Synthesis of protein	1.17e-06	0.00015		0.603	CNBP,DARS1,EEF1B2,EEF1G,EGFR,EIF1,EIF2AK1,EIF2AK3,FTH1,HNRNPD,IMPACT,LARP4B,LPL,MRPL1,MRPL32,MSTN,NCL,PASK,RBM3,RPL13A,RPL18,RPL21,RPL30,RPL31,RPL32,RPL37A,RPL7,RPL7A,RPS11,RPS14,RPS19,RPS27A,RPS28,RPS4X,RPS8	35
Cancer,Neurological Disease,Organismal Injury and Abnormalities	Central nervous system solid tumor	1.36e-06	0.000172			ACAN,ACTL6B,ADAD2,ADAMTS9,ADD1,ADHFE1,ADRA2A,AGBL5,AKR1C1/AKR1C2,AKR1E2,ALDH2,ANAPC2,ANGPT4,ANKRD17,ANKRD26,ANKRD36C,AP2B1,AP3S1,ARHGAP45,ARHGEF11,ARHGEF17,ARID3B,ARSA,ASXL2,ATAD2,ATP1B2,ATP8B3,AXIN1,B3GALT1,BAHD1,BCLAF1,BET1,BFAR,BTBD10,C2orf15,C2orf81,CARD11,CDH9,CDK10,CDK3,CDYL,CEP162,CHID1,CHST12,CHST3,CLDN2,CNNM1,COL5A3,COLCA2,CPLANE1,CPNE1,CPSF2,CR1L,CSMD1,CTAGE1,CTSD,CTU1,CYP2J2,DACH2,DALR…	235
Cancer,Organismal Injury and Abnormalities	Development of adenocarcinoma	1.86e-06	0.000231		1.982	ABCG1,ABRAXAS2,ACAN,ACTL6B,ACTN3,ADAMTS9,ADD1,AGBL5,AKR1C1/AKR1C2,ALDH2,AMD1,ANAPC2,ANKRD17,ANKRD26,ANKRD36C,AP2B1,AP3S1,ARHGAP45,ARHGEF11,ARHGEF17,ARID3B,ARL6IP1,ASXL2,ATAD2,AXIN1,BAHD1,BCLAF1,BFAR,BTBD9,C2orf81,CAB39L,CARD11,CCDC54,CCT6A,CDH9,CEP162,CHST11,CHST12,CLDN2,CNNM1,COL5A3,CPLANE1,CPSF2,CR1L,CRYAB,CSMD1,CTAGE1,CTSD,CTTNBP2NL,CTU1,CXCL2,CYP19A1,DACH2,DCLK1,DCUN1D4,DERL1,DMBX1,DMXL1,DNAJ…	212
Cancer,Neurological Disease,Organismal Injury and Abnormalities	Glioma	2.16e-06	0.000264			ACAN,ACTL6B,ADAD2,ADAMTS9,ADD1,ADHFE1,AGBL5,AKR1C1/AKR1C2,AKR1E2,ALDH2,ANAPC2,ANGPT4,ANKRD17,ANKRD26,ANKRD36C,AP2B1,ARHGAP45,ARHGEF11,ARHGEF17,ARID3B,ARSA,ASXL2,ATAD2,ATP1B2,ATP8B3,AXIN1,B3GALT1,BAHD1,BCLAF1,BET1,BFAR,BTBD10,C2orf15,C2orf81,CARD11,CDH9,CDK10,CDK3,CDYL,CEP162,CHID1,CHST12,CHST3,CLDN2,CNNM1,COL5A3,COLCA2,CPLANE1,CPNE1,CPSF2,CR1L,CSMD1,CTAGE1,CTSD,CTU1,CYP2J2,DACH2,DALRD3,DCLK1,DCUN…	229
Cancer,Neurological Disease,Organismal Injury and Abnormalities	Central nervous system cancer	2.66e-06	0.000319			ACAN,ACTL6B,ADAD2,ADAMTS9,ADD1,ADHFE1,AGBL5,AKR1C1/AKR1C2,AKR1E2,ALDH2,ANAPC2,ANGPT4,ANKRD17,ANKRD26,AP2B1,AP3S1,ARHGAP45,ARHGEF11,ARHGEF17,ARID3B,ARSA,ASXL2,ATAD2,ATP1B2,ATP8B3,AXIN1,B3GALT1,BAHD1,BCLAF1,BET1,BFAR,BTBD10,C2orf15,C2orf81,CARD11,CDH9,CDK10,CDK3,CDYL,CEP162,CHID1,CHST12,CHST3,CLDN2,CNNM1,COL5A3,COLCA2,CPLANE1,CPNE1,CPSF2,CR1L,CSMD1,CTAGE1,CTSD,CTU1,CYP2J2,DACH2,DALRD3,DCLK1,DCUN1D4…	228
Cancer,Neurological Disease,Organismal Injury and Abnormalities	Brain glioma	2.79e-06	0.00033			ACAN,ACTL6B,ADAD2,ADAMTS9,ADD1,ADHFE1,AGBL5,AKR1C1/AKR1C2,AKR1E2,ALDH2,ANAPC2,ANKRD17,ANKRD26,AP2B1,ARHGAP45,ARHGEF11,ARHGEF17,ARID3B,ARSA,ASXL2,ATAD2,ATP1B2,ATP8B3,AXIN1,B3GALT1,BAHD1,BCLAF1,BET1,BFAR,BTBD10,C2orf15,C2orf81,CARD11,CDH9,CDK10,CDK3,CDYL,CEP162,CHID1,CHST12,CHST3,CLDN2,CNNM1,COL5A3,COLCA2,CPLANE1,CPNE1,CPSF2,CR1L,CSMD1,CTAGE1,CTSD,CTU1,CYP2J2,DACH2,DALRD3,DCLK1,DCUN1D4,DMBX1,DMXL1,…	222
Cancer,Organismal Injury and Abnormalities	Breast or colorectal cancer	3.54e-06	0.000413		0	ACAN,ACBD6,ACTL6B,ADAMTS9,ADD1,ADHFE1,ADRA2A,AGBL5,AKR1C1/AKR1C2,ALDH2,ANAPC13,ANAPC2,ANKRD26,AP2B1,AP3S1,ARHGAP45,ARHGEF11,ARHGEF17,ARID3B,ARPC5,ASXL2,ATAD2,ATP1B2,ATP8B3,AXIN1,BAHD1,BBS12,BCLAF1,BTBD9,C11orf94,C2orf74,CAB39L,CAMP,CARD11,CCDC54,CD1B,CDK3,CDYL,CEP162,CHST11,CHST3,CLDN2,CNNM1,COL5A3,COX4I1,CPLANE1,CPNE1,CR1L,CRYAB,CSMD1,CTSD,CTTNBP2NL,CTU1,CXCL2,CYB5R1,CYP19A1,DACH2,DCLK1,DEF8,DER…	227
Cancer,Neurological Disease,Organismal Injury and Abnormalities	Brain tumor	4.59e-06	0.000526			ACAN,ACTL6B,ADAD2,ADAMTS9,ADD1,ADHFE1,ADRA2A,AGBL5,AKR1C1/AKR1C2,AKR1E2,ALDH2,ANAPC2,ANKRD17,ANKRD26,AP2B1,ARHGAP45,ARHGEF11,ARHGEF17,ARID3B,ARSA,ASXL2,ATAD2,ATP1B2,ATP8B3,AXIN1,B3GALT1,BAHD1,BCLAF1,BET1,BFAR,BTBD10,C2orf15,C2orf81,CARD11,CDH9,CDK10,CDK3,CDYL,CEP162,CHID1,CHST12,CHST3,CLDN2,CNNM1,COL5A3,COLCA2,CPLANE1,CPNE1,CPSF2,CR1L,CSMD1,CTAGE1,CTSD,CTU1,CYP2J2,DACH2,DALRD3,DCLK1,DCUN1D4,DMBX1…	223
Cancer,Cell Death and Survival,Organismal Injury and Abnormalities,Tumor Morphology	Cell death of osteosarcoma cells	4.78e-06	0.00054	Decreased	-2.887	RBM8A,RPL13A,RPL31,RPL37A,RPL7,RPL7A,RPS11,RPS14,RPS19,RPS27A,RPS28,UBE2I	12
Neurological Disease,Organismal Injury and Abnormalities	Brain lesion	5.82e-06	0.000648			ACAN,ACTL6B,ADAD2,ADAMTS9,ADD1,ADHFE1,ADRA2A,AGBL5,AKR1C1/AKR1C2,AKR1E2,ALDH2,ANAPC2,ANKRD17,ANKRD26,AP2B1,ARHGAP45,ARHGEF11,ARHGEF17,ARID3B,ARSA,ASXL2,ATAD2,ATP1B2,ATP8B3,AXIN1,B3GALT1,BAHD1,BCLAF1,BET1,BFAR,BTBD10,C2orf15,C2orf81,CARD11,CDH9,CDK10,CDK3,CDYL,CEP162,CHID1,CHST12,CHST3,CLDN2,CNNM1,COL5A3,COLCA2,CPLANE1,CPNE1,CPSF2,CR1L,CRYAB,CSMD1,CTAGE1,CTSD,CTU1,CYP2J2,DACH2,DALRD3,DCLK1,DCUN1D4…	224
Cancer,Gastrointestinal Disease,Organismal Injury and Abnormalities	Colon tumor	6.69e-06	0.000734		0.246	ACAN,ACBD6,ACTL6B,ADAMTS9,ADD1,ADHFE1,ADRA2A,AGBL5,ALDH2,ANAPC2,ANKRD26,AP2B1,AP3S1,ARHGAP45,ARHGEF11,ARHGEF17,ARID3B,ASXL2,ATAD2,ATP1B2,ATP8B3,AXIN1,BBS12,BCLAF1,BTBD9,C11orf94,C2orf74,CAB39L,CAMP,CARD11,CCDC182,CCDC54,CD1B,CDYL,CEP162,CHST3,CLDN2,COL5A3,CPLANE1,CPNE1,CR1L,CSMD1,CTTNBP2NL,CTU1,CYB5R1,DACH2,DCLK1,DEF8,EDF1,EEF1B2,EGFR,EIF2AK1,ENGASE,EPM2AIP1,EXOC1,FEZ1,FGD2,FMNL3,FNBP4,FOXF2,FRY,…	176
Cancer,Organismal Injury and Abnormalities,Reproductive System Disease	Breast or gynecological cancer	8.85e-06	0.000956			ACAN,ACTL6B,ACTN3,ADAMTS9,ADD1,AGBL5,AKR1C1/AKR1C2,ALDH2,AMD1,ANAPC13,ANAPC2,ANKRD17,ANKRD26,ANKRD36C,AP2B1,ARHGAP45,ARHGEF11,ARHGEF17,ARID3B,ARPC5,ASXL2,ATAD2,ATP6V0A2,AXIN1,BAHD1,BCLAF1,BTBD9,C11orf94,CAB39L,CAMP,CARD11,CCDC54,CCT6A,CDH9,CDK3,CEP162,CHID1,CHST11,CLDN2,CNNM1,COL5A3,COX4I1,CPLANE1,CPSF2,CR1L,CRYAB,CSMD1,CTAGE1,CTSD,CTU1,CXCL2,CYP19A1,DACH2,DCLK1,DCUN1D4,DEF8,DERL1,DMBX1,DMXL1,DNA…	226
Cancer,Gastrointestinal Disease,Organismal Injury and Abnormalities	Colon carcinoma	1.73e-05	0.00184			ACAN,ACBD6,ACTL6B,ADAMTS9,ADD1,ADHFE1,AGBL5,ALDH2,ANAPC2,ANKRD26,AP2B1,AP3S1,ARHGAP45,ARHGEF11,ARHGEF17,ARID3B,ASXL2,ATAD2,ATP1B2,ATP8B3,AXIN1,BBS12,BCLAF1,BTBD9,C11orf94,C2orf74,CAB39L,CARD11,CCDC54,CD1B,CDYL,CEP162,CHST3,CLDN2,COL5A3,CPLANE1,CPNE1,CR1L,CSMD1,CTTNBP2NL,CTU1,CYB5R1,DACH2,DCLK1,DEF8,EEF1B2,EGFR,EIF2AK1,ENGASE,EPM2AIP1,EXOC1,FEZ1,FGD2,FMNL3,FNBP4,FOXF2,FRY,FSCN1,FSTL5,GABRD,GALT,GP…	167
Cancer,Organismal Injury and Abnormalities,Reproductive System Disease	Genital tumor	2.26e-05	0.00237			ACAN,ACTL6B,ACTN3,ADAD2,ADAMTS9,ADD1,ADRA2A,AGBL5,AKR1C1/AKR1C2,ALDH2,AMD1,ANAPC2,ANKRD17,ANKRD26,ANKRD36C,AP2B1,ARHGAP45,ARHGEF11,ARHGEF17,ARID3B,ARL6IP1,ASXL2,ATAD2,ATP6V0A2,ATP8B3,AXIN1,B3GALT1,BAHD1,BCLAF1,BTBD9,C11orf94,CAB39L,CAMP,CARD11,CCDC54,CCT6A,CD1B,CDH9,CDK10,CDK3,CEP162,CHID1,CHST11,CNNM1,COL5A3,CPLANE1,CPNE1,CPSF2,CR1L,CRYAB,CSMD1,CTAGE1,CTSD,CTU1,CXCL2,CYP19A1,DACH2,DCLK1,DCUN1D4,…	236
Cancer,Gastrointestinal Disease,Organismal Injury and Abnormalities	Colon adenocarcinoma	2.43e-05	0.00251			ACAN,ACBD6,ACTL6B,ADAMTS9,ADD1,ADHFE1,AGBL5,ALDH2,ANAPC2,ANKRD26,AP2B1,AP3S1,ARHGAP45,ARHGEF11,ARHGEF17,ARID3B,ASXL2,ATAD2,ATP1B2,ATP8B3,AXIN1,BBS12,BCLAF1,BTBD9,C11orf94,C2orf74,CAB39L,CARD11,CCDC54,CD1B,CDYL,CEP162,CHST3,CLDN2,COL5A3,CPLANE1,CPNE1,CR1L,CSMD1,CTTNBP2NL,CTU1,CYB5R1,DACH2,DCLK1,DEF8,EEF1B2,EGFR,EIF2AK1,ENGASE,EPM2AIP1,EXOC1,FEZ1,FGD2,FMNL3,FNBP4,FOXF2,FRY,FSCN1,FSTL5,GABRD,GALT,GP…	164
Cancer,Gastrointestinal Disease,Organismal Injury and Abnormalities	Tumorigenesis of gastrointestinal tumor	2.48e-05	0.00253			ACAN,ACBD6,ACTL6B,ADAMTS9,ADD1,ADHFE1,AGBL5,AKR1C1/AKR1C2,ALDH2,ANAPC2,ANKRD26,AP2B1,AP3S1,ARHGAP45,ARHGEF11,ARHGEF17,ARID3B,ASXL2,ATAD2,ATP1B2,ATP8B3,AXIN1,BBS12,BCLAF1,BTBD9,C11orf94,C2orf74,CAB39L,CARD11,CCDC182,CCDC54,CD1B,CDYL,CEP162,CHST3,CLDN2,COL5A3,CPLANE1,CPNE1,CR1L,CSMD1,CTTNBP2NL,CTU1,CYB5R1,DACH2,DCLK1,DEF8,EEF1B2,EGFR,EIF2AK1,ENGASE,EPM2AIP1,EXOC1,FEZ1,FGD2,FMNL3,FNBP4,FOXF2,FRY,FSC…	174
Cancer,Gastrointestinal Disease,Organismal Injury and Abnormalities	Development of colorectal tumor	2.96e-05	0.00298			ACAN,ACBD6,ACTL6B,ADAMTS9,ADD1,ADHFE1,AGBL5,AKR1C1/AKR1C2,ALDH2,ANAPC2,ANKRD26,AP2B1,AP3S1,ARHGAP45,ARHGEF11,ARHGEF17,ARID3B,ASXL2,ATAD2,ATP1B2,ATP8B3,AXIN1,BBS12,BCLAF1,BTBD9,C11orf94,C2orf74,CAB39L,CARD11,CCDC182,CCDC54,CD1B,CDYL,CEP162,CHST3,CLDN2,COL5A3,CPLANE1,CPNE1,CR1L,CSMD1,CTTNBP2NL,CTU1,CYB5R1,DACH2,DCLK1,DEF8,EEF1B2,EGFR,EIF2AK1,ENGASE,EPM2AIP1,EXOC1,FEZ1,FGD2,FMNL3,FNBP4,FOXF2,FRY,FSC…	173
Cancer,Organismal Injury and Abnormalities	Grade 3-4 tumor	2.99e-05	0.00298			ACAN,ACTL6B,ADAD2,ADAMTS9,ADD1,AGBL5,AKR1C1/AKR1C2,ALDH2,ANAPC2,ANKRD17,ANKRD26,AP2B1,ARHGAP45,ARHGEF17,ARID3B,ARSA,ASXL2,ATAD2,ATP1B2,ATP8B3,AXIN1,B3GALT1,BAHD1,BCLAF1,BET1,BFAR,BTBD10,C2orf15,CDH9,CDK10,CDYL,CEP162,CHID1,CHST12,CHST3,CLDN2,CNNM1,COL5A3,COLCA2,CPLANE1,CPNE1,CPSF2,CR1L,CSMD1,CTAGE1,CTSD,CTU1,CYP19A1,DACH2,DALRD3,DCLK1,DCUN1D4,DMBX1,DMXL1,EFNA3,EGFR,EIF2AK3,ENGASE,EVA1B,EXOC1,FGD2…	190
Cancer,Organismal Injury and Abnormalities	Melanoma	3.35e-05	0.00329			ABCG1,ACAN,ACMSD,ACTL6B,ADAD2,ADAMTS9,ADD1,ADHFE1,AGBL5,AKR1C1/AKR1C2,ALDH2,ANAPC2,ANGPT4,ANKRD17,ANKRD26,ANKRD36C,AP2B1,AP3S1,ARHGAP45,ARHGEF11,ARHGEF17,ARID3B,ARMH4,ASXL2,ATAD2,ATP6V0A2,ATP8B3,AXIN1,B3GALT1,BAHD1,BCLAF1,BTBD10,BTBD9,C11orf94,C2orf15,CA10,CARD11,CCDC54,CD1B,CDH9,CDK10,CDK3,CDYL,CEP162,CHID1,CHST12,CLDN2,COL5A3,COLCA2,COX7B,CPLANE1,CPNE1,CPSF2,CR1L,CRYAB,CSMD1,CTAGE1,CTSD,CTTNBP2…	266
Cancer,Organismal Injury and Abnormalities	Endometrioid carcinoma	3.41e-05	0.0033			ACTN3,ADAMTS9,ADD1,AGBL5,AKR1C1/AKR1C2,ALDH2,AMD1,ANAPC2,ANKRD17,ANKRD26,ANKRD36C,AP2B1,ARHGAP45,ARHGEF11,ARHGEF17,ARID3B,ASXL2,ATAD2,AXIN1,BAHD1,BCLAF1,BTBD9,CAB39L,CARD11,CCDC54,CCT6A,CDH9,CEP162,CHST11,CNNM1,CPLANE1,CPSF2,CR1L,CRYAB,CSMD1,CTAGE1,CTSD,CTU1,CYP19A1,DACH2,DCLK1,DCUN1D4,DMBX1,DNAJC5G,DTYMK,EEF1B2,EGFR,EIF2AK1,EIF2AK3,ENGASE,EXOC1,FEZ1,FNBP4,FOXJ3,FRY,FSTL5,GPM6B,GPR174,GPR21,HPS3,…	159
Cancer,Gastrointestinal Disease,Organismal Injury and Abnormalities	Colorectal carcinoma	4.17e-05	0.00399			ACAN,ACBD6,ACTL6B,ADAMTS9,ADD1,ADHFE1,AGBL5,AKR1C1/AKR1C2,ALDH2,ANAPC2,ANKRD26,AP2B1,AP3S1,ARHGAP45,ARHGEF11,ARHGEF17,ARID3B,ASXL2,ATAD2,ATP1B2,ATP8B3,AXIN1,BBS12,BCLAF1,BTBD9,C11orf94,C2orf74,CAB39L,CARD11,CCDC54,CD1B,CDYL,CEP162,CHST3,CLDN2,COL5A3,CPLANE1,CPNE1,CR1L,CSMD1,CTTNBP2NL,CTU1,CYB5R1,DACH2,DCLK1,DEF8,EEF1B2,EGFR,EIF2AK1,ENGASE,EPM2AIP1,EXOC1,FEZ1,FGD2,FMNL3,FNBP4,FOXF2,FRY,FSCN1,FSTL5…	172
Cancer,Dermatological Diseases and Conditions,Organismal Injury and Abnormalities	Cutaneous melanoma	4.27e-05	0.00403			ABCG1,ACAN,ACMSD,ACTL6B,ADAD2,ADAMTS9,ADD1,ADHFE1,AGBL5,AKR1C1/AKR1C2,ALDH2,ANAPC2,ANGPT4,ANKRD17,ANKRD26,ANKRD36C,AP2B1,AP3S1,ARHGAP45,ARHGEF11,ARHGEF17,ARMH4,ASXL2,ATAD2,ATP6V0A2,ATP8B3,AXIN1,B3GALT1,BAHD1,BCLAF1,BTBD10,BTBD9,C11orf94,C2orf15,CA10,CARD11,CCDC54,CD1B,CDH9,CDK10,CDK3,CDYL,CEP162,CHID1,CHST12,CLDN2,COL5A3,COLCA2,COX7B,CPLANE1,CPNE1,CPSF2,CR1L,CRYAB,CSMD1,CTAGE1,CTSD,CTTNBP2NL,CYP1…	245
Cancer,Organismal Injury and Abnormalities	Pelvic tumor	4.42e-05	0.00412			ACAN,ACTL6B,ACTN3,ADAD2,ADAMTS9,ADD1,ADRA2A,AGBL5,AKR1C1/AKR1C2,AKR1E2,ALDH2,AMD1,ANAPC2,ANKRD17,ANKRD26,ANKRD36C,AP2B1,ARHGAP45,ARHGEF11,ARHGEF17,ARID3B,ARL6IP1,ASXL2,ATAD2,ATP6V0A2,ATP8B3,AXIN1,B3GALT1,BAHD1,BCLAF1,BTBD9,C11orf94,CAB39L,CAMP,CARD11,CCDC54,CCT6A,CD1B,CDH9,CDK10,CDK3,CEP162,CHID1,CHST11,CHST12,CNNM1,COL5A3,CPLANE1,CPNE1,CPSF2,CR1L,CRYAB,CSMD1,CTAGE1,CTSD,CTU1,CXCL2,CYP19A1,DACH2,…	248
Cell Death and Survival	Necrosis	4.51e-05	0.00415		-1.352	ABCG1,ALDH2,AP2B1,ARID3B,ARL6IP1,ATAD2,AXIN1,BCLAF1,BTBD10,C9orf72,CAB39L,CAMP,CARD11,CCT6A,CDK10,CDK3,CNBP,COL5A3,CR1L,CRYAB,CTSD,CXCL2,CYB5R1,CYP19A1,CYP2J2,DTYMK,EFNA3,EGFR,EIF2AK1,EIF2AK3,FOXF2,FTH1,GABRD,GLUD1,GPR65,HAS1,HDAC5,HNRNPA1,HSD17B10,HSPH1,IKZF1,IP6K2,KLF10,LDHA,LPAR2,MCF2L,MGAT5,MITF,MRTFA,MSTN,MT3,MTMR9,NCL,NDUFAB1,NDUFAF1,NEFL,PARD3,PCBP2,PDE1B,PDLIM4,PFN1,PIK3CB,PNPT1,PPP1CB,PR…	113
Cancer,Neurological Disease,Organismal Injury and Abnormalities	Grade 3-4 glioma cancer	4.56e-05	0.00415			ACAN,ACTL6B,ADAD2,ADAMTS9,ADD1,AGBL5,AKR1C1/AKR1C2,ALDH2,ANAPC2,ANKRD17,ANKRD26,AP2B1,ARHGAP45,ARHGEF17,ARID3B,ARSA,ASXL2,ATAD2,ATP1B2,ATP8B3,AXIN1,B3GALT1,BAHD1,BCLAF1,BET1,BFAR,BTBD10,C2orf15,CDH9,CDK10,CDYL,CEP162,CHID1,CHST12,CHST3,CLDN2,CNNM1,COL5A3,COLCA2,CPLANE1,CPNE1,CPSF2,CR1L,CSMD1,CTAGE1,CTSD,CTU1,DACH2,DALRD3,DCLK1,DCUN1D4,DMBX1,DMXL1,EFNA3,EGFR,EIF2AK3,ENGASE,EVA1B,EXOC1,FGD2,FMNL3,F…	188
Cancer,Gastrointestinal Disease,Organismal Injury and Abnormalities	Colon cancer	4.7e-05	0.00422			ACAN,ACBD6,ACTL6B,ADAMTS9,ADD1,ADHFE1,ADRA2A,AGBL5,ALDH2,ANAPC2,ANKRD26,AP2B1,AP3S1,ARHGAP45,ARHGEF11,ARHGEF17,ARID3B,ASXL2,ATAD2,ATP1B2,ATP8B3,AXIN1,BBS12,BCLAF1,BTBD9,C11orf94,C2orf74,CAB39L,CAMP,CARD11,CCDC54,CD1B,CDYL,CEP162,CHST3,CLDN2,COL5A3,CPLANE1,CPNE1,CR1L,CSMD1,CTTNBP2NL,CTU1,CYB5R1,DACH2,DCLK1,DEF8,EEF1B2,EGFR,EIF2AK1,ENGASE,EPM2AIP1,EXOC1,FEZ1,FGD2,FMNL3,FNBP4,FOXF2,FRY,FSCN1,FSTL5,G…	170
Cancer,Neurological Disease,Organismal Injury and Abnormalities	High grade astrocytoma	5e-05	0.00437			ACAN,ADAD2,ADAMTS9,ADD1,AGBL5,AKR1C1/AKR1C2,ALDH2,ANAPC2,ANGPT4,ANKRD17,ANKRD26,AP2B1,ARHGAP45,ARHGEF17,ARID3B,ASXL2,ATAD2,ATP1B2,ATP8B3,AXIN1,B3GALT1,BAHD1,BCLAF1,BET1,BFAR,BTBD10,C2orf15,CDH9,CDK3,CDYL,CHID1,CHST12,CHST3,CLDN2,CNNM1,COL5A3,COLCA2,CPLANE1,CPNE1,CPSF2,CSMD1,CTSD,CTU1,DACH2,DALRD3,DCLK1,DCUN1D4,DMBX1,DMXL1,EFNA3,EGFR,EIF2AK3,ENGASE,EVA1B,EXOC1,FGD2,FNBP4,FRY,FSTL5,GDAP1,GFOD1,GLUD…	175
Cancer,Neurological Disease,Organismal Injury and Abnormalities	Astrocytoma	5.02e-05	0.00437			ACAN,ADAD2,ADAMTS9,ADD1,AGBL5,AKR1C1/AKR1C2,ALDH2,ANAPC2,ANGPT4,ANKRD17,ANKRD26,AP2B1,ARHGAP45,ARHGEF17,ARID3B,ASXL2,ATAD2,ATP1B2,ATP8B3,AXIN1,B3GALT1,BAHD1,BCLAF1,BET1,BFAR,BTBD10,C2orf15,CDH9,CDK3,CDYL,CHID1,CHST12,CHST3,CLDN2,CNNM1,COL5A3,COLCA2,CPLANE1,CPNE1,CPSF2,CSMD1,CTSD,CTU1,DACH2,DALRD3,DCLK1,DCUN1D4,DMBX1,DMXL1,EFNA3,EGFR,EIF2AK3,ENGASE,EVA1B,EXOC1,FGD2,FNBP4,FRY,FSTL5,GDAP1,GFOD1,GLUD…	176
Cancer,Gastrointestinal Disease,Organismal Injury and Abnormalities	Colorectal adenocarcinoma	5.05e-05	0.00437			ACAN,ACBD6,ACTL6B,ADAMTS9,ADD1,ADHFE1,AGBL5,AKR1C1/AKR1C2,ALDH2,ANAPC2,ANKRD26,AP2B1,AP3S1,ARHGAP45,ARHGEF11,ARHGEF17,ARID3B,ASXL2,ATAD2,ATP1B2,ATP8B3,AXIN1,BBS12,BCLAF1,BTBD9,C11orf94,C2orf74,CAB39L,CARD11,CCDC54,CD1B,CDYL,CEP162,CHST3,CLDN2,COL5A3,CPLANE1,CPNE1,CR1L,CSMD1,CTTNBP2NL,CTU1,CYB5R1,DACH2,DCLK1,DEF8,EEF1B2,EGFR,EIF2AK1,ENGASE,EPM2AIP1,EXOC1,FEZ1,FGD2,FMNL3,FNBP4,FOXF2,FRY,FSCN1,FSTL5…	168
Cancer,Organismal Injury and Abnormalities,Reproductive System Disease	Genital tract cancer	5.22e-05	0.00447			ACAN,ACTL6B,ACTN3,ADAD2,ADAMTS9,ADD1,ADRA2A,AGBL5,AKR1C1/AKR1C2,ALDH2,AMD1,ANAPC2,ANKRD17,ANKRD26,ANKRD36C,AP2B1,ARHGAP45,ARHGEF11,ARHGEF17,ARID3B,ARL6IP1,ASXL2,ATAD2,ATP6V0A2,ATP8B3,AXIN1,B3GALT1,BAHD1,BCLAF1,BTBD9,C11orf94,CAB39L,CAMP,CARD11,CCDC54,CCT6A,CD1B,CDH9,CDK10,CDK3,CEP162,CHID1,CHST11,CNNM1,COL5A3,CPLANE1,CPNE1,CPSF2,CR1L,CRYAB,CSMD1,CTAGE1,CTSD,CTU1,CXCL2,CYP19A1,DACH2,DCLK1,DCUN1D4,…	231
Cellular Assembly and Organization	Development of cytoplasm	6.32e-05	0.00535	Decreased	-2.238	ADD1,ARHGEF11,ARHGEF17,CAMP,COL5A3,CRYAB,CTSD,EGFR,FEZ1,GPR65,HPS3,LIMCH1,LPAR2,MCF2L,MGAT5,MRTFA,NAF1,NEFL,PDLIM4,PFN1,PNPT1,RB1CC1,RPS14,RPS28,RTN4,S1PR2,STMN2,TGFBR2,TUBB,WASF3	30
Cancer,Gastrointestinal Disease,Organismal Injury and Abnormalities	Colorectal tumor	6.65e-05	0.00557		0.246	ACAN,ACBD6,ACTL6B,ADAMTS9,ADD1,ADHFE1,ADRA2A,AGBL5,AKR1C1/AKR1C2,ALDH2,ANAPC2,ANKRD26,AP2B1,AP3S1,ARHGAP45,ARHGEF11,ARHGEF17,ARID3B,ASXL2,ATAD2,ATP1B2,ATP8B3,AXIN1,BBS12,BCLAF1,BTBD9,C11orf94,C2orf74,CAB39L,CAMP,CARD11,CCDC182,CCDC54,CD1B,CDYL,CEP162,CHST3,CLDN2,COL5A3,CPLANE1,CPNE1,CR1L,CRYAB,CSMD1,CTSD,CTTNBP2NL,CTU1,CYB5R1,DACH2,DCLK1,DEF8,EDF1,EEF1B2,EGFR,EIF2AK1,ENGASE,EPM2AIP1,EXOC1,FEZ1,FG…	191
Cancer,Neurological Disease,Organismal Injury and Abnormalities	Brain astrocytoma	7.72e-05	0.00639			ACAN,ADAD2,ADAMTS9,ADD1,AGBL5,AKR1C1/AKR1C2,ALDH2,ANAPC2,ANKRD17,ANKRD26,AP2B1,ARHGAP45,ARHGEF17,ARID3B,ASXL2,ATAD2,ATP1B2,ATP8B3,AXIN1,B3GALT1,BAHD1,BCLAF1,BET1,BFAR,BTBD10,C2orf15,CDH9,CDYL,CHID1,CHST12,CHST3,CLDN2,CNNM1,COL5A3,COLCA2,CPLANE1,CPNE1,CPSF2,CSMD1,CTSD,CTU1,DACH2,DALRD3,DCLK1,DCUN1D4,DMBX1,DMXL1,EFNA3,EGFR,EIF2AK3,ENGASE,EVA1B,EXOC1,FGD2,FNBP4,FRY,FSTL5,GDAP1,GFOD1,GLUD1,GPR174,GPR…	168
Cancer,Organismal Injury and Abnormalities	Pelvic adenocarcinoma	7.91e-05	0.00645			ACAN,ACTL6B,ACTN3,ADAD2,ADAMTS9,ADD1,AGBL5,AKR1C1/AKR1C2,ALDH2,AMD1,ANAPC2,ANKRD17,ANKRD26,ANKRD36C,AP2B1,ARHGAP45,ARHGEF11,ARHGEF17,ARID3B,ARL6IP1,ASXL2,ATAD2,ATP8B3,AXIN1,BAHD1,BCLAF1,BTBD9,CAB39L,CARD11,CCDC54,CCT6A,CD1B,CDH9,CDK10,CDK3,CEP162,CHST11,CNNM1,COL5A3,CPLANE1,CPNE1,CPSF2,CR1L,CRYAB,CSMD1,CTAGE1,CTSD,CTU1,CXCL2,CYP19A1,DACH2,DCLK1,DCUN1D4,DMBX1,DMXL1,DNAJC5G,DTYMK,EEF1B2,EEF1G,EGFR,…	212
Cancer,Organismal Injury and Abnormalities,Respiratory Disease	Respiratory system tumor	7.96e-05	0.00645		1.547	ABRAXAS2,ACAN,ACMSD,ADD1,ANGPT4,ANKRD17,ANKRD26,ANKRD36C,AP3S1,ARHGEF11,ARHGEF17,ARL6IP1,ARPC5,ASXL2,ATAD2,ATP8B3,AXIN1,B3GALT1,BAHD1,BCLAF1,C2orf81,CAMP,CARD11,CD1B,CDH9,CEP162,CHST12,CLDN2,CNNM1,COL5A3,CPLANE1,CRYAB,CSMD1,CTAGE1,CTSD,CTTNBP2NL,CXCL2,CYP19A1,DACH2,DCLK1,DCUN1D4,DERL1,DMBX1,DMXL1,DZIP3,EEF1B2,EEF1G,EGFR,EID2B,EIF2AK1,EIF2AK3,ENGASE,EPM2AIP1,EXOC1,FAM177B,FBP1,FEZ1,FMNL3,FRY,FTH1,…	164
Cancer,Organismal Injury and Abnormalities,Reproductive System Disease	Endometrial adenocarcinoma	8.38e-05	0.00671			ACTN3,ADAMTS9,ADD1,AGBL5,AKR1C1/AKR1C2,ALDH2,AMD1,ANKRD17,ANKRD26,ANKRD36C,AP2B1,ARHGAP45,ARHGEF11,ARHGEF17,ARID3B,ASXL2,ATAD2,AXIN1,BAHD1,BCLAF1,BTBD9,CAB39L,CARD11,CCDC54,CDH9,CEP162,CHST11,CNNM1,CPLANE1,CPSF2,CR1L,CRYAB,CSMD1,CTAGE1,CTSD,CXCL2,CYP19A1,DACH2,DCLK1,DCUN1D4,DTYMK,EEF1B2,EGFR,EIF2AK1,EIF2AK3,ENGASE,EXOC1,FEZ1,FNBP4,FOXJ3,FRY,FSTL5,GPR174,GPR21,HDAC5,HPS3,HSPH1,IKZF1,IL13RA2,INTS7,…	146
Cancer,Organismal Injury and Abnormalities,Reproductive System Disease	Uterine endometrioid carcinoma	9.58e-05	0.0076			ACTN3,ADAMTS9,ADD1,AGBL5,AKR1C1/AKR1C2,ALDH2,AMD1,ANKRD17,ANKRD26,ANKRD36C,AP2B1,ARHGAP45,ARHGEF11,ARHGEF17,ARID3B,ASXL2,ATAD2,AXIN1,BAHD1,BCLAF1,BTBD9,CAB39L,CARD11,CCDC54,CDH9,CEP162,CHST11,CNNM1,CPLANE1,CPSF2,CR1L,CRYAB,CSMD1,CTAGE1,CTSD,CYP19A1,DACH2,DCLK1,DCUN1D4,DTYMK,EEF1B2,EGFR,EIF2AK1,EIF2AK3,ENGASE,EXOC1,FEZ1,FNBP4,FOXJ3,FRY,FSTL5,GPR174,GPR21,HPS3,HSPH1,IKZF1,IL13RA2,INTS7,IP6K2,KCNAB1…	144
Cancer,Neurological Disease,Organismal Injury and Abnormalities	Grade 4 high grade glioma	0.000101	0.00774			ACAN,ADAD2,ADAMTS9,ADD1,AGBL5,AKR1C1/AKR1C2,ALDH2,ANAPC2,ANKRD17,ANKRD26,AP2B1,ARHGAP45,ARHGEF17,ARID3B,ASXL2,ATAD2,ATP1B2,ATP8B3,AXIN1,B3GALT1,BAHD1,BCLAF1,BET1,BFAR,BTBD10,C2orf15,CDH9,CDYL,CHID1,CHST12,CHST3,CLDN2,CNNM1,COL5A3,COLCA2,CPLANE1,CPNE1,CPSF2,CSMD1,CTSD,CTU1,DACH2,DALRD3,DCLK1,DCUN1D4,DMBX1,DMXL1,EFNA3,EGFR,EIF2AK3,ENGASE,EVA1B,EXOC1,FGD2,FNBP4,FRY,FSTL5,GDAP1,GFOD1,GLUD1,GPR174,GPR…	167
Cancer,Neurological Disease,Organismal Injury and Abnormalities	Grade 4 malignant glioma	0.000101	0.00774			ACAN,ADAD2,ADAMTS9,ADD1,AGBL5,AKR1C1/AKR1C2,ALDH2,ANAPC2,ANKRD17,ANKRD26,AP2B1,ARHGAP45,ARHGEF17,ARID3B,ASXL2,ATAD2,ATP1B2,ATP8B3,AXIN1,B3GALT1,BAHD1,BCLAF1,BET1,BFAR,BTBD10,C2orf15,CDH9,CDYL,CHID1,CHST12,CHST3,CLDN2,CNNM1,COL5A3,COLCA2,CPLANE1,CPNE1,CPSF2,CSMD1,CTSD,CTU1,DACH2,DALRD3,DCLK1,DCUN1D4,DMBX1,DMXL1,EFNA3,EGFR,EIF2AK3,ENGASE,EVA1B,EXOC1,FGD2,FNBP4,FRY,FSTL5,GDAP1,GFOD1,GLUD1,GPR174,GPR…	167
Cancer,Neurological Disease,Organismal Injury and Abnormalities	Grade 4 astrocytoma	0.000101	0.00774			ACAN,ADAD2,ADAMTS9,ADD1,AGBL5,AKR1C1/AKR1C2,ALDH2,ANAPC2,ANKRD17,ANKRD26,AP2B1,ARHGAP45,ARHGEF17,ARID3B,ASXL2,ATAD2,ATP1B2,ATP8B3,AXIN1,B3GALT1,BAHD1,BCLAF1,BET1,BFAR,BTBD10,C2orf15,CDH9,CDYL,CHID1,CHST12,CHST3,CLDN2,CNNM1,COL5A3,COLCA2,CPLANE1,CPNE1,CPSF2,CSMD1,CTSD,CTU1,DACH2,DALRD3,DCLK1,DCUN1D4,DMBX1,DMXL1,EFNA3,EGFR,EIF2AK3,ENGASE,EVA1B,EXOC1,FGD2,FNBP4,FRY,FSTL5,GDAP1,GFOD1,GLUD1,GPR174,GPR…	167
Cancer,Organismal Injury and Abnormalities,Reproductive System Disease	Genital carcinoma	0.000106	0.00807			ACAN,ACTL6B,ACTN3,ADAD2,ADAMTS9,ADD1,AGBL5,AKR1C1/AKR1C2,ALDH2,AMD1,ANAPC2,ANKRD17,ANKRD26,ANKRD36C,AP2B1,ARHGAP45,ARHGEF11,ARHGEF17,ARID3B,ARL6IP1,ASXL2,ATAD2,ATP8B3,AXIN1,BAHD1,BCLAF1,BTBD9,CAB39L,CARD11,CCDC54,CCT6A,CD1B,CDH9,CDK10,CDK3,CEP162,CHST11,CNNM1,COL5A3,CPLANE1,CPNE1,CPSF2,CR1L,CRYAB,CSMD1,CTAGE1,CTSD,CTU1,CXCL2,CYP19A1,DACH2,DCLK1,DCUN1D4,DEF8,DMBX1,DMXL1,DNAJC5G,DTYMK,DZIP3,EEF1B2,…	216
Cancer,Organismal Injury and Abnormalities	Pelvic cancer	0.000109	0.00819			ACAN,ACTL6B,ACTN3,ADAD2,ADAMTS9,ADD1,ADRA2A,AGBL5,AKR1C1/AKR1C2,AKR1E2,ALDH2,AMD1,ANAPC2,ANKRD17,ANKRD26,ANKRD36C,AP2B1,ARHGAP45,ARHGEF11,ARHGEF17,ARID3B,ARL6IP1,ASXL2,ATAD2,ATP6V0A2,ATP8B3,AXIN1,B3GALT1,BAHD1,BCLAF1,BTBD9,C11orf94,CAB39L,CAMP,CARD11,CCDC54,CCT6A,CD1B,CDH9,CDK10,CDK3,CEP162,CHID1,CHST11,CHST12,CNNM1,COL5A3,CPLANE1,CPNE1,CPSF2,CR1L,CRYAB,CSMD1,CTAGE1,CTSD,CTU1,CXCL2,CYP19A1,DACH2,…	243
Cancer,Organismal Injury and Abnormalities,Reproductive System Disease	Endometrioid endometrial adenocarcinoma	0.000113	0.00844			ACTN3,ADAMTS9,ADD1,AGBL5,AKR1C1/AKR1C2,ALDH2,AMD1,ANKRD17,ANKRD26,ANKRD36C,AP2B1,ARHGAP45,ARHGEF11,ARHGEF17,ARID3B,ASXL2,ATAD2,AXIN1,BAHD1,BCLAF1,BTBD9,CAB39L,CARD11,CCDC54,CDH9,CEP162,CHST11,CNNM1,CPLANE1,CPSF2,CR1L,CRYAB,CSMD1,CTAGE1,CTSD,CYP19A1,DACH2,DCLK1,DCUN1D4,DTYMK,EEF1B2,EGFR,EIF2AK1,EIF2AK3,ENGASE,EXOC1,FEZ1,FNBP4,FOXJ3,FRY,FSTL5,GPR174,GPR21,HPS3,HSPH1,IKZF1,IL13RA2,INTS7,IP6K2,KCNAB1…	143
Cancer,Gastrointestinal Disease,Organismal Injury and Abnormalities	Development of digestive organ tumor	0.000125	0.00921			ABCG1,ACAN,ACBD6,ACMSD,ACTL6B,ADAMTS9,ADD1,ADHFE1,AGBL5,AKR1C1/AKR1C2,ALDH2,AMD1,ANAPC2,ANKRD26,ANKRD36C,AP2B1,AP3S1,ARHGAP45,ARHGEF11,ARHGEF17,ARID3B,ARL6IP1,ARSA,ASXL2,ATAD2,ATP1B2,ATP6V0A2,ATP8B3,AXIN1,BBS12,BCLAF1,BTBD10,BTBD9,C11orf94,C2orf74,C2orf81,CAB39L,CARD11,CCDC182,CCDC54,CCT6A,CD1B,CDH9,CDYL,CEP162,CHST3,CLDN2,COL5A3,CPLANE1,CPNE1,CR1L,CSMD1,CTAGE1,CTSD,CTTNBP2NL,CTU1,CYB5R1,DACH2,DC…	211
Cancer,Organismal Injury and Abnormalities,Respiratory Disease	Malignant neoplasm of respiratory system	0.000161	0.0118		1.405	ABRAXAS2,ACAN,ACMSD,ADD1,ANGPT4,ANKRD17,ANKRD26,ANKRD36C,AP3S1,ARHGEF11,ARHGEF17,ARL6IP1,ARPC5,ASXL2,ATAD2,ATP8B3,AXIN1,B3GALT1,BAHD1,BCLAF1,C2orf81,CAMP,CARD11,CD1B,CDH9,CEP162,CHST12,CLDN2,CNNM1,COL5A3,CPLANE1,CRYAB,CSMD1,CTAGE1,CTSD,CTTNBP2NL,CXCL2,CYP19A1,DACH2,DCLK1,DCUN1D4,DERL1,DMBX1,DMXL1,DZIP3,EEF1B2,EEF1G,EGFR,EID2B,EIF2AK1,EIF2AK3,ENGASE,EPM2AIP1,EXOC1,FAM177B,FBP1,FEZ1,FMNL3,FRY,FTH1,…	161
Neurological Disease	Motor dysfunction or movement disorder	0.000178	0.0129		0.545	ACTL6B,ACTN3,ADRA2A,ALDH2,ARSA,ATP1B2,BTBD9,COX4I1,COX7B,CRYAB,CTSD,CYP19A1,DCLK1,EIF2AK1,FTH1,GABRD,GDAP1,GPM6B,HDAC5,IP6K2,ITPA,KCNAB1,KCNC3,LDHA,LDHB,LPL,NDUFAB1,NDUFAF5,NDUFB7,NDUFC1,NEFL,NGRN,NPBWR1,OTOF,PDE1B,PFDN1,PFN1,PLXNA2,PPP1CB,PRDM2,PTPRR,QKI,RELB,RGS4,RPL13A,RPL31,RPS4X,RTN4,RTN4R,S1PR2,SERPINE2,SLC17A6,SLURP1,ST8SIA1,TGFBR2,TMEM240,USP18,VAMP1	58
Cancer,Organismal Injury and Abnormalities	Malignant neoplasm of aerodigestive tract	0.000181	0.013			ACAN,ADD1,ALDH2,AMD1,ANKRD17,ANKRD26,ANKRD36C,AP2B1,ARID3B,ATP6V0A2,AXIN1,BAHD1,BTBD9,C2orf81,CA10,CDH9,CEP162,CHST11,CNBP,CPLANE1,CRYAB,CSMD1,CXCL2,DACH2,DALRD3,DCLK1,DZIP3,EEF1G,EGFR,EIF2AK3,EXOC1,FEZ1,FGD2,FMNL3,FOXJ3,FRY,FSCN1,FTH1,GALT,GFOD1,HNRNPA1,HNRNPD,HOXC4,HPS3,IKZF1,INTS7,ITPRID2,JPH1,MACROD2,MCF2L,MMP27,MORF4L1,MSTN,NCL,NXNL2,NYNRIN,OTOF,PABPC4L,PARD3,PLIN4,PNPT1,PPP1CB,PRDM2,QKI,RBB…	92
Cancer,Organismal Injury and Abnormalities	Pelvic carcinoma	0.000185	0.0131			ACAN,ACTL6B,ACTN3,ADAD2,ADAMTS9,ADD1,AGBL5,AKR1C1/AKR1C2,AKR1E2,ALDH2,AMD1,ANAPC2,ANKRD17,ANKRD26,ANKRD36C,AP2B1,ARHGAP45,ARHGEF11,ARHGEF17,ARID3B,ARL6IP1,ASXL2,ATAD2,ATP6V0A2,ATP8B3,AXIN1,BAHD1,BCLAF1,BTBD9,CAB39L,CARD11,CCDC54,CCT6A,CD1B,CDH9,CDK10,CDK3,CEP162,CHST11,CHST12,CNNM1,COL5A3,CPLANE1,CPNE1,CPSF2,CR1L,CRYAB,CSMD1,CTAGE1,CTSD,CTU1,CXCL2,CYP19A1,DACH2,DCLK1,DCUN1D4,DEF8,DMBX1,DMXL1,DNAJ…	230
Cancer,Organismal Injury and Abnormalities	Cancer of head	0.000188	0.0132			ACAN,ACTL6B,ADAD2,ADAMTS9,ADD1,ADHFE1,AKR1E2,AMD1,ANKRD17,ANKRD26,AP2B1,ARHGEF11,ARHGEF17,ATP6V0A2,AXIN1,BAHD1,BFAR,BTBD9,C2orf81,CARD11,CDK3,CEP162,CNBP,CPLANE1,CPNE1,CPSF2,CRYAB,CSMD1,CXCL2,CYP2J2,DACH2,DALRD3,DCLK1,DMBX1,DMXL1,DZIP3,EDF1,EGFR,EID2B,EXOC1,FEZ1,FGD2,FMNL3,FOXF2,FRY,GALT,GJC3,GLUD1,HAS1,HDAC5,HNRNPA1,HNRNPD,HOXC4,HSPH1,IKZF1,INTS7,ITPRID2,JPH1,KCNAB1,KCNC3,KCNQ5,KLF10,KRTAP27-1,L…	123
Organismal Injury and Abnormalities,Reproductive System Disease	Abnormal growth in endometrium	0.000218	0.0152			ACTN3,ADAMTS9,ADD1,AGBL5,AKR1C1/AKR1C2,ALDH2,AMD1,ANKRD17,ANKRD26,ANKRD36C,AP2B1,ARHGAP45,ARHGEF11,ARHGEF17,ARID3B,ASXL2,ATAD2,ATP6V0A2,AXIN1,BAHD1,BCLAF1,BTBD9,C11orf94,CAB39L,CAMP,CARD11,CCDC54,CDH9,CEP162,CHID1,CHST11,CNNM1,CPLANE1,CPSF2,CR1L,CRYAB,CSMD1,CTAGE1,CTSD,CXCL2,CYP19A1,DACH2,DCLK1,DCUN1D4,DTYMK,EEF1B2,EGFR,EIF2AK1,EIF2AK3,ENGASE,EXOC1,FEZ1,FNBP4,FOXJ3,FRY,FSTL5,GJC3,GPR174,GPR21,HDA…	156
Cancer,Organismal Injury and Abnormalities,Reproductive System Disease	Female genital tract adenocarcinoma	0.000228	0.0157			ACAN,ACTL6B,ACTN3,ADAMTS9,ADD1,AGBL5,AKR1C1/AKR1C2,ALDH2,AMD1,ANAPC2,ANKRD17,ANKRD26,ANKRD36C,AP2B1,ARHGAP45,ARHGEF11,ARHGEF17,ARID3B,ASXL2,ATAD2,AXIN1,BAHD1,BCLAF1,BTBD9,CAB39L,CARD11,CCDC54,CCT6A,CDH9,CEP162,CHST11,CNNM1,CPLANE1,CPSF2,CR1L,CRYAB,CSMD1,CTAGE1,CTSD,CTU1,CXCL2,CYP19A1,DACH2,DCLK1,DCUN1D4,DMBX1,DNAJC5G,DTYMK,EEF1B2,EGFR,EIF2AK1,EIF2AK3,ENGASE,EXOC1,FEZ1,FNBP4,FOXJ3,FRY,FSTL5,GPM6B,…	167
Cancer,Organismal Injury and Abnormalities	Malignant soft tissue neoplasm	0.000235	0.0159			ABCG1,ACAN,ACMSD,ACTL6B,ADAD2,ADAMTS9,ADD1,ADHFE1,AGBL5,AKR1C1/AKR1C2,ALDH2,ANAPC2,ANGPT4,ANKRD17,ANKRD26,ANKRD36C,AP2B1,AP3S1,ARHGAP45,ARHGEF11,ARHGEF17,ARMH4,ASXL2,ATAD2,ATP6V0A2,ATP8B3,AXIN1,B3GALT1,BAHD1,BCLAF1,BTBD10,BTBD9,C11orf94,C2orf15,CA10,CAMP,CARD11,CCDC54,CD1B,CDH9,CDK10,CDK3,CDYL,CEP162,CHID1,CHST12,CLDN2,CNNM1,COL5A3,COLCA2,COX7B,CPLANE1,CPNE1,CPSF2,CR1L,CRYAB,CSMD1,CTAGE1,CTSD,CTT…	249
Organismal Injury and Abnormalities,Reproductive System Disease	Abnormality of endometrium	0.000235	0.0159			ACTN3,ADAMTS9,ADD1,AGBL5,AKR1C1/AKR1C2,ALDH2,AMD1,ANKRD17,ANKRD26,ANKRD36C,AP2B1,ARHGAP45,ARHGEF11,ARHGEF17,ARID3B,ASXL2,ATAD2,ATP6V0A2,AXIN1,BAHD1,BCLAF1,BTBD9,C11orf94,CAB39L,CAMP,CARD11,CCDC54,CDH9,CEP162,CHID1,CHST11,CNNM1,CPLANE1,CPSF2,CR1L,CRYAB,CSMD1,CTAGE1,CTSD,CXCL2,CYP19A1,DACH2,DCLK1,DCUN1D4,DTYMK,EEF1B2,EGFR,EIF2AK1,EIF2AK3,ENGASE,EXOC1,FEZ1,FNBP4,FOXJ3,FRY,FSTL5,GJC3,GPR174,GPR21,HDA…	156
Cancer,Dermatological Diseases and Conditions,Organismal Injury and Abnormalities	Skin cancer	0.000238	0.016			ABCG1,ACAN,ACMSD,ACTL6B,ADAD2,ADAMTS9,ADD1,ADHFE1,AGBL5,AKR1C1/AKR1C2,ALDH2,ANAPC2,ANGPT4,ANKRD17,ANKRD26,ANKRD36C,AP2B1,AP3S1,ARHGAP45,ARHGEF11,ARHGEF17,ARMH4,ASXL2,ATAD2,ATP6V0A2,ATP8B3,AXIN1,B3GALT1,BAHD1,BCLAF1,BTBD10,BTBD9,C11orf94,C2orf15,C2orf81,CA10,CAMP,CARD11,CCDC54,CD1B,CDH9,CDK10,CDK3,CDYL,CEP162,CHID1,CHST12,CLDN2,COL5A3,COLCA2,COX7B,CPLANE1,CPNE1,CPSF2,CR1L,CRYAB,CSMD1,CTAGE1,CTSD,C…	257
Cancer,Gastrointestinal Disease,Organismal Injury and Abnormalities	Colorectal cancer	0.000258	0.0171			ACAN,ACBD6,ACTL6B,ADAMTS9,ADD1,ADHFE1,ADRA2A,AGBL5,AKR1C1/AKR1C2,ALDH2,ANAPC2,ANKRD26,AP2B1,AP3S1,ARHGAP45,ARHGEF11,ARHGEF17,ARID3B,ASXL2,ATAD2,ATP1B2,ATP8B3,AXIN1,BBS12,BCLAF1,BTBD9,C11orf94,C2orf74,CAB39L,CAMP,CARD11,CCDC54,CD1B,CDYL,CEP162,CHST3,CLDN2,COL5A3,CPLANE1,CPNE1,CR1L,CRYAB,CSMD1,CTTNBP2NL,CTU1,CYB5R1,DACH2,DCLK1,DEF8,EEF1B2,EGFR,EIF2AK1,ENGASE,EPM2AIP1,EXOC1,FEZ1,FGD2,FMNL3,FNBP4,FOX…	185
Cancer,Organismal Injury and Abnormalities,Reproductive System Disease	Endometrial cancer	0.00026	0.0171			ACTN3,ADAMTS9,ADD1,AGBL5,AKR1C1/AKR1C2,ALDH2,AMD1,ANKRD17,ANKRD26,ANKRD36C,AP2B1,ARHGAP45,ARHGEF11,ARHGEF17,ARID3B,ASXL2,ATAD2,ATP6V0A2,AXIN1,BAHD1,BCLAF1,BTBD9,C11orf94,CAB39L,CAMP,CARD11,CCDC54,CDH9,CEP162,CHID1,CHST11,CNNM1,CPLANE1,CPSF2,CR1L,CRYAB,CSMD1,CTAGE1,CTSD,CXCL2,CYP19A1,DACH2,DCLK1,DCUN1D4,DTYMK,EEF1B2,EGFR,EIF2AK1,EIF2AK3,ENGASE,EXOC1,FEZ1,FNBP4,FOXJ3,FRY,FSTL5,GJC3,GPR174,GPR21,HDA…	155
Cancer,Organismal Injury and Abnormalities,Reproductive System Disease	Development of genital tumor	0.000284	0.0183			ACAN,ACTL6B,ACTN3,ADAMTS9,ADD1,AGBL5,AKR1C1/AKR1C2,ALDH2,AMD1,ANAPC2,ANKRD17,ANKRD26,ANKRD36C,AP2B1,ARHGAP45,ARHGEF11,ARHGEF17,ARID3B,ASXL2,ATAD2,ATP6V0A2,AXIN1,BAHD1,BCLAF1,BTBD9,C11orf94,CAB39L,CAMP,CARD11,CCDC54,CCT6A,CDH9,CEP162,CHID1,CHST11,CNNM1,CPLANE1,CPSF2,CR1L,CRYAB,CSMD1,CTAGE1,CTSD,CTU1,CXCL2,CYP19A1,DACH2,DCLK1,DCUN1D4,DEF8,DMBX1,DNAJC5G,DTYMK,EEF1B2,EGFR,EIF2AK1,EIF2AK3,ENGASE,EXOC1…	185
Cancer,Organismal Injury and Abnormalities,Reproductive System Disease	Uterine tumor	0.000287	0.0183			ACTN3,ADAMTS9,ADD1,AGBL5,AKR1C1/AKR1C2,ALDH2,AMD1,ANKRD17,ANKRD26,ANKRD36C,AP2B1,ARHGAP45,ARHGEF11,ARHGEF17,ARID3B,ASXL2,ATAD2,ATP6V0A2,AXIN1,BAHD1,BCLAF1,BTBD9,C11orf94,CAB39L,CAMP,CARD11,CCDC54,CDH9,CEP162,CHID1,CHST11,CNNM1,CPLANE1,CPSF2,CR1L,CRYAB,CSMD1,CTAGE1,CTSD,CXCL2,CYP19A1,DACH2,DCLK1,DCUN1D4,DEF8,DTYMK,EEF1B2,EGFR,EIF2AK1,EIF2AK3,ENGASE,EXOC1,FEZ1,FNBP4,FOXJ3,FRY,FSTL5,FTH1,GJC3,GPR174…	167
Cancer,Gastrointestinal Disease,Organismal Injury and Abnormalities	Hepatobiliary carcinoma	0.000291	0.0183			ABCG1,ACAN,ADAD2,ADAMTS9,ADD1,ADRA2A,AKR1C1/AKR1C2,ALDH2,ANAPC2,ANKRD17,ANKRD26,AP3S1,ARHGAP45,ARHGEF11,ARHGEF17,ARL6IP1,ARMH4,ARPC5,ATAD2,ATP8B3,AXIN1,B3GALT1,BAHD1,BCLAF1,C2orf81,CAB39L,CARD11,CCDC182,CCT6A,CDH9,CDK10,CEP162,CLDN2,COL5A3,CPLANE1,CSMD1,CTSD,CXCL2,DALRD3,DCLK1,DERL1,DMXL1,DZIP3,EGFR,EIF2AK3,ENGASE,EVA1B,EXOC1,FAM227A,FBP1,FEZ1,FMNL3,FNBP4,FRY,FSTL5,GABRD,GALT,GLUD1,GUSB,HAS1,HDAC…	161
Cancer,Organismal Injury and Abnormalities	Connective or soft tissue tumor	0.000293	0.0183		-1.319	ABCG1,ACAN,ACMSD,ACTL6B,ADAD2,ADAMTS9,ADD1,ADHFE1,AGBL5,AKR1C1/AKR1C2,ALDH2,ANAPC2,ANGPT4,ANKRD17,ANKRD26,ANKRD36C,AP2B1,AP3S1,ARHGAP45,ARHGEF11,ARHGEF17,ARMH4,ASXL2,ATAD2,ATP6V0A2,ATP8B3,AXIN1,B3GALT1,BAHD1,BCLAF1,BTBD10,BTBD9,C11orf94,C2orf15,CA10,CAMP,CARD11,CCDC54,CD1B,CDH9,CDK10,CDK3,CDYL,CEP162,CHID1,CHST12,CLDN2,CNNM1,COL5A3,COLCA2,COX7B,CPLANE1,CPNE1,CPSF2,CR1L,CRYAB,CSMD1,CTAGE1,CTSD,CTT…	254
Developmental Disorder,Neurological Disease,Psychological Disorders	Behavioral deficit	0.000298	0.0183		1.212	ABCG1,ACTL6B,ADRA2A,ALDH2,ARHGEF11,ARSA,DMBX1,FEZ1,ITPRID2,KCNC3,PDE1B,PREP,RBM3,TGFBR2	14
Hereditary Disorder,Neurological Disease,Organismal Injury and Abnormalities,Skeletal and Muscular Disorders	Autosomal dominant Charcot-Marie-Tooth disease axonal type 2K	0.000302	0.0183			GDAP1,JPH1	2
Tissue Morphology	Density of glial progenitor cells	0.000302	0.0183			EGFR,PARD3	2
Cell-mediated Immune Response,Cellular Development,Cellular Function and Maintenance,Cellular Growth and Proliferation,Embryonic Development,Hematological System Development and Function,Hematopoiesis,Lymphoid Tissue Structure and Development,Organ Development,Organismal Development,Tissue Development	Proliferation of double-positive thymocyte	0.000302	0.0183			ABCG1,MCF2L	2
Organismal Functions	Repair of vasculature	0.000302	0.0183			RTN4,S1PR2	2
Cancer,Organismal Injury and Abnormalities	Tumorigenesis of embryonic cancer cell lines	0.000302	0.0183			CRYAB,LDHB	2
Neurological Disease,Skeletal and Muscular Disorders	Muscle spasticity	0.000308	0.0185			ACTL6B,ADRA2A,DARS1,EIF2AK1,GABRD,VAMP1	6
Cancer,Gastrointestinal Disease,Organismal Injury and Abnormalities	Hepatobiliary neoplasm	0.000327	0.0195		1.992	ABCG1,ACAN,ADAD2,ADAMTS9,ADD1,ADRA2A,AGBL5,AKR1C1/AKR1C2,ALDH2,ANAPC2,ANKRD17,ANKRD26,ANKRD36C,AP3S1,ARHGAP45,ARHGEF11,ARHGEF17,ARL6IP1,ARMH4,ARPC5,ATAD2,ATP8B3,AXIN1,B3GALT1,BAHD1,BCLAF1,C2orf81,CAB39L,CARD11,CCDC182,CCT6A,CDH9,CDK10,CEP162,CHST12,CLDN2,COL5A3,CPLANE1,CR1L,CSMD1,CTAGE1,CTSD,CXCL2,DALRD3,DCLK1,DERL1,DMXL1,DZIP3,EGFR,EIF2AK3,ENGASE,EVA1B,EXOC1,FAM227A,FBP1,FEZ1,FMNL3,FNBP4,FRY,FST…	184
Cancer,Organismal Injury and Abnormalities	Malignant solid organ tumor	0.000338	0.02			ABCG1,ACAN,ACMSD,ACTL6B,ADAD2,ADAMTS9,ADD1,ADHFE1,AGBL5,AKR1C1/AKR1C2,ALDH2,ANAPC2,ANGPT4,ANKRD17,ANKRD26,ANKRD36C,AP2B1,AP3S1,ARHGAP45,ARHGEF11,ARHGEF17,ARMH4,ASXL2,ATAD2,ATP6V0A2,ATP8B3,AXIN1,B3GALT1,BAHD1,BCLAF1,BTBD10,BTBD9,C11orf94,C2orf15,C2orf81,CA10,CAMP,CARD11,CCDC54,CD1B,CDH9,CDK10,CDK3,CDYL,CEP162,CHID1,CHST12,CLDN2,COL5A3,COLCA2,COX7B,CPLANE1,CPNE1,CPSF2,CR1L,CRYAB,CSMD1,CTAGE1,CTSD,C…	258
Cancer,Organismal Injury and Abnormalities	Malignant connective or soft tissue neoplasm	0.000342	0.0201		-0.975	ABCG1,ACAN,ACMSD,ACTL6B,ADAD2,ADAMTS9,ADD1,ADHFE1,AGBL5,AKR1C1/AKR1C2,ALDH2,ANAPC2,ANGPT4,ANKRD17,ANKRD26,ANKRD36C,AP2B1,AP3S1,ARHGAP45,ARHGEF11,ARHGEF17,ARMH4,ASXL2,ATAD2,ATP6V0A2,ATP8B3,AXIN1,B3GALT1,BAHD1,BCLAF1,BTBD10,BTBD9,C11orf94,C2orf15,CA10,CAMP,CARD11,CCDC54,CD1B,CDH9,CDK10,CDK3,CDYL,CEP162,CHID1,CHST12,CLDN2,CNNM1,COL5A3,COLCA2,COX7B,CPLANE1,CPNE1,CPSF2,CR1L,CRYAB,CSMD1,CTAGE1,CTSD,CTT…	251
Cancer,Organismal Injury and Abnormalities	Upper aerodigestive tract carcinoma	0.000365	0.0212			ACAN,ADD1,AMD1,ANKRD17,ANKRD26,ANKRD36C,AP2B1,ARID3B,ATP6V0A2,AXIN1,BAHD1,BTBD9,C2orf81,CA10,CDH9,CEP162,CHST11,CNBP,CPLANE1,CRYAB,CSMD1,CXCL2,DACH2,DALRD3,DCLK1,DZIP3,EEF1G,EGFR,EXOC1,FEZ1,FGD2,FMNL3,FOXJ3,FRY,FTH1,GALT,GFOD1,HNRNPA1,HNRNPD,HOXC4,HPS3,IKZF1,INTS7,ITPRID2,JPH1,MACROD2,MCF2L,MMP27,MORF4L1,MSTN,NCL,NXNL2,NYNRIN,OTOF,PABPC4L,PARD3,PLIN4,PNPT1,PPP1CB,PRDM2,QKI,RBBP6,RBM26,RHBDF2,RIC8…	89
Cancer,Organismal Injury and Abnormalities	Thoracic neoplasm	0.000369	0.0213		1.951	ABRAXAS2,ACAN,ACMSD,ANGPT4,ANKRD17,ANKRD26,ANKRD36C,AP3S1,ARHGEF11,ARHGEF17,ARL6IP1,ARPC5,ASXL2,ATAD2,ATP8B3,AXIN1,B3GALT1,BCLAF1,C2orf81,CAMP,CARD11,CD1B,CDH9,CEP162,CHST12,CLDN2,CNNM1,COL5A3,CPLANE1,CRYAB,CSMD1,CTAGE1,CTSD,CTTNBP2NL,CXCL2,CYP19A1,DACH2,DCLK1,DCUN1D4,DERL1,DMBX1,DMXL1,EEF1B2,EEF1G,EGFR,EID2B,EIF2AK1,EIF2AK3,ENGASE,EPM2AIP1,EXOC1,FAM177B,FBP1,FEZ1,FRY,FTH1,GABRD,GDAP1,GPM6B,GPR17…	148
Neurological Disease	Movement Disorders	0.0004	0.0229		0.663	ACTL6B,ACTN3,ADRA2A,ALDH2,ARSA,ATP1B2,BTBD9,COX4I1,COX7B,CRYAB,CTSD,CYP19A1,DCLK1,EIF2AK1,FTH1,GABRD,GDAP1,GPM6B,HDAC5,IP6K2,ITPA,KCNAB1,KCNC3,LDHA,LDHB,LPL,NDUFAB1,NDUFAF5,NDUFB7,NDUFC1,NEFL,NGRN,NPBWR1,OTOF,PDE1B,PFDN1,PFN1,PLXNA2,PPP1CB,PRDM2,PTPRR,QKI,RELB,RGS4,RPL13A,RPL31,RPS4X,RTN4,RTN4R,S1PR2,SLURP1,ST8SIA1,TGFBR2,TMEM240,USP18,VAMP1	56
Cancer,Organismal Injury and Abnormalities,Respiratory Disease	Lung tumor	0.00041	0.0233		1.951	ABRAXAS2,ACAN,ACMSD,ANGPT4,ANKRD17,ANKRD26,ANKRD36C,AP3S1,ARHGEF11,ARHGEF17,ARL6IP1,ARPC5,ASXL2,ATAD2,ATP8B3,AXIN1,B3GALT1,BCLAF1,C2orf81,CAMP,CARD11,CD1B,CDH9,CEP162,CHST12,CLDN2,CNNM1,COL5A3,CPLANE1,CRYAB,CSMD1,CTAGE1,CTSD,CTTNBP2NL,CXCL2,CYP19A1,DACH2,DCLK1,DCUN1D4,DERL1,DMBX1,DMXL1,EEF1B2,EEF1G,EGFR,EID2B,EIF2AK1,EIF2AK3,ENGASE,EPM2AIP1,EXOC1,FAM177B,FBP1,FEZ1,FRY,FTH1,GABRD,GDAP1,GPM6B,GPR17…	147
Cell Signaling,Post-Translational Modification,Protein Synthesis	Assembly of Respiratory chain complex I	0.000417	0.0235			NDUFAB1,NDUFAF1,NDUFAF5,NDUFB7,NDUFB8,NDUFC1	6
Cancer,Organismal Injury and Abnormalities	Intrathoracic malignant tumor	0.000458	0.0256		1.822	ABRAXAS2,ACAN,ACMSD,ANGPT4,ANKRD17,ANKRD26,ANKRD36C,AP3S1,ARHGEF11,ARHGEF17,ARL6IP1,ARPC5,ASXL2,ATAD2,ATP8B3,AXIN1,B3GALT1,BCLAF1,C2orf81,CAMP,CARD11,CD1B,CDH9,CEP162,CHST12,CLDN2,CNNM1,COL5A3,CPLANE1,CRYAB,CSMD1,CTAGE1,CTSD,CTTNBP2NL,CXCL2,CYP19A1,DACH2,DCLK1,DCUN1D4,DERL1,DMBX1,DMXL1,EEF1B2,EEF1G,EGFR,EID2B,EIF2AK1,EIF2AK3,ENGASE,EPM2AIP1,EXOC1,FAM177B,FBP1,FEZ1,FRY,FTH1,GABRD,GDAP1,GPM6B,GPR17…	146
Cancer,Cell Death and Survival,Organismal Injury and Abnormalities,Tumor Morphology	Cell death of cancer cells	0.000487	0.0271	Decreased	-2.1	EGFR,EIF2AK3,IKZF1,KLF10,MITF,PIK3CB,RBM8A,RPL13A,RPL31,RPL37A,RPL7,RPL7A,RPS11,RPS14,RPS19,RPS27A,RPS28,RTN4,TNFRSF10C,UBE2I,VEGFC	21
Cancer,Gastrointestinal Disease,Organismal Injury and Abnormalities	Oral cancer	0.000495	0.0273			AMD1,ANKRD17,ANKRD26,AP2B1,ATP6V0A2,BAHD1,BTBD9,CEP162,CNBP,CRYAB,CSMD1,CXCL2,DACH2,DALRD3,EGFR,EXOC1,FGD2,FRY,GALT,HNRNPA1,HNRNPD,HOXC4,IKZF1,INTS7,ITPRID2,JPH1,MCF2L,MMP27,MSTN,NCL,NYNRIN,OTOF,PNPT1,PPP1CB,PRDM2,QKI,RBBP6,RBM26,RIC8A,RNASE9,S100A8,SDK1,SHTN1,TCP1,TGFBR2,THUMPD2,TMEM223,TSHZ1,USP42,VEGFC,VPS54	51
Cancer,Organismal Injury and Abnormalities,Respiratory Disease	Lung carcinoma	0.000523	0.0286	Increased	2.182	ABRAXAS2,ACAN,ACMSD,ANGPT4,ANKRD17,ANKRD26,ANKRD36C,AP3S1,ARHGEF11,ARHGEF17,ARL6IP1,ARPC5,ASXL2,ATAD2,ATP8B3,AXIN1,B3GALT1,BCLAF1,C2orf81,CAMP,CARD11,CD1B,CDH9,CEP162,CHST12,CLDN2,CNNM1,COL5A3,CPLANE1,CRYAB,CSMD1,CTAGE1,CTSD,CTTNBP2NL,CXCL2,CYP19A1,DACH2,DCLK1,DCUN1D4,DERL1,DMBX1,DMXL1,EEF1B2,EEF1G,EGFR,EID2B,EIF2AK3,ENGASE,EPM2AIP1,EXOC1,FAM177B,FBP1,FEZ1,FRY,FTH1,GABRD,GDAP1,GPM6B,GPR174,GPR21,…	140
Gene Expression,Protein Synthesis	Translation of mRNA	0.000527	0.0287			DARS1,EGFR,EIF1,EIF2AK1,EIF2AK3,IMPACT,RBM3,RPL13A,RPL30,RPS14,RPS28,RPS4X	12
Neurological Disease,Skeletal and Muscular Disorders	Neuromuscular disease	0.000532	0.0287			ACTL6B,ACTN3,ADRA2A,ALDH2,COX4I1,COX7B,COX8A,CRYAB,DARS1,DCLK1,EIF2AK1,EIF2AK3,FTH1,GABRD,GPM6B,HDAC5,HNRNPA1,IP6K2,KCNAB1,KCNC3,LDHA,LDHB,LPL,NDUFAB1,NDUFAF5,NDUFB7,NDUFB8,NDUFC1,NEFL,NGRN,NPBWR1,OTOF,PDE1B,PFDN1,PFN1,PNPT1,PPP1CB,PRDM2,QKI,RELB,RGS4,RPL13A,RPL31,RPS4X,RTN4,S1PR2,ST8SIA1,TRIM31,VAMP1	49
Cancer,Organismal Injury and Abnormalities,Reproductive System Disease	Tumorigenesis of reproductive tract	0.000543	0.029			ACAN,ACTL6B,ACTN3,ADAMTS9,ADD1,AGBL5,AKR1C1/AKR1C2,ALDH2,AMD1,ANAPC2,ANKRD17,ANKRD26,ANKRD36C,AP2B1,ARHGAP45,ARHGEF11,ARHGEF17,ARID3B,ASXL2,ATAD2,ATP6V0A2,AXIN1,BAHD1,BCLAF1,BTBD9,C11orf94,CAB39L,CAMP,CARD11,CCDC54,CCT6A,CDH9,CEP162,CHID1,CHST11,CNNM1,CPLANE1,CPSF2,CR1L,CRYAB,CSMD1,CTAGE1,CTSD,CTU1,CXCL2,CYP19A1,DACH2,DCLK1,DCUN1D4,DEF8,DMBX1,DNAJC5G,DTYMK,DZIP3,EEF1B2,EGFR,EIF2AK1,EIF2AK3,ENGASE…	187
Cancer,Organismal Injury and Abnormalities,Respiratory Disease	Lung cancer	0.000544	0.029		1.822	ABRAXAS2,ACAN,ACMSD,ANGPT4,ANKRD17,ANKRD26,ANKRD36C,AP3S1,ARHGEF11,ARHGEF17,ARL6IP1,ARPC5,ASXL2,ATAD2,ATP8B3,AXIN1,B3GALT1,BCLAF1,C2orf81,CAMP,CARD11,CD1B,CDH9,CEP162,CHST12,CLDN2,CNNM1,COL5A3,CPLANE1,CRYAB,CSMD1,CTAGE1,CTSD,CTTNBP2NL,CXCL2,CYP19A1,DACH2,DCLK1,DCUN1D4,DERL1,DMBX1,DMXL1,EEF1B2,EEF1G,EGFR,EID2B,EIF2AK1,EIF2AK3,ENGASE,EPM2AIP1,EXOC1,FAM177B,FBP1,FEZ1,FRY,FTH1,GABRD,GDAP1,GPM6B,GPR17…	145
Cancer,Organismal Injury and Abnormalities,Reproductive System Disease	Female genital neoplasm	0.000583	0.0308			ACAN,ACTL6B,ACTN3,ADAMTS9,ADD1,AGBL5,AKR1C1/AKR1C2,ALDH2,AMD1,ANAPC2,ANKRD17,ANKRD26,ANKRD36C,AP2B1,ARHGAP45,ARHGEF11,ARHGEF17,ARID3B,ASXL2,ATAD2,ATP6V0A2,AXIN1,BAHD1,BCLAF1,BTBD9,C11orf94,CAB39L,CAMP,CARD11,CCDC54,CCT6A,CDH9,CEP162,CHID1,CHST11,CNNM1,CPLANE1,CPSF2,CR1L,CRYAB,CSMD1,CTAGE1,CTSD,CTU1,CXCL2,CYP19A1,DACH2,DCLK1,DCUN1D4,DEF8,DMBX1,DNAJC5G,DTYMK,DZIP3,EEF1B2,EGFR,EIF2AK1,EIF2AK3,ENGASE…	187
Cancer,Gastrointestinal Disease,Organismal Injury and Abnormalities	Oral squamous cell carcinoma	0.000595	0.0312			AMD1,ANKRD17,ANKRD26,AP2B1,ATP6V0A2,BAHD1,BTBD9,CEP162,CNBP,CSMD1,CXCL2,DACH2,DALRD3,EGFR,EXOC1,FGD2,FRY,GALT,HNRNPA1,HNRNPD,HOXC4,IKZF1,INTS7,ITPRID2,JPH1,MCF2L,MMP27,MSTN,NCL,NYNRIN,OTOF,PNPT1,PPP1CB,PRDM2,QKI,RBBP6,RBM26,RIC8A,RNASE9,SDK1,SHTN1,TCP1,TGFBR2,THUMPD2,TMEM223,TSHZ1,VEGFC,VPS54	48
Cancer,Gastrointestinal Disease,Hepatic System Disease,Organismal Injury and Abnormalities	Hepatobiliary system cancer	0.000656	0.0342			ABCG1,ACAN,ADAD2,ADAMTS9,ADD1,ADRA2A,AKR1C1/AKR1C2,ALDH2,ANAPC2,ANKRD17,ANKRD26,AP3S1,ARHGAP45,ARHGEF11,ARHGEF17,ARL6IP1,ARMH4,ARPC5,ATAD2,ATP8B3,AXIN1,B3GALT1,BAHD1,BCLAF1,C2orf81,CAB39L,CARD11,CCDC182,CCT6A,CDH9,CDK10,CEP162,CLDN2,COL5A3,CPLANE1,CSMD1,CTSD,CXCL2,DALRD3,DCLK1,DERL1,DMXL1,DZIP3,EGFR,EIF2AK3,ENGASE,EVA1B,EXOC1,FAM227A,FBP1,FEZ1,FMNL3,FNBP4,FRY,FSTL5,GABRD,GALT,GLUD1,GUSB,HAS1,HDAC…	163
Cancer,Organismal Injury and Abnormalities,Reproductive System Disease	Uterine cancer	0.000687	0.0356			ACTN3,ADAMTS9,ADD1,AGBL5,AKR1C1/AKR1C2,ALDH2,AMD1,ANKRD17,ANKRD26,ANKRD36C,AP2B1,ARHGAP45,ARHGEF11,ARHGEF17,ARID3B,ASXL2,ATAD2,ATP6V0A2,AXIN1,BAHD1,BCLAF1,BTBD9,C11orf94,CAB39L,CAMP,CARD11,CCDC54,CDH9,CEP162,CHID1,CHST11,CNNM1,CPLANE1,CPSF2,CR1L,CRYAB,CSMD1,CTAGE1,CTSD,CXCL2,CYP19A1,DACH2,DCLK1,DCUN1D4,DEF8,DTYMK,EEF1B2,EGFR,EIF2AK1,EIF2AK3,ENGASE,EXOC1,FEZ1,FNBP4,FOXJ3,FRY,FSTL5,GJC3,GPR174,GPR2…	161
Protein Degradation,Protein Synthesis	Catabolism of protein	0.000766	0.0394		-0.543	ADAMTS9,ANAPC2,ATP1B2,AXIN1,BFAR,CCT6A,CPNE1,CRYAB,CTSD,DERL1,EGFR,IP6K2,LPL,MSTN,MT3,MTMR9,NACA,PFN1,PIK3CB,PREP,PSEN2,RBBP6,RTN4,SERPINE2,SPCS1,TAF9B,TCP1,TMPRSS4,TYSND1,UBE2I,USP18	31
Inflammatory Response,Organismal Injury and Abnormalities	Inflammation of epithelial tissue	0.000778	0.0397			CYP19A1,MGAT5,S100A8	3
Cancer,Gastrointestinal Disease,Hepatic System Disease,Organismal Injury and Abnormalities	Liver tumor	0.000821	0.0414		1.992	ABCG1,ACAN,ADAD2,ADAMTS9,ADD1,ADRA2A,AGBL5,AKR1C1/AKR1C2,ALDH2,ANAPC2,ANKRD17,ANKRD26,ANKRD36C,AP3S1,ARHGAP45,ARHGEF11,ARHGEF17,ARL6IP1,ARMH4,ARPC5,ATAD2,ATP8B3,AXIN1,B3GALT1,BAHD1,BCLAF1,C2orf81,CAB39L,CARD11,CCDC182,CCT6A,CDH9,CDK10,CEP162,CHST12,CLDN2,CPLANE1,CR1L,CSMD1,CTAGE1,CTSD,CXCL2,DALRD3,DCLK1,DERL1,DMXL1,DZIP3,EGFR,ENGASE,EVA1B,EXOC1,FAM227A,FBP1,FEZ1,FMNL3,FNBP4,FRY,FSTL5,FTH1,GABARAP…	175
Cancer,Organismal Injury and Abnormalities,Reproductive System Disease	Female genital carcinoma	0.000822	0.0414			ACAN,ACTL6B,ACTN3,ADAMTS9,ADD1,AGBL5,AKR1C1/AKR1C2,ALDH2,AMD1,ANAPC2,ANKRD17,ANKRD26,ANKRD36C,AP2B1,ARHGAP45,ARHGEF11,ARHGEF17,ARID3B,ASXL2,ATAD2,AXIN1,BAHD1,BCLAF1,BTBD9,CAB39L,CARD11,CCDC54,CCT6A,CDH9,CEP162,CHST11,CNNM1,CPLANE1,CPSF2,CR1L,CRYAB,CSMD1,CTAGE1,CTSD,CTU1,CXCL2,CYP19A1,DACH2,DCLK1,DCUN1D4,DEF8,DMBX1,DNAJC5G,DTYMK,DZIP3,EEF1B2,EGFR,EIF2AK1,EIF2AK3,ENGASE,EXOC1,FEZ1,FNBP4,FOXJ3,FRY,F…	171
Cancer,Organismal Injury and Abnormalities,Reproductive System Disease	Prostatic adenocarcinoma	0.000855	0.0428			ACAN,ADAD2,ALDH2,ANKRD17,ANKRD36C,ARHGAP45,ARHGEF17,ARID3B,ARL6IP1,ASXL2,ATAD2,ATP8B3,CARD11,CD1B,CDK10,CDK3,COL5A3,CPLANE1,CPNE1,CR1L,CSMD1,CTSD,CYP19A1,DCLK1,DMBX1,DMXL1,EEF1B2,EEF1G,EGFR,EIF2AK3,EXOC1,FAM177B,FEZ1,FGD2,FMNL3,FOXJ3,FSCN1,FSTL5,HDAC5,HSPH1,IKZF1,IL13RA2,INTS7,IP6K2,KCNAB1,KCNC3,KCNH5,KCNJ13,KIAA0895,KXD1,KYAT3,LDB2,LIMCH1,LRRC75B,MAB21L2,MACROD2,METTL15,MGRN1,MPST,MRPL1,MYPN,NAC…	110
Cancer,Gastrointestinal Disease,Hepatic System Disease,Organismal Injury and Abnormalities	Liver carcinoma	0.000892	0.0436			ABCG1,ACAN,ADAD2,ADAMTS9,ADD1,ADRA2A,AKR1C1/AKR1C2,ALDH2,ANAPC2,ANKRD17,ANKRD26,AP3S1,ARHGAP45,ARHGEF11,ARHGEF17,ARL6IP1,ARMH4,ARPC5,ATAD2,ATP8B3,AXIN1,B3GALT1,BAHD1,BCLAF1,C2orf81,CAB39L,CARD11,CCDC182,CCT6A,CDH9,CDK10,CEP162,CLDN2,CPLANE1,CSMD1,CTSD,CXCL2,DALRD3,DCLK1,DERL1,DMXL1,DZIP3,EGFR,ENGASE,EVA1B,EXOC1,FAM227A,FBP1,FEZ1,FMNL3,FNBP4,FRY,FSTL5,GABRD,GALT,GLUD1,GUSB,HAS1,HIF3A,HNRNPA1,HOXC4…	150
Cancer,Gastrointestinal Disease,Hereditary Disorder,Organismal Injury and Abnormalities	Familial esophageal cancer	0.000896	0.0436			ALDH2,RHBDF2	2
Connective Tissue Disorders,Dermatological Diseases and Conditions,Developmental Disorder,Hereditary Disorder,Organismal Injury and Abnormalities,Skeletal and Muscular Disorders	Noonan syndrome-like disorder with loose anagen hair	0.000896	0.0436			PPP1CB,SHOC2	2
Cancer,Organismal Injury and Abnormalities,Reproductive System Disease,Tumor Morphology	Metastatic hormone receptor positive HER2 positive breast cancer	0.000896	0.0436			CYP19A1,EGFR	2
Cancer,Gastrointestinal Disease,Organismal Injury and Abnormalities	Oral cavity carcinoma	0.000987	0.0478			AMD1,ANKRD17,ANKRD26,AP2B1,ATP6V0A2,BAHD1,BTBD9,CEP162,CNBP,CSMD1,CXCL2,DACH2,DALRD3,EGFR,EXOC1,FGD2,FRY,GALT,HNRNPA1,HNRNPD,HOXC4,IKZF1,INTS7,ITPRID2,JPH1,MCF2L,MMP27,MSTN,NCL,NYNRIN,OTOF,PNPT1,PPP1CB,PRDM2,QKI,RBBP6,RBM26,RIC8A,RNASE9,SDK1,SHTN1,TCP1,TGFBR2,THUMPD2,TMEM223,TSHZ1,USP42,VEGFC,VPS54	49
Behavior,Digestive System Development and Function	Feeding	0.00113	0.0544		-0.742	ANKRD26,ATP1B2,BBS12,CTSD,DMBX1,EFNA3,FOXF2,GABRD,IL13RA2,IMPACT,ITPRID2,JPH1,LPAR2,MRTFA,MSTN,PMCH,RGS4,SLURP1	18
Cell Signaling,Post-Translational Modification,Protein Synthesis	Assembly of protein-protein complex	0.00114	0.0546			ADD1,ARPC5,CRYAB,DARS1,IMPACT,MITF,NDUFAB1,NDUFAF1,NDUFAF5,NDUFB7,NDUFB8,NDUFC1,PARD3,PSEN2,WASF3	15
Digestive System Development and Function,Organismal Development	Morphology of palate	0.00115	0.0548			FOXF2,SIM2,TGFBR2,TSHZ1	4
Cancer,Organismal Injury and Abnormalities	Neoplasia of cells	0.00117	0.0554		-0.172	ABCG1,ABRAXAS2,ACAN,ACTL6B,ADAD2,ADAMTS9,ADD1,ALDH2,AMD1,ANGPT4,ANKRD17,ANKRD26,ANKRD36C,AP2B1,ARHGEF17,ARL6IP1,ASXL2,ATAD2,ATP6V0A2,AXIN1,B3GALT1,BAHD1,BBS12,BCLAF1,BTBD10,BTBD9,C11orf94,C2orf81,CARD11,CDH9,CDK3,CEP162,CNBP,COL5A3,COX7B,CPLANE1,CPNE1,CR1L,CRYAB,CSMD1,CTAGE1,CXCL2,DACH2,DALRD3,DCLK1,DEF8,DMBX1,DMXL1,DNAJC5G,DYNLL2,DZIP3,EEF1G,EGFR,EIF2AK1,EIF2AK3,EXOC1,FAM76A,FEZ1,FGD2,FMNL3,FOXF…	194
Cancer,Organismal Injury and Abnormalities,Reproductive System Disease	Breast or ovarian cancer	0.00119	0.0558			ACAN,ACTL6B,ADAMTS9,AKR1C1/AKR1C2,ANAPC13,ANAPC2,ANKRD36C,ARHGAP45,ARHGEF11,ARHGEF17,ARID3B,ARPC5,ASXL2,ATAD2,BAHD1,BCLAF1,CAB39L,CARD11,CCT6A,CDK3,CEP162,CHST11,CLDN2,CNNM1,COL5A3,COX4I1,CPLANE1,CRYAB,CSMD1,CTSD,CTU1,CXCL2,CYP19A1,DCLK1,DERL1,DMBX1,DMXL1,DNAJC5G,DZIP3,EEF1B2,EGFR,EIF1,EIF2AK1,EIF2AK3,EPM2AIP1,EXOC1,FAM227A,FEZ1,FRY,FSCN1,FSTL5,FTH1,GABRD,GDAP1,GLUD1,GPM6B,GPR174,GPR180,GPR65,GST…	137
Cancer,Organismal Injury and Abnormalities	Breast or pancreatic cancer	0.00126	0.0588			ACAN,ACTL6B,ADAD2,ADAMTS9,ADRA2A,AGBL5,AKR1C1/AKR1C2,AMD1,ANAPC13,ANAPC2,ANGPT4,ANKRD36C,AP3S1,ARHGAP45,ARHGEF11,ARHGEF17,ARID3B,ARPC5,ASXL2,ATAD2,BAHD1,BCLAF1,BFAR,CA10,CAB39L,CARD11,CCT6A,CDH9,CDK3,CEP162,CHST11,CLDN2,CNNM1,COL5A3,COX4I1,CPLANE1,CRYAB,CSMD1,CTAGE1,CTSD,CTU1,CXCL2,CYP19A1,DCLK1,DERL1,DMBX1,DMXL1,DNAJC5G,DZIP3,EEF1B2,EGFR,EIF1,EIF2AK1,EIF2AK3,ENGASE,EPM2AIP1,EVA1B,EXOC1,FAM227A,F…	172
Cancer,Organismal Injury and Abnormalities,Reproductive System Disease	Female genital tract cancer	0.00127	0.0588			ACAN,ACTL6B,ACTN3,ADAMTS9,ADD1,AGBL5,AKR1C1/AKR1C2,ALDH2,AMD1,ANAPC2,ANKRD17,ANKRD26,ANKRD36C,AP2B1,ARHGAP45,ARHGEF11,ARHGEF17,ARID3B,ASXL2,ATAD2,ATP6V0A2,AXIN1,BAHD1,BCLAF1,BTBD9,C11orf94,CAB39L,CAMP,CARD11,CCDC54,CCT6A,CDH9,CEP162,CHID1,CHST11,CNNM1,CPLANE1,CPSF2,CR1L,CRYAB,CSMD1,CTAGE1,CTSD,CTU1,CXCL2,CYP19A1,DACH2,DCLK1,DCUN1D4,DEF8,DMBX1,DNAJC5G,DTYMK,DZIP3,EEF1B2,EGFR,EIF2AK1,EIF2AK3,ENGASE…	181
Cancer,Organismal Injury and Abnormalities,Reproductive System Disease	Uterine carcinoma	0.00138	0.0634			ACTN3,ADAMTS9,ADD1,AGBL5,AKR1C1/AKR1C2,ALDH2,AMD1,ANKRD17,ANKRD26,ANKRD36C,AP2B1,ARHGAP45,ARHGEF11,ARHGEF17,ARID3B,ASXL2,ATAD2,AXIN1,BAHD1,BCLAF1,BTBD9,CAB39L,CARD11,CCDC54,CDH9,CEP162,CHST11,CNNM1,CPLANE1,CPSF2,CR1L,CRYAB,CSMD1,CTAGE1,CTSD,CXCL2,CYP19A1,DACH2,DCLK1,DCUN1D4,DEF8,DTYMK,EEF1B2,EGFR,EIF2AK1,EIF2AK3,ENGASE,EXOC1,FEZ1,FNBP4,FOXJ3,FRY,FSTL5,GPR174,GPR21,HDAC5,HIF3A,HPS3,HSPH1,IKZF1,IL1…	149
Cancer,Cell Death and Survival,Organismal Injury and Abnormalities,Tumor Morphology	Necrosis of tumor	0.00143	0.0653	Decreased	-2.047	CRYAB,EGFR,EIF2AK3,IKZF1,KLF10,MITF,PIK3CB,RBM8A,RPL13A,RPL31,RPL37A,RPL7,RPL7A,RPS11,RPS14,RPS19,RPS27A,RPS28,RTN4,TGFBR2,TNFRSF10C,UBE2I,VEGFC	23
Cancer,Organismal Injury and Abnormalities,Reproductive System Disease	Breast cancer	0.00152	0.069			ACTL6B,ADAMTS9,AKR1C1/AKR1C2,ANAPC13,ANAPC2,ARHGAP45,ARHGEF11,ARID3B,ARPC5,ASXL2,ATAD2,BAHD1,CAB39L,CARD11,CDK3,CEP162,CHST11,CLDN2,CNNM1,COL5A3,COX4I1,CPLANE1,CRYAB,CSMD1,CTSD,CTU1,CXCL2,CYP19A1,DERL1,DMXL1,DZIP3,EGFR,EIF1,EIF2AK1,EIF2AK3,EPM2AIP1,FAM227A,FEZ1,FRY,FSCN1,FTH1,GABRD,GDAP1,GLUD1,GPR174,GPR180,GPR65,GSTM3,HDAC5,HNRNPA1,IKZF1,KLF10,KRT73,LARP4B,LIMCH1,LPCAT2,LPL,MACROD2,MITF,MMP27,NC…	105
Cancer,Gastrointestinal Disease,Organismal Injury and Abnormalities	Upper gastrointestinal tract cancer	0.00155	0.0702			ABCG1,ACAN,ACMSD,ADAMTS9,ADHFE1,ADRA2A,AKR1C1/AKR1C2,ALDH2,AMD1,ANKRD17,ANKRD26,ANKRD36C,AP2B1,ARHGEF11,ARHGEF17,ARID3B,ARL6IP1,ARSA,ASXL2,ATAD2,ATP6V0A2,ATP8B3,AXIN1,BAHD1,BTBD10,BTBD9,C11orf94,C2orf81,CA10,CAB39L,CARD11,CCDC182,CCT6A,CDH9,CEP162,CHST11,CNBP,CPLANE1,CR1L,CRYAB,CSMD1,CTAGE1,CTSD,CXCL2,DACH2,DALRD3,DCLK1,DMXL1,EEF1G,EFNA3,EGFR,EIF2AK1,EIF2AK3,EXOC1,FAM227A,FGD2,FMNL3,FNBP4,FOXJ3,F…	160
Cancer,Organismal Injury and Abnormalities	Multiple cancers	0.0016	0.0715			ACAN,ACTL6B,ADAMTS9,AKR1C1/AKR1C2,ANAPC13,ANAPC2,ANKRD36C,ARHGAP45,ARHGEF11,ARHGEF17,ARID3B,ARPC5,ASXL2,ATAD2,AXIN1,BAHD1,BCLAF1,CAB39L,CARD11,CCT6A,CDK3,CEP162,CHST11,CLDN2,CNNM1,COL5A3,COX4I1,CPLANE1,CRYAB,CSMD1,CTSD,CTU1,CXCL2,CYP19A1,DCLK1,DERL1,DMBX1,DMXL1,DNAJC5G,DZIP3,EEF1B2,EGFR,EIF1,EIF2AK1,EIF2AK3,EPM2AIP1,EXOC1,FAM227A,FEZ1,FRY,FSCN1,FSTL5,FTH1,GABRD,GDAP1,GLUD1,GPM6B,GPR174,GPR180,GPR…	140
Cancer,Gastrointestinal Disease,Organismal Injury and Abnormalities	Non-colon gastrointestinal cancer	0.0016	0.0715			ABCG1,ACAN,ACMSD,ADAMTS9,ADHFE1,ADRA2A,AGBL5,AKR1C1/AKR1C2,ALDH2,AMD1,ANKRD17,ANKRD26,ANKRD36C,AP2B1,ARHGEF11,ARHGEF17,ARID3B,ARL6IP1,ARSA,ASXL2,ATAD2,ATP6V0A2,ATP8B3,AXIN1,BAHD1,BTBD10,BTBD9,C11orf94,C2orf81,CA10,CAB39L,CARD11,CCDC182,CCT6A,CDH9,CEP162,CHST11,CNBP,CPLANE1,CPNE1,CR1L,CRYAB,CSMD1,CTAGE1,CTSD,CXCL2,DACH2,DALRD3,DCLK1,DMXL1,EEF1G,EFNA3,EGFR,EIF2AK1,EIF2AK3,EXOC1,FAM227A,FEZ1,FGD2,FM…	167
Cancer,Gastrointestinal Disease,Organismal Injury and Abnormalities	Upper gastrointestinal carcinoma	0.00164	0.0726			ABCG1,ACAN,ACMSD,ADAMTS9,ADHFE1,AKR1C1/AKR1C2,ALDH2,AMD1,ANKRD17,ANKRD26,ANKRD36C,AP2B1,ARHGEF11,ARHGEF17,ARID3B,ARL6IP1,ARSA,ASXL2,ATAD2,ATP6V0A2,ATP8B3,AXIN1,BAHD1,BTBD10,BTBD9,C11orf94,C2orf81,CA10,CAB39L,CARD11,CCDC182,CCT6A,CDH9,CEP162,CHST11,CNBP,CPLANE1,CR1L,CRYAB,CSMD1,CTAGE1,CTSD,CXCL2,DACH2,DALRD3,DCLK1,DMXL1,EEF1G,EFNA3,EGFR,EIF2AK1,EXOC1,FAM227A,FGD2,FMNL3,FNBP4,FOXJ3,FRY,FSTL5,FTH1,G…	156
Cancer,Organismal Injury and Abnormalities	Breast or gastric cancer	0.00167	0.0735			ABCG1,ACAN,ACMSD,ACTL6B,ADAMTS9,ADHFE1,ADRA2A,AKR1C1/AKR1C2,ALDH2,AMD1,ANAPC13,ANAPC2,ANKRD26,ANKRD36C,ARHGAP45,ARHGEF11,ARHGEF17,ARID3B,ARL6IP1,ARPC5,ARSA,ASXL2,ATAD2,ATP6V0A2,ATP8B3,AXIN1,BAHD1,BCLAF1,BTBD10,C11orf94,C2orf81,CAB39L,CARD11,CCDC182,CCT6A,CDH9,CDK3,CEP162,CHST11,CLDN2,CNNM1,COL5A3,COX4I1,CPLANE1,CR1L,CRYAB,CSMD1,CTAGE1,CTSD,CTU1,CXCL2,CYP19A1,DACH2,DCLK1,DERL1,DMBX1,DMXL1,DNAJC5G,…	194
Cell Morphology,Renal and Urological System Development and Function	Contraction of kidney cell lines	0.00177	0.0772			PLXNA2,RTN4R	2
Cell Death and Survival,Cell Morphology,Tissue Morphology	Loss of neural stem cells	0.00177	0.0772			RB1CC1,ST8SIA1	2
Cancer,Organismal Injury and Abnormalities,Reproductive System Disease	Mammary tumor	0.00192	0.0832		-0.848	ACTL6B,ADAMTS9,AKR1C1/AKR1C2,ANAPC13,ANAPC2,ARHGAP45,ARHGEF11,ARID3B,ARPC5,ASXL2,ATAD2,BAHD1,CAB39L,CAMP,CARD11,CDK3,CEP162,CHST11,CLDN2,CNNM1,COL5A3,COX4I1,CPLANE1,CRYAB,CSMD1,CTSD,CTU1,CXCL2,CYP19A1,DERL1,DMXL1,DZIP3,EGFR,EIF1,EIF2AK1,EIF2AK3,EPM2AIP1,FAM227A,FEZ1,FRY,FSCN1,FTH1,GABRD,GDAP1,GLUD1,GPR174,GPR180,GPR65,GSTM3,HDAC5,HNRNPA1,IKZF1,KLF10,KRT73,LARP4B,LIMCH1,LPCAT2,LPL,MACROD2,MITF,MMP…	108
Cancer,Gastrointestinal Disease,Hepatic System Disease,Organismal Injury and Abnormalities	Liver cancer	0.00197	0.0848			ABCG1,ACAN,ADAD2,ADAMTS9,ADD1,ADRA2A,AKR1C1/AKR1C2,ALDH2,ANAPC2,ANKRD17,ANKRD26,AP3S1,ARHGAP45,ARHGEF11,ARHGEF17,ARL6IP1,ARMH4,ARPC5,ATAD2,ATP8B3,AXIN1,B3GALT1,BAHD1,BCLAF1,C2orf81,CAB39L,CARD11,CCDC182,CCT6A,CDH9,CDK10,CEP162,CLDN2,CPLANE1,CSMD1,CTSD,CXCL2,DALRD3,DCLK1,DERL1,DMXL1,DZIP3,EGFR,ENGASE,EVA1B,EXOC1,FAM227A,FBP1,FEZ1,FMNL3,FNBP4,FRY,FSTL5,GABRD,GALT,GLUD1,GUSB,HAS1,HIF3A,HNRNPA1,HOXC4…	152
Cancer,Organismal Injury and Abnormalities,Reproductive System Disease	Malignant neoplasm of male genital organ	0.002	0.0859			ACAN,ADAD2,ADRA2A,ALDH2,AMD1,ANKRD17,ANKRD36C,ARHGAP45,ARHGEF17,ARID3B,ARL6IP1,ASXL2,ATAD2,ATP8B3,AXIN1,B3GALT1,BCLAF1,CARD11,CD1B,CDK10,CDK3,COL5A3,CPLANE1,CPNE1,CR1L,CSMD1,CTSD,CYP19A1,DCLK1,DMBX1,DMXL1,EEF1B2,EEF1G,EGFR,EIF2AK1,EIF2AK3,EXOC1,FAM177B,FEZ1,FGD2,FMNL3,FOXJ3,FSCN1,FSTL5,GUSB,HDAC5,HPS3,HSPH1,IKZF1,IL13RA2,INTS7,IP6K2,KCNAB1,KCNC3,KCNH5,KCNJ13,KCNQ5,KIAA0895,KXD1,KYAT3,LDB2,LIMCH1,…	128
Gastrointestinal Disease,Hepatic System Disease,Organismal Injury and Abnormalities	Liver lesion	0.00202	0.0861		0.404	ABCG1,ACAN,ADAD2,ADAMTS9,ADD1,ADRA2A,AGBL5,AKR1C1/AKR1C2,ALDH2,ANAPC2,ANKRD17,ANKRD26,ANKRD36C,AP3S1,ARHGAP45,ARHGEF11,ARHGEF17,ARL6IP1,ARMH4,ARPC5,ATAD2,ATP8B3,AXIN1,B3GALT1,BAHD1,BCLAF1,C2orf81,CAB39L,CARD11,CCDC182,CCT6A,CDH9,CDK10,CEP162,CHST12,CLDN2,CPLANE1,CR1L,CSMD1,CTAGE1,CTSD,CXCL2,DALRD3,DCLK1,DERL1,DMXL1,DZIP3,EGFR,EIF2AK3,ENGASE,EVA1B,EXOC1,FAM227A,FBP1,FEZ1,FMNL3,FNBP4,FRY,FSTL5,FTH1…	179
Infectious Diseases	Infection by HIV-1	0.00212	0.0897	Decreased	-2.222	ADRA2A,AGBL5,ANAPC2,ASXL2,BAHD1,BCLAF1,CRYAB,DMXL1,EGFR,GABARAP,INTS7,KXD1,LPAR2,LPL,LYPD4,NDUFB7,NMT1,NXNL2,PSEN2,RB1CC1,RFPL1/RFPL3,RPL18,SFXN3,TCF20,TMPRSS4,TRMT6,ZBED5	27
Cell Death and Survival	Apoptosis	0.00217	0.0912		-0.507	ABCG1,ABRAXAS2,ALDH2,ANGPT4,ARHGEF11,ARHGEF17,ARID3B,ARL6IP1,ATAD2,AXIN1,BCLAF1,BFAR,CAB39L,CAMP,CDK3,CHST11,COL5A3,CR1L,CRYAB,CTSD,CXCL2,CYP19A1,CYP2J2,DTYMK,EGFR,EIF2AK1,EIF2AK3,FGD2,FOXF2,FTH1,GABARAP,GLUD1,GPM6B,GPR65,H1-0,HAS1,HDAC5,HNRNPA1,HSD17B10,HSPH1,IKZF1,IP6K2,KLF10,LDHA,LPAR2,MCF2L,MITF,MRTFA,MSTN,MT3,MTMR9,NCL,NDUFAF1,NEFL,NEURL1,PAK5,PARD3,PCBP2,PDE1B,PDLIM4,PFN1,PIK3CB,PNPT1,PRDM2…	101
Cancer,Organismal Injury and Abnormalities,Respiratory Disease	Stage I metastatic non-small cell lung carcinoma	0.00221	0.0925			EGFR,RPL7,RPS11,RPS27A	4
Cancer,Gastrointestinal Disease,Hepatic System Disease,Organismal Injury and Abnormalities	Bile duct carcinoma	0.00224	0.0931			ANKRD17,ANKRD26,ARHGEF11,AXIN1,C2orf81,COL5A3,EGFR,EIF2AK3,FRY,GUSB,HDAC5,IKZF1,INTS7,KCNAB1,KCNH5,L3HYPDH,LARP4B,LIMCH1,NOP16,PCBP2,PNPT1,RB1CC1,RBM26,RIC8A,RPL13A,RRAGA,ST8SIA1,TAF9B,TGFBR2,ZFYVE9,ZMAT5,ZNF280D	32
Cancer,Cell Death and Survival,Organismal Injury and Abnormalities,Tumor Morphology	Cell death of tumor cells	0.00234	0.0969	Decreased	-2.047	EGFR,EIF2AK3,IKZF1,KLF10,MITF,PIK3CB,RBM8A,RPL13A,RPL31,RPL37A,RPL7,RPL7A,RPS11,RPS14,RPS19,RPS27A,RPS28,RTN4,TGFBR2,TNFRSF10C,UBE2I,VEGFC	22
Cancer,Organismal Injury and Abnormalities,Reproductive System Disease	Prostatic carcinoma	0.0024	0.0988			ACAN,ADAD2,ALDH2,ANKRD17,ANKRD36C,ARHGAP45,ARHGEF17,ARID3B,ARL6IP1,ASXL2,ATAD2,ATP8B3,AXIN1,CARD11,CD1B,CDK10,CDK3,COL5A3,CPLANE1,CPNE1,CR1L,CSMD1,CTSD,CYP19A1,DCLK1,DMBX1,DMXL1,EEF1B2,EEF1G,EGFR,EIF2AK3,EXOC1,FAM177B,FEZ1,FGD2,FMNL3,FOXJ3,FSCN1,FSTL5,HDAC5,HSPH1,IKZF1,IL13RA2,INTS7,IP6K2,KCNAB1,KCNC3,KCNH5,KCNJ13,KIAA0895,KXD1,KYAT3,LDB2,LIMCH1,LRRC75B,MAB21L2,MACROD2,METTL15,MGRN1,MPST,MRPL1,MY…	112
Cancer,Gastrointestinal Disease,Hepatic System Disease,Organismal Injury and Abnormalities	Biliary tract carcinoma	0.00245	0.101			ANKRD17,ANKRD26,ARHGEF11,AXIN1,C2orf81,COL5A3,CSMD1,EGFR,EIF2AK3,FRY,GUSB,HDAC5,IKZF1,INTS7,KCNAB1,KCNH5,L3HYPDH,LARP4B,LIMCH1,NOP16,PCBP2,PNPT1,RB1CC1,RBM26,RIC8A,RPL13A,RRAGA,ST8SIA1,TAF9B,TGFBR2,ZFYVE9,ZMAT5,ZNF280D	33
Gene Expression	Expression of mRNA	0.00264	0.108		1.022	DARS1,EGFR,EIF1,EIF2AK1,EIF2AK3,IMPACT,PFN1,RBM3,RPL13A,RPL30,RPS14,RPS28,RPS4X,STAG2	14
Cellular Response to Therapeutics	Radioresistance of breast cancer cell lines	0.00292	0.116			PNPT1,UIMC1	2
Embryonic Development,Organismal Development,Tissue Development	Development of visceral endoderm	0.00292	0.116			CNBP,SMAD1	2
Cancer,Gastrointestinal Disease,Hereditary Disorder,Organismal Injury and Abnormalities	PTEN hamartoma tumor syndrome	0.00292	0.116			EGFR,PIK3CB	2
Carbohydrate Metabolism,Molecular Transport,Nucleic Acid Metabolism,Small Molecule Biochemistry	Quantity of UDP-N-acetylglucosamine	0.00292	0.116			EGFR,MGAT5	2
Cardiovascular Disease,Organismal Injury and Abnormalities	Lesioning of aorta	0.00292	0.116			MRTFA,PFN1	2
Neurological Disease	Neurological signs	0.00315	0.124			ACTL6B,ACTN3,ADRA2A,ALDH2,COX4I1,COX7B,CRYAB,CYP19A1,DCLK1,GABRD,HDAC5,IP6K2,KCNAB1,KCNC3,LDHA,LDHB,LPL,NDUFAB1,NDUFAF5,NDUFB7,NDUFC1,NECTIN3,NEFL,NGRN,NPBWR1,OTOF,PDE1B,PFN1,PPP1CB,RBM3,RELB,RGS4,RPL10L,S1PR2,ST8SIA1,USP18,VAMP1	37
Cancer,Organismal Injury and Abnormalities,Reproductive System Disease	Breast or ovarian carcinoma	0.00331	0.13			ACAN,ACTL6B,ADAMTS9,AKR1C1/AKR1C2,ANAPC2,ANKRD36C,ARHGAP45,ARHGEF11,ARHGEF17,ARID3B,ARPC5,ASXL2,ATAD2,BAHD1,BCLAF1,CAB39L,CARD11,CCT6A,CEP162,CHST11,CLDN2,CNNM1,COL5A3,COX4I1,CPLANE1,CSMD1,CTSD,CTU1,CXCL2,CYP19A1,DCLK1,DERL1,DMBX1,DMXL1,DNAJC5G,DZIP3,EEF1B2,EGFR,EIF2AK1,EIF2AK3,EXOC1,FAM227A,FEZ1,FRY,FSCN1,FSTL5,GABRD,GDAP1,GLUD1,GPM6B,GPR174,GPR180,GPR65,HDAC5,HPS3,IKZF1,ITPA,KCNH5,KLK5,KRT73,LA…	116
Cellular Development,Cellular Growth and Proliferation,Connective Tissue Development and Function,Hematological System Development and Function,Hematopoiesis,Organismal Development,Tissue Development	Differentiation of erythroid cells	0.00335	0.131		1.522	EIF2AK1,RPS14,RPS19,S100A8,STAG2	5
Hereditary Disorder,Neurological Disease,Organismal Injury and Abnormalities	Familial encephalopathy	0.00356	0.138			ACBD6,ACTL6B,ACTN3,ADRA2A,ALDH2,ARL6IP1,ARSA,BBS12,C9orf72,CDK10,COX4I1,COX7B,COX8A,CPLANE1,CRYAB,CTSD,DARS1,DCLK1,EEF1B2,EGFR,EIF2AK1,FRY,GABRD,HDAC5,HNRNPA1,HSD17B10,IP6K2,ITPA,KCNAB1,KCNC3,KCNH5,KCNQ5,LDHA,LDHB,LPL,MACROD2,NDUFAB1,NDUFAF5,NDUFB7,NDUFB8,NDUFC1,NEFL,NGRN,NPBWR1,OTOF,PDE1B,PFN1,PNPT1,PPP1CB,PSEN2,RBM8A,RELB,RGS4,RPL10L,RTN4,S1PR2,SERPINE2,ST8SIA1,STAG2,TAF9B,TBC1D2,TMEM240,TUBB,U…	65
Hereditary Disorder,Neurological Disease,Organismal Injury and Abnormalities	Familial neurological disorder	0.00364	0.141			ACBD6,ACTL6B,ACTN3,ADRA2A,ALDH2,ARL6IP1,ARSA,ASXL2,BBS12,C9orf72,CDK10,COX4I1,COX7B,COX8A,CPLANE1,CRYAB,CSMD1,CTSD,CYP19A1,DARS1,DCLK1,EEF1B2,EGFR,EIF2AK1,FRY,FTH1,GABRD,GALT,GDAP1,GUSB,HDAC5,HNRNPA1,HSD17B10,IP6K2,ITPA,JPH1,KCNAB1,KCNC3,KCNH5,KCNQ5,LDHA,LDHB,LPL,MACROD2,MITF,NAV2,NDUFAB1,NDUFAF5,NDUFB7,NDUFB8,NDUFC1,NEFL,NGRN,NPBWR1,OTOF,PARD3,PDE1B,PFN1,PNPT1,PPP1CB,PSEN2,RBM8A,RELB,RGS4,RGS8,R…	80
Cardiovascular Disease,Hematological Disease,Organismal Injury and Abnormalities	Aregenerative anemia	0.00379	0.146			IKZF1,RPL18,RPS19,RPS28	4
Cellular Development,Cellular Growth and Proliferation,Connective Tissue Development and Function,Hematological System Development and Function,Hematopoiesis,Organismal Development,Tissue Development	Differentiation of erythroid precursor cells	0.00384	0.147		1.414	EGFR,EIF2AK1,HDAC5,RPS14,RPS19,S100A8,STAG2	7
Cell Death and Survival	Cell death of tumor cell lines	0.00389	0.148		-0.504	ABCG1,ARID3B,ARL6IP1,ATAD2,AXIN1,BCLAF1,CAB39L,CAMP,CARD11,CCT6A,CRYAB,CTSD,CYB5R1,CYP2J2,DTYMK,EGFR,EIF2AK1,EIF2AK3,FTH1,GPR65,HAS1,HDAC5,HNRNPA1,HSPH1,IKZF1,IP6K2,KLF10,LDHA,LPAR2,MITF,MSTN,MTMR9,NCL,NDUFAF1,PCBP2,PDE1B,PDLIM4,PIK3CB,PRDM2,PSEN2,PTMA,PTPRR,RASSF5,RBBP6,RELB,RPS19,RTN4,S100A8,S1PR2,SGMS1,SHD,SIM2,SMAD1,ST8SIA1,TCP1,TGFBR2,THUMPD2,TMBIM6,TNFRSF10C,TRMT6,UBE2I,UHRF2,UIMC1,USP18,VE…	66
Cancer,Organismal Injury and Abnormalities	Upper aero-digestive squamous cell carcinoma	0.00397	0.15			ADD1,AMD1,ANKRD17,ANKRD26,AP2B1,ATP6V0A2,BAHD1,BTBD9,C2orf81,CEP162,CNBP,CSMD1,CXCL2,DACH2,DALRD3,DCLK1,DZIP3,EEF1G,EGFR,EXOC1,FEZ1,FGD2,FRY,GALT,GFOD1,HNRNPA1,HNRNPD,HOXC4,HPS3,IKZF1,INTS7,ITPRID2,JPH1,MACROD2,MCF2L,MMP27,MSTN,NCL,NYNRIN,OTOF,PLIN4,PNPT1,PPP1CB,PRDM2,QKI,RBBP6,RBM26,RHBDF2,RIC8A,RNASE9,S100A8,SDK1,SHTN1,SIM2,SLC6A6,TCP1,TGFBR2,THUMPD2,TMEM223,TSHZ1,VEGFC,VPS54,ZC3HC1,ZNF709	64
Energy Production	Consumption of oxygen	0.00398	0.15		-0.263	ABCG1,ARHGEF11,CAB39L,CLDN2,FBP1,IMPACT,LDHA,LDHB,NPBWR1,PMCH,SLURP1,TMBIM6	12
Cancer,Organismal Injury and Abnormalities,Reproductive System Disease	Prostate cancer	0.00409	0.152			ACAN,ADAD2,ADRA2A,ALDH2,AMD1,ANKRD17,ANKRD36C,ARHGAP45,ARHGEF17,ARID3B,ARL6IP1,ASXL2,ATAD2,ATP8B3,AXIN1,B3GALT1,CARD11,CD1B,CDK10,CDK3,COL5A3,CPLANE1,CPNE1,CR1L,CSMD1,CTSD,CYP19A1,DCLK1,DMBX1,DMXL1,EEF1B2,EEF1G,EGFR,EIF2AK1,EIF2AK3,EXOC1,FAM177B,FEZ1,FGD2,FMNL3,FOXJ3,FSCN1,FSTL5,GUSB,HDAC5,HPS3,HSPH1,IKZF1,IL13RA2,INTS7,IP6K2,KCNAB1,KCNC3,KCNH5,KCNJ13,KCNQ5,KIAA0895,KXD1,KYAT3,LDB2,LIMCH1,LRRC75B…	124
Cancer,Dermatological Diseases and Conditions,Organismal Injury and Abnormalities	Hyperplasia of skin	0.0041	0.152		0.726	EGFR,PARD3,PIK3CB,PSEN2,RELB,S100A8,TGFBR2,VEGFC,WDFY3	9
Lipid Metabolism,Molecular Transport,Small Molecule Biochemistry	Quantity of ganglioside GM3	0.00412	0.152			CTSD,SGMS1,ST8SIA1	3
Cellular Assembly and Organization	Formation of cytoskeleton	0.00412	0.152	Decreased	-2.005	ADD1,ARHGEF11,ARHGEF17,COL5A3,CRYAB,EGFR,GPR65,LIMCH1,LPAR2,MCF2L,MRTFA,NEFL,PDLIM4,PFN1,RTN4,S1PR2,STMN2,TGFBR2,TUBB,WASF3	20
Developmental Disorder,Neurological Disease,Psychological Disorders	Hyperactive behavior	0.00416	0.153		1.32	ABCG1,ACTL6B,ARHGEF11,ARSA,DMBX1,FEZ1,ITPRID2,KCNC3,PDE1B,TGFBR2	10
Organ Morphology,Reproductive System Development and Function,Tissue Development	Involution of mammary gland	0.00418	0.153			CYP19A1,MRTFA,SIM2,TGFBR2	4
Cell Morphology,Hematological Disease,Humoral Immune Response,Immunological Disease,Lymphoid Tissue Structure and Development	Lack of B-1a lymphocytes	0.00433	0.155			CARD11,IKZF1	2
Nutritional Disease	Starvation	0.00433	0.155			DMBX1,SLC17A6	2
Organ Development,Reproductive System Development and Function	Function of prostate gland	0.00433	0.155			CYP19A1,SERPINE2	2
Cell-To-Cell Signaling and Interaction	Transduction of tumor cell lines	0.00433	0.155			NCL,USP42	2
Neurological Disease,Organismal Injury and Abnormalities,Psychological Disorders	Disorder of basal ganglia	0.00446	0.159			ACTN3,ADRA2A,ALDH2,ARSA,COX4I1,COX7B,CRYAB,DCLK1,FTH1,GABRD,HDAC5,IP6K2,KCNAB1,LDHA,LDHB,LPL,NDUFAB1,NDUFAF5,NDUFB7,NDUFC1,NEFL,NGRN,NPBWR1,OTOF,PDE1B,PFDN1,PFN1,PPP1CB,PRDM2,RELB,RGS4,RPL13A,RPL31,RPS4X,RTN4,S1PR2,ST8SIA1,VAMP1	38
Hereditary Disorder,Organismal Injury and Abnormalities,Psychological Disorders	Familial psychiatric disease	0.00463	0.164			ACBD6,ACTL6B,ACTN3,ADRA2A,ALDH2,ARSA,C9orf72,COX4I1,COX7B,CRYAB,CSMD1,CTSD,DCLK1,EIF2AK1,GABRD,HDAC5,HNRNPA1,IP6K2,KCNAB1,LDHA,LDHB,LPL,MACROD2,NDUFAB1,NDUFAF5,NDUFB7,NDUFC1,NEFL,NGRN,NPBWR1,OTOF,PDE1B,PFN1,PPP1CB,PSEN2,RELB,RGS4,RTN4R,S1PR2,ST8SIA1,STAG2,VAMP1	42
Cell Morphology,Nervous System Development and Function,Neurological Disease,Tissue Morphology	Abnormal morphology of neurites	0.00473	0.167			ACTL6B,ARSA,DCLK1,GDAP1,GPM6B,NEFL,PAK5,PARD3,PFN1,PLXNA2,TGFBR2	11
Hereditary Disorder,Neurological Disease,Organismal Injury and Abnormalities,Psychological Disorders,Skeletal and Muscular Disorders	Huntington Disease	0.00475	0.167			ACTN3,ADRA2A,ALDH2,COX4I1,COX7B,CRYAB,DCLK1,GABRD,HDAC5,IP6K2,KCNAB1,LDHA,LDHB,LPL,NDUFAB1,NDUFAF5,NDUFB7,NDUFC1,NEFL,NGRN,NPBWR1,OTOF,PDE1B,PFN1,PPP1CB,RELB,RGS4,S1PR2,ST8SIA1,VAMP1	30
Tissue Morphology	Morphology of abdominopelvic fat	0.00485	0.167			ABCG1,BBS12,GLUD1,ITPRID2,LPL,MSTN,PRDX5,S1PR2	8
Cell Death and Survival	Apoptosis of tumor cell lines	0.00498	0.167		-0.569	ABCG1,ARID3B,ATAD2,AXIN1,BCLAF1,CAB39L,CAMP,CRYAB,CTSD,CYP2J2,DTYMK,EGFR,EIF2AK3,FTH1,GPR65,HAS1,HDAC5,HNRNPA1,IKZF1,IP6K2,KLF10,LDHA,MITF,MSTN,MTMR9,NCL,NDUFAF1,PCBP2,PDE1B,PDLIM4,PIK3CB,PRDM2,PSEN2,PTMA,RASSF5,RBBP6,RELB,RPS19,RTN4,S100A8,S1PR2,SGMS1,SIM2,SMAD1,ST8SIA1,TCP1,TGFBR2,TMBIM6,TNFRSF10C,UBE2I,UHRF2,UIMC1,USP18,WNT16	54
Cancer,Organismal Injury and Abnormalities	Ductal carcinoma	0.00499	0.167			ACAN,ADAD2,ADRA2A,AGBL5,AMD1,ANAPC2,ANGPT4,ANKRD17,ANKRD26,AP3S1,ARHGEF11,ARHGEF17,ARPC5,AXIN1,BFAR,C2orf81,CA10,CAB39L,CARD11,CDH9,CNNM1,COL5A3,COX4I1,CSMD1,CTAGE1,CTU1,CXCL2,CYP19A1,DCLK1,DERL1,DZIP3,EGFR,EIF2AK1,EIF2AK3,ENGASE,EVA1B,FRY,FSTL5,GABRD,GDAP1,GUSB,HAS1,HDAC5,IKZF1,INTS7,ITPRID2,KCNAB1,KCNC3,KCNH5,KCNJ13,KCNQ5,KRT73,L3HYPDH,LARP4B,LDB2,LIMCH1,LPCAT2,MAB21L2,MACROD2,MCF2L,MITF,MYPN,N…	105
Carbohydrate Metabolism	Quantity of carbohydrate	0.00515	0.167		0.756	ABCG1,ADRA2A,BBS12,CAMP,CHST11,CYP19A1,CYP2J2,EGFR,EIF2AK3,FBP1,GLUD1,GUSB,HAS1,HDAC5,IL13RA2,ITPRID2,LPL,MGAT5,NPBWR1,PIK3CB,PMCH,PSEN2,RGS4,SGMS1,TGFBR2,TMBIM6	26
Cellular Assembly and Organization,Tissue Development	Formation of filaments	0.0053	0.167		-1.781	ADD1,ARHGEF11,ARHGEF17,CRYAB,EGFR,GPR65,LIMCH1,LPAR2,MCF2L,MGAT5,MRTFA,NEFL,PDLIM4,PFN1,RTN4,S1PR2,SEPTIN12,STMN2,TGFBR2,TUBB,WASF3	21
Cell Morphology,Cellular Function and Maintenance	Autophagy	0.00544	0.167		-1.411	ARL6IP1,ARSA,C9orf72,CAMP,CRYAB,CTSD,DYNLL2,EGFR,EIF2AK1,EIF2AK3,EXOC1,GABARAP,HSD17B10,MITF,MTMR9,NAF1,PIK3CB,RB1CC1,RPL10L,RPL7A,RRAGA,S100A8,SHOC2,TBC1D2,TECPR1,TMBIM6,WDFY3	27
Cardiovascular System Development and Function,Embryonic Development,Nervous System Development and Function,Organ Development,Organismal Development,Tissue Development,Visual System Development and Function	Angiogenesis of eye	0.00547	0.167		-0.246	CRYAB,HIF3A,MGAT5,S1PR2,VEGFC	5
Cellular Assembly and Organization,Neurological Disease,Organismal Development,Tissue Development	Formation of amyloid fibrils	0.0055	0.167			CRYAB,PSEN2,STMN2,TCP1	4
Cell Morphology,Connective Tissue Development and Function	Contraction of fibroblasts	0.00551	0.167			ALDH2,MRTFA,TGFBR2	3
Developmental Disorder	Autism spectrum disorder or intellectual disability	0.00558	0.167			ACBD6,ACTL6B,ADRA2A,ANKRD17,ARHGEF11,ARSA,ASXL2,CDK10,CSMD1,EEF1B2,FRY,GABRD,HSD17B10,KCNQ5,LARP4B,MACROD2,MGST1,MITF,NEFL,POLR3C,PREP,PTPN4,RBM8A,RPL10L,RTN4R,SDK1,SLC17A6,SMAD1,STAG2,TAF9B,TANC1,TCF20,TSHZ1,TUBB,WDFY3	35
Cellular Assembly and Organization,Cellular Function and Maintenance	Organization of cytoskeleton	0.00572	0.167		-1.441	ABCG1,ACTL6B,ADD1,ADRA2A,ANAPC2,ARHGEF17,ARPC5,ARSA,AXIN1,C9orf72,CDK10,CEP162,CPLANE1,CRYAB,CYP19A1,DCLK1,EFNA3,EGFR,FEZ1,FMNL3,FSCN1,GABARAP,GPM6B,GPR65,HDAC5,MGAT5,MRTFA,MSTN,MT3,NECTIN3,NEFL,NEURL1,PAK5,PARD3,PDLIM4,PFDN1,PFN1,PSEN2,RASSF5,RELB,RPS14,RTN4,RTN4R,S100A8,S1PR2,SDK1,SHTN1,SLITRK2,SMAD1,ST8SIA1,STK38L,STMN2,TUBB,UBE2I,VEGFC,VPS54,WASF3	57
Cancer,Gastrointestinal Disease,Organismal Injury and Abnormalities	Pancreaticobiliary carcinoma	0.00572	0.167			ACAN,ADAD2,ADRA2A,AGBL5,AKR1C1/AKR1C2,AMD1,ANGPT4,ANKRD17,ANKRD26,AP3S1,ARHGEF11,ARHGEF17,AXIN1,BFAR,C2orf81,CA10,CARD11,CDH9,CNNM1,COL5A3,CSMD1,CTAGE1,CTSD,CTU1,CXCL2,DCLK1,DERL1,DZIP3,EGFR,EIF2AK3,ENGASE,EVA1B,FMNL3,FRY,FSTL5,GABRD,GUSB,HAS1,HDAC5,IKZF1,INTS7,ITPRID2,KCNAB1,KCNC3,KCNH5,KCNJ13,KCNQ5,L3HYPDH,LARP4B,LDB2,LIMCH1,LPCAT2,MAB21L2,MACROD2,MCF2L,MITF,MYPN,NAV2,NCL,NECTIN3,NOP16,NPBWR1,O…	96
Cell Morphology,Cellular Assembly and Organization,Cellular Function and Maintenance,Nervous System Development and Function	Extension of neurites	0.00573	0.167		-0.775	ANAPC2,C9orf72,DCLK1,EFNA3,FEZ1,MT3,RTN4,RTN4R,SHTN1,UBE2I	10
Cell Death and Survival,Nervous System Development and Function	Cell viability of nervous tissue cell lines	0.0058	0.167		1.054	C9orf72,DTYMK,EIF2AK3,LDHA,PPP1CB,SKP1,TUBB	7
Gastrointestinal Disease,Organismal Injury and Abnormalities	Esophageal lesion	0.00599	0.167			ALDH2,ANKRD36C,ARID3B,AXIN1,C2orf81,CA10,CDH9,CHST11,CXCL2,DACH2,EGFR,EIF2AK3,FOXJ3,FSCN1,FTH1,GFOD1,IL13RA2,PABPC4L,PARD3,PLIN4,PMCH,PRDM2,RBBP6,RHBDF2,RPL10L,S100A8,SIM2,TGFBR2,TSHZ1,ZC3HC1,ZNF761	31
Cancer,Organismal Injury and Abnormalities,Reproductive System Disease	Metastasis of cervical cancer cell lines	0.00599	0.167			VEGFC,ZNF350	2
Dermatological Diseases and Conditions,Hereditary Disorder,Organ Morphology,Organismal Injury and Abnormalities	Diffuse palmoplantar keratoderma	0.00599	0.167			RHBDF2,SLURP1	2
Digestive System Development and Function,Organ Morphology,Organismal Development	Length of small intestine	0.00599	0.167			EGFR,FOXF2	2
Digestive System Development and Function,Gastrointestinal Disease,Organismal Development,Organismal Injury and Abnormalities,Tissue Morphology	Abnormal morphology of soft palate	0.00599	0.167			FOXF2,TSHZ1	2
Cellular Development,Cellular Growth and Proliferation,Nervous System Development and Function,Tissue Development	Proliferation of Schwann cells	0.006	0.167			EGFR,MSTN,NEFL,SERPINE2	4
Cancer,Organismal Injury and Abnormalities	Extrapulmonary squamous cell carcinoma	0.0062	0.167			ABCG1,ACAN,ADAD2,ADD1,AMD1,ANGPT4,ANKRD17,ANKRD26,ANKRD36C,AP2B1,ARHGEF17,ATAD2,ATP6V0A2,AXIN1,BAHD1,BCLAF1,BTBD9,C2orf81,CARD11,CDH9,CDK3,CEP162,CNBP,COL5A3,CPNE1,CSMD1,CXCL2,DACH2,DALRD3,DCLK1,DEF8,DZIP3,EEF1G,EGFR,EIF2AK1,EXOC1,FEZ1,FGD2,FRY,FSTL5,GABRD,GALT,GFOD1,GPR174,HDAC5,HIF3A,HNRNPA1,HNRNPD,HOXC4,HPS3,ICA1L,IKZF1,INTS7,ITPRID2,JPH1,KCNH5,KCNQ5,KRT73,KYAT3,LDHA,LPCAT2,MACROD2,MCF2L,MDH1B…	116
Neurological Disease	Hypomyelination	0.00622	0.167			ARSA,DARS1,EIF2AK3,QKI,TGFBR2	5
Embryonic Development,Organismal Development	Development of head	0.00623	0.167		-1.523	ADAMTS9,ARHGEF11,ATP1B2,AXIN1,BBS12,CHST3,CNBP,CPLANE1,CRYAB,CTSD,CYP19A1,DCLK1,EFNA3,EGFR,FOXF2,GABRD,HIF3A,HPS3,IKZF1,MAB21L2,MGAT5,MITF,MRTFA,NAV2,NECTIN3,NXNL2,PARD3,PFDN1,PLXNA2,PSEN2,RTN4R,S1PR2,SFXN3,SIM2,SLC17A6,SMAD1,ST8SIA1,STK38L,TCF20,TGFBR2,TSHZ1,VEGFC	42
Cell Morphology,Cellular Function and Maintenance,Nervous System Development and Function,Tissue Morphology	Length of axons	0.0063	0.167			PLXNA2,RTN4R,SHTN1	3
Cancer,Gastrointestinal Disease,Organismal Injury and Abnormalities	Hepato-pancreato-biliary cancer	0.00632	0.167			ABCG1,ACAN,ADAD2,ADAMTS9,ADD1,ADRA2A,AGBL5,AKR1C1/AKR1C2,ALDH2,AMD1,ANAPC2,ANGPT4,ANKRD17,ANKRD26,AP3S1,ARHGAP45,ARHGEF11,ARHGEF17,ARL6IP1,ARMH4,ARPC5,ATAD2,ATP8B3,AXIN1,B3GALT1,BAHD1,BCLAF1,BFAR,C2orf81,CA10,CAB39L,CARD11,CCDC182,CCT6A,CDH9,CDK10,CEP162,CLDN2,CNNM1,COL5A3,CPLANE1,CSMD1,CTAGE1,CTSD,CTU1,CXCL2,DALRD3,DCLK1,DERL1,DMXL1,DZIP3,EGFR,EIF2AK3,ENGASE,EVA1B,EXOC1,FAM227A,FBP1,FEZ1,FMNL3,F…	187
Cancer,Dermatological Diseases and Conditions,Organismal Injury and Abnormalities	Skin carcinoma	0.00635	0.167			ABCG1,ACAN,ADAD2,AKR1C1/AKR1C2,ALDH2,ANGPT4,ANKRD26,ANKRD36C,ARHGEF11,ASXL2,ATP8B3,AXIN1,B3GALT1,BCLAF1,C2orf81,CAMP,CARD11,CCDC54,CD1B,CDH9,CDK3,CDYL,CHST12,CPLANE1,CPNE1,CSMD1,CTAGE1,CTTNBP2NL,CYB5R1,CYP19A1,DACH2,DCLK1,DMBX1,DMXL1,DZIP3,EGFR,EIF2AK1,FRY,FSTL5,GFOD1,GPR174,HMBS,IKZF1,ITPRID2,JPH1,KCNC3,KCNH5,KCNQ5,KIAA0895,KRT73,KXD1,KYAT3,L3HYPDH,LDB2,LDHA,LIMCH1,LPCAT2,MDH1B,MITF,MORF4L1,MPST…	108
Cancer,Gastrointestinal Disease,Organismal Injury and Abnormalities	Pancreaticobiliary cancer	0.00646	0.167			ACAN,ADAD2,ADRA2A,AGBL5,AKR1C1/AKR1C2,AMD1,ANGPT4,ANKRD17,ANKRD26,AP3S1,ARHGEF11,ARHGEF17,AXIN1,BFAR,C2orf81,CA10,CARD11,CDH9,CNNM1,COL5A3,CSMD1,CTAGE1,CTSD,CTU1,CXCL2,DCLK1,DERL1,DMXL1,DZIP3,EGFR,EIF2AK3,ENGASE,EVA1B,FMNL3,FRY,FSTL5,GABRD,GUSB,HAS1,HDAC5,IKZF1,INTS7,ITPRID2,KCNAB1,KCNC3,KCNH5,KCNJ13,KCNQ5,L3HYPDH,LARP4B,LDB2,LIMCH1,LPCAT2,MAB21L2,MACROD2,MCF2L,MITF,MYPN,NAV2,NCL,NECTIN3,NOP16,NP…	99
Infectious Diseases	Infection of cervical cancer cell lines	0.0069	0.167	Decreased	-2.409	AGBL5,ANAPC2,ASXL2,BAHD1,BCLAF1,DMXL1,EGFR,FOXF2,GABARAP,INTS7,LPAR2,LPL,LYPD4,MGAT5,NDUFB7,NMT1,RB1CC1,TRMT6,ZBED5	19
Organismal Injury and Abnormalities	Oxidative stress	0.007	0.167		-0.243	FTH1,GDAP1,HSD17B10,MSTN,PRDX5,SGMS1	6
Carbohydrate Metabolism	Consumption of carbohydrate	0.00708	0.167			CAB39L,LDHA,RRAGA,TMBIM6	4
Nucleic Acid Metabolism,Small Molecule Biochemistry	Biosynthesis of nucleoside triphosphate	0.00712	0.167		-1.633	CAB39L,DTYMK,EIF2AK3,FBP1,NDUFAF1,PASK,PSEN2,SGMS1,TMBIM6	9
Cellular Movement,Connective Tissue Development and Function	Cell movement of fibroblast cell lines	0.00721	0.167		-1.092	AMD1,ARHGEF11,CRYAB,EGFR,FSCN1,HAS1,MGAT5,PIK3CB,RTN4,VEGFC,WASF3	11
Cancer,Gastrointestinal Disease,Organismal Injury and Abnormalities	Pancreatobiliary tumor	0.0073	0.167			ACAN,ADAD2,ADD1,ADRA2A,AGBL5,AKR1C1/AKR1C2,AMD1,ANGPT4,ANKRD17,ANKRD26,AP3S1,ARHGEF11,ARHGEF17,AXIN1,BCLAF1,BFAR,C2orf81,CA10,CARD11,CDH9,CNNM1,COL5A3,CSMD1,CTAGE1,CTSD,CTU1,CXCL2,DCLK1,DERL1,DMXL1,DZIP3,EGFR,EIF2AK3,ENGASE,EVA1B,FMNL3,FRY,FSTL5,GABRD,GUSB,HAS1,HDAC5,IKZF1,IL13RA2,INTS7,ITPRID2,KCNAB1,KCNC3,KCNH5,KCNJ13,KCNQ5,L3HYPDH,LARP4B,LDB2,LDHA,LIMCH1,LPCAT2,MAB21L2,MACROD2,MCF2L,MITF,MRPL3…	109
Cancer,Gastrointestinal Disease,Organismal Injury and Abnormalities	Pancreaticobiliary neoplasm	0.0073	0.167			ACAN,ADAD2,ADD1,ADRA2A,AGBL5,AKR1C1/AKR1C2,AMD1,ANGPT4,ANKRD17,ANKRD26,AP3S1,ARHGEF11,ARHGEF17,AXIN1,BCLAF1,BFAR,C2orf81,CA10,CARD11,CDH9,CNNM1,COL5A3,CSMD1,CTAGE1,CTSD,CTU1,CXCL2,DCLK1,DERL1,DMXL1,DZIP3,EGFR,EIF2AK3,ENGASE,EVA1B,FMNL3,FRY,FSTL5,GABRD,GUSB,HAS1,HDAC5,IKZF1,IL13RA2,INTS7,ITPRID2,KCNAB1,KCNC3,KCNH5,KCNJ13,KCNQ5,L3HYPDH,LARP4B,LDB2,LDHA,LIMCH1,LPCAT2,MAB21L2,MACROD2,MCF2L,MITF,MRPL3…	109
Humoral Immune Response,Protein Synthesis	Quantity of IgE	0.00735	0.167		-0.896	CARD11,HOXC4,IL13RA2,LPAR2,PTGDR2,RELB	6
Cancer,Organismal Injury and Abnormalities,Reproductive System Disease	Recurrent breast cancer	0.00747	0.167			CYP19A1,EGFR,PIK3CB,TGFBR2,TUBB	5
Neurological Disease	Dyskinesia	0.00749	0.167			ACTN3,ADRA2A,ALDH2,COX4I1,COX7B,CRYAB,DCLK1,GABRD,HDAC5,IP6K2,KCNAB1,KCNC3,LDHA,LDHB,LPL,NDUFAB1,NDUFAF5,NDUFB7,NDUFC1,NEFL,NGRN,NPBWR1,OTOF,PDE1B,PFN1,PPP1CB,RELB,RGS4,S1PR2,ST8SIA1,VAMP1	31
Nervous System Development and Function	Development of central nervous system	0.00762	0.167		-0.384	ARSA,ATP1B2,CHST3,CNBP,COX7B,CPLANE1,CYP19A1,DCLK1,EFNA3,EGFR,FOXJ3,IKZF1,MRTFA,NAV2,PARD3,PFDN1,PSEN2,QKI,RTN4,RTN4R,S100A8,SIM2,SLC17A6,SMAD1,ST8SIA1,TCF20,TGFBR2,VEGFC,WASF3	29
Hematological Disease	Failure of bone marrow	0.00772	0.167			ALDH2,IKZF1,PFN1,RPL18,RPS19,RPS28	6
Neurological Disease,Skeletal and Muscular Disorders	Limb spasticity	0.00789	0.167			ADRA2A,DARS1	2
Cardiovascular Disease,Hereditary Disorder,Organismal Injury and Abnormalities,Skeletal and Muscular Disorders	Familial isolated restrictive cardiomyopathy	0.00789	0.167			CRYAB,MYPN	2
Endocrine System Development and Function,Energy Production,Lipid Metabolism,Small Molecule Biochemistry	Oxidation of dihydrotestosterone	0.00789	0.167			AKR1C1/AKR1C2,HSD17B10	2
Endocrine System Development and Function,Lipid Metabolism,Molecular Transport,Small Molecule Biochemistry	Concentration of dihydrotestosterone	0.00789	0.167			CYP19A1,VPS54	2
Cellular Development,Cellular Growth and Proliferation,Skeletal and Muscular System Development and Function	Proliferation of bone cell lines	0.00789	0.167			EGFR,KLF10	2
Cancer,Immunological Disease,Organismal Injury and Abnormalities,Reproductive System Disease	Hormone receptor-positive lymph node positive breast cancer	0.00789	0.167			CYP19A1,EGFR	2
Organ Development,Organ Morphology,Respiratory System Development and Function	Remodeling of lung	0.00789	0.167			HIF3A,PTGDR2	2
Cellular Compromise	Degradation of autophagosomes	0.00789	0.167			CTSD,TBC1D2	2
Developmental Disorder,Embryonic Development,Organismal Development,Tissue Morphology	Abnormal morphology of embryoblast	0.00792	0.167			ADAMTS9,EGFR,SMAD1,TRIM59,UBE2I	5
Cell-To-Cell Signaling and Interaction	Quantity of neurotransmitter	0.00795	0.167		-0.2	ADRA2A,ARHGEF11,BTBD9,FEV,FEZ1,FTH1,HPS3,MPST,PDE1B,RGS4	10
Hereditary Disorder,Neurological Disease,Organismal Injury and Abnormalities,Skeletal and Muscular Disorders	Autosomal dominant Charcot-Marie-Tooth disease type 2	0.00807	0.167			GDAP1,JPH1,NEFL	3
Digestive System Development and Function,Gastrointestinal Disease,Organismal Development,Organismal Injury and Abnormalities	Abnormal morphology of palate	0.00807	0.167			FOXF2,SIM2,TSHZ1	3
Cancer,Dermatological Diseases and Conditions,Organismal Injury and Abnormalities	Basal cell carcinoma	0.0081	0.167			ABCG1,ACAN,AKR1C1/AKR1C2,ALDH2,ANGPT4,ANKRD26,ANKRD36C,ARHGEF11,ASXL2,ATP8B3,AXIN1,B3GALT1,BCLAF1,CAMP,CARD11,CCDC54,CD1B,CDH9,CDK3,CDYL,CHST12,CPLANE1,CSMD1,CTAGE1,CTTNBP2NL,CYB5R1,CYP19A1,DACH2,DCLK1,DMBX1,DMXL1,DZIP3,EGFR,FRY,FSTL5,GFOD1,HMBS,IKZF1,ITPRID2,JPH1,KCNC3,KCNH5,KCNQ5,KIAA0895,KXD1,KYAT3,L3HYPDH,LDB2,LDHA,LIMCH1,MDH1B,MITF,MORF4L1,MPST,MTFR1,MYPN,NAV2,NCAPD3,NECTIN3,NYNRIN,OR56A1,OR…	96
Cancer,Organismal Injury and Abnormalities,Renal and Urological Disease	Bladder carcinoma	0.00811	0.167			ACAN,ACTL6B,ADAMTS9,AKR1E2,ASXL2,ATAD2,ATP6V0A2,BCLAF1,CARD11,CHST12,CPLANE1,CPNE1,CSMD1,CXCL2,DACH2,DMXL1,EGFR,EIF2AK3,ENGASE,FEZ1,FNBP4,FSTL5,GABRD,GJC3,GPR180,HDAC5,HNRNPA1,HPS3,IKZF1,IRF2BP1,KCNH5,LARP4B,MACROD2,MYPN,NDUFAF5,NPBWR1,NYNRIN,OTOF,PAK5,PARD3,PASK,PDLIM4,PIK3CB,PLXNA2,PSEN2,PTPN4,RB1CC1,RBBP6,RBM8A,RTN4,S100A8,SDK1,SLC4A8,STAG2,TGFBR2,TUBB,TYSND1,UIMC1,USP54,WASF3,ZC3HC1,ZNF709,ZN…	63
Cell Morphology,Cellular Function and Maintenance	Autophagy of endoplasmic reticulum	0.00811	0.167		-1.342	ARL6IP1,ARSA,HSD17B10,RPL10L,RPL7A,SHOC2,TECPR1	7
Cellular Function and Maintenance	Internalization of cells	0.00813	0.167		-0.526	AXIN1,CAMP,CLDN2,EGFR,EIF2AK1,MRTFA,NCL,PFN1,PIK3CB,QKI,RELB,RPL13A,RRAGA,SGMS1,SHOC2	15
Behavior	Hunched posture	0.00829	0.167			EIF2AK3,GPM6B,RELB,SLC17A6	4
Cellular Function and Maintenance	Cellular homeostasis	0.00878	0.167		-1.646	ABCG1,ADRA2A,ANGPT4,ANKRD26,ARHGEF11,ARL6IP1,ARSA,ATP1B2,ATP6V0A2,C9orf72,CAMP,CARD11,CHST3,CLDN2,COL5A3,CR1L,CRYAB,CSMD1,CTSD,CXCL2,CYP19A1,DYNLL2,EGFR,EIF2AK1,EIF2AK3,EXOC1,FTH1,GABARAP,GDAP1,GPR174,GPR21,HSD17B10,IKZF1,IL13RA2,ITPRID2,KLF10,LDHA,LPAR2,MCF2L,MITF,MSTN,MT3,MTMR9,NAF1,NDUFAB1,NMT1,PIK3CB,PMCH,PSEN2,RB1CC1,RELB,RPL10L,RPL7A,RRAGA,RTN4,S100A8,S1PR2,SHOC2,SKP1,SLC4A8,TBC1D2,TECPR1,T…	66
Cell Morphology,Cellular Assembly and Organization,Cellular Function and Maintenance,Nervous System Development and Function	Extension of axons	0.00878	0.167		-1.003	ANAPC2,C9orf72,DCLK1,MT3,RTN4,RTN4R,SHTN1	7
Post-Translational Modification,Protein Folding	Folding of protein	0.00878	0.167			CCT6A,CRYAB,DERL1,ENGASE,PFDN1,TBCA,TCP1	7
Cancer,Organismal Injury and Abnormalities,Reproductive System Disease	Breast carcinoma	0.00893	0.167			ACTL6B,ADAMTS9,ANAPC2,ARHGAP45,ARHGEF11,ARID3B,ARPC5,ASXL2,ATAD2,BAHD1,CAB39L,CARD11,CEP162,CHST11,CLDN2,CNNM1,COL5A3,COX4I1,CPLANE1,CSMD1,CTSD,CTU1,CXCL2,CYP19A1,DERL1,DMXL1,DZIP3,EGFR,EIF2AK1,EIF2AK3,FAM227A,FEZ1,FRY,FSCN1,GABRD,GDAP1,GLUD1,GPR174,GPR180,GPR65,HDAC5,IKZF1,KRT73,LARP4B,LIMCH1,MACROD2,MITF,MMP27,NDUFC1,NEURL1,NYNRIN,ORM2,OTOF,PABPC4L,PAK5,PARD3,PASK,PIK3CB,PLXNA2,PNPT1,PRDM2,PSEN…	82
Cancer,Organismal Injury and Abnormalities	Neoplasia of epithelial cells	0.00899	0.167			ABCG1,ACAN,ADAD2,ADD1,AMD1,ANGPT4,ANKRD17,ANKRD26,ANKRD36C,AP2B1,ARHGEF17,ARL6IP1,ASXL2,ATAD2,ATP6V0A2,AXIN1,BAHD1,BCLAF1,BTBD9,C2orf81,CARD11,CDH9,CDK3,CEP162,CNBP,COL5A3,CPNE1,CSMD1,CXCL2,DACH2,DALRD3,DCLK1,DEF8,DMXL1,DZIP3,EEF1G,EGFR,EIF2AK1,EXOC1,FEZ1,FGD2,FRY,FSTL5,GABRD,GALT,GFOD1,GPR174,H1-0,HDAC5,HIF3A,HNRNPA1,HNRNPD,HOXC4,HPS3,ICA1L,IKZF1,INTS7,ITPRID2,JPH1,KCNH5,KCNQ5,KRT73,KYAT3,LDHA,L…	127
Cancer,Organismal Injury and Abnormalities,Reproductive System Disease	Metastatic postmenopausal breast cancer	0.00905	0.167			CYP19A1,EGFR,PIK3CB	3
Cell Death and Survival	Apoptosis of mammary gland	0.00905	0.167			CYP19A1,PARD3,SIM2	3
Carbohydrate Metabolism,Molecular Transport,Small Molecule Biochemistry	Quantity of glycosaminoglycan	0.00962	0.167			CHST11,GUSB,HAS1,TGFBR2	4
Cancer,Gastrointestinal Disease,Organismal Injury and Abnormalities	Esophageal cancer	0.00964	0.167			ALDH2,ANKRD36C,ARID3B,AXIN1,C2orf81,CA10,CDH9,CHST11,DACH2,EGFR,EIF2AK3,FOXJ3,FSCN1,FTH1,GFOD1,PABPC4L,PARD3,PLIN4,PRDM2,RBBP6,RHBDF2,RPL10L,S100A8,SIM2,TGFBR2,TSHZ1,ZC3HC1,ZNF761	28
Gene Expression	Expression of RNA	0.00979	0.167		-0.283	ANAPC2,ARHGEF11,ARID3B,ASXL2,ATAD2,AXIN1,BAHD1,BCLAF1,CDK3,CNBP,CPNE1,CRYAB,CYP19A1,DARS1,DCLK1,DMBX1,EDF1,EGFR,EID2B,EIF1,EIF2AK1,EIF2AK3,FBP1,FEV,FOXF2,FOXJ3,H1-0,HDAC5,HIF3A,HNRNPA1,HNRNPD,HOXC4,HSPH1,IKZF1,IMPACT,IRF2BP1,KLF10,LDB2,LPAR2,MCF2L,MITF,MRTFA,MSTN,MT3,NCL,OVOL1,PCBP2,PFN1,PHF19,PIK3CB,POLR3C,PRDM2,PSEN2,PTMA,QKI,RB1CC1,RBBP6,RBM3,RELB,RPL13A,RPL30,RPS14,RPS27A,RPS28,RPS4X,SGMS1,SI…	80
Infectious Diseases	Infection of tumor cell lines	0.00981	0.167		-1.996	AGBL5,ANAPC2,AP2B1,ARPC5,ASXL2,BAHD1,BCLAF1,DMXL1,EGFR,FOXF2,GABARAP,INTS7,LPAR2,LPL,LYPD4,MGAT5,NDUFB7,NMT1,RB1CC1,TMPRSS4,TRMT6,ZBED5	22
Nervous System Development and Function,Tissue Morphology	Morphology of nervous tissue	0.01	0.167			ACTL6B,ARSA,BTBD9,CTSD,CYP19A1,DCLK1,EGFR,EIF2AK3,FEV,GDAP1,GPM6B,NEFL,NXNL2,OTOF,PAK5,PARD3,PFN1,PLXNA2,RBM3,RPS14,RTN4,RTN4R,SERPINE2,SHTN1,SIM2,SLC17A6,SMAD1,STK38L,TGFBR2,VAMP1	30
Cell Morphology,Hair and Skin Development and Function,Renal and Urological System Development and Function	Transepithelial electrical resistance of kidney cell lines	0.01	0.167			CLDN2,EGFR	2
Cell Morphology,Connective Tissue Development and Function	Contraction of fibroblast cell lines	0.01	0.167			PLXNA2,RTN4R	2
Protein Synthesis	Initiation of synthesis of protein	0.01	0.167			EIF1,EIF2AK1	2
Cell Morphology,Hematopoiesis,Humoral Immune Response,Immunological Disease,Lymphoid Tissue Structure and Development	Abnormal morphology of pro-B lymphocytes	0.01	0.167			IKZF1,VPREB1	2
Cellular Development,Connective Tissue Development and Function,Skeletal and Muscular System Development and Function,Tissue Development	Osteogenic differentiation of osteoblasts	0.01	0.167			MSTN,SMAD1	2
Gastrointestinal Disease,Organismal Development,Organismal Injury and Abnormalities	Meteorism	0.01	0.167			FOXF2,SIM2	2
Connective Tissue Development and Function,Skeletal and Muscular System Development and Function	Strength of vertebrae	0.01	0.167			TGFBR2,WNT16	2
Cancer,Organismal Injury and Abnormalities,Reproductive System Disease,Tumor Morphology	Advanced progressive breast cancer	0.01	0.167			CYP19A1,EGFR	2
Cell Death and Survival,Organismal Injury and Abnormalities	Apoptosis of epithelial cells	0.0101	0.167		-0.038	ALDH2,CAMP,CRYAB,CYP19A1,EGFR,EIF2AK3,FOXF2,KLF10,MITF,MRTFA,NCL,PARD3,RB1CC1,RELB,TMBIM6	15
Small Molecule Biochemistry	Biosynthesis of amide	0.0103	0.167	Decreased	-2.177	ACAN,CHST11,CHST12,CHST3,EIF2AK3,HAS1,PARD3,SGMS1,VEGFC	9
Endocrine System Development and Function,Molecular Transport,Small Molecule Biochemistry	Insulin secretion	0.0103	0.167		-1.981	ABCG1,CAMP,EGFR,RGS4	4
Cellular Assembly and Organization	Binding of zona pellucida	0.0103	0.167			ARSA,ATP8B3,CCT6A,TCP1	4
Cellular Compromise,Organismal Injury and Abnormalities	Atrophy of cells	0.0105	0.167		-0.447	CNBP,EIF2AK3,MSTN,PSEN2,SERPINE2	5
Cancer,Endocrine System Disorders,Organismal Injury and Abnormalities	Neuroendocrine carcinoma	0.0107	0.167			ACAN,ACMSD,ACTL6B,ANGPT4,ANKRD17,ANKRD36C,ARHGEF11,ARHGEF17,ARPC5,ATP6V0A2,AXIN1,B3GALT1,BCLAF1,C2orf81,CARD11,CD1B,CEP162,CNNM1,COL5A3,CPLANE1,CPNE1,CSMD1,CTAGE1,DACH2,DCUN1D4,DMBX1,DMXL1,EEF1G,EGFR,EIF2AK3,EXOC1,FBP1,FRY,FTH1,GPM6B,GPR174,GPR180,GUSB,HAS1,HDAC5,HOXC4,IKZF1,ITPRID2,KLK5,KRTAP27-1,KXD1,LDB2,MACROD2,METTL15,NACA,NAF1,NDUFAF5,NECTIN3,NYNRIN,OR8H1,OTOF,PABPC4L,PAK5,PASK,PDE1B,PREP,P…	86
Cellular Assembly and Organization,Tissue Development	Fibrogenesis	0.0107	0.167		-1.781	ADD1,ARHGEF11,ARHGEF17,CRYAB,EGFR,GPR65,LIMCH1,LPAR2,MCF2L,MGAT5,MRTFA,MYPN,NEFL,PDLIM4,PFN1,RTN4,S1PR2,SEPTIN12,STMN2,TGFBR2,TUBB,WASF3	22
Cell Morphology,Nervous System Development and Function,Tissue Morphology	Morphology of axons	0.0107	0.167			ARSA,DCLK1,GPM6B,NEFL,PARD3,PLXNA2,RTN4R,SHTN1	8
Embryonic Development,Organismal Development	Development of body axis	0.0109	0.167		-1.523	ADAMTS9,ARHGEF11,ATP1B2,AXIN1,BBS12,CHST3,CNBP,CPLANE1,CRYAB,CTSD,CYP19A1,DCLK1,EFNA3,EGFR,FOXF2,GABRD,HIF3A,HOXC4,HPS3,IKZF1,MAB21L2,MGAT5,MITF,MRTFA,NAV2,NECTIN3,NXNL2,PARD3,PFDN1,PLXNA2,PSEN2,RTN4R,S1PR2,SFXN3,SIM2,SLC17A6,SMAD1,ST8SIA1,STK38L,TCF20,TGFBR2,TSHZ1,VEGFC	43
Cancer,Dermatological Diseases and Conditions,Organismal Injury and Abnormalities	Hyperplasia of epidermis	0.011	0.167		0.808	EGFR,PSEN2,RELB,S100A8,TGFBR2,VEGFC,WDFY3	7
Embryonic Development,Organ Development,Organismal Development,Reproductive System Development and Function,Tissue Development	Lactation	0.0111	0.167			AXIN1,EGFR,EIF2AK3,MRTFA,NEURL1	5
Neurological Disease,Organismal Injury and Abnormalities,Psychological Disorders	Temporal lobe atrophy	0.0111	0.167			ARSA,C9orf72,NEFL,PSEN2	4
Cancer,Organismal Injury and Abnormalities	Squamous-cell carcinoma	0.0111	0.167			ABCG1,ACAN,ADAD2,ADD1,AMD1,ANGPT4,ANKRD17,ANKRD26,ANKRD36C,AP2B1,ARHGEF17,ARL6IP1,ASXL2,ATAD2,ATP6V0A2,AXIN1,BAHD1,BCLAF1,BTBD9,C2orf81,CARD11,CDH9,CDK3,CEP162,CNBP,COL5A3,CPNE1,CSMD1,CXCL2,DACH2,DALRD3,DCLK1,DEF8,DMXL1,DZIP3,EEF1G,EGFR,EIF2AK1,EXOC1,FEZ1,FGD2,FRY,FSTL5,GABRD,GALT,GFOD1,GPR174,H1-0,HDAC5,HIF3A,HNRNPA1,HNRNPD,HOXC4,HPS3,ICA1L,IKZF1,INTS7,ITPRID2,JPH1,KCNH5,KCNQ5,KRT73,KYAT3,LDHA,L…	126
Cancer,Organismal Injury and Abnormalities,Renal and Urological Disease	Bladder cancer	0.0111	0.167			ACAN,ACTL6B,ADAMTS9,AKR1E2,ASXL2,ATAD2,ATP6V0A2,BCLAF1,CARD11,CHST12,CPLANE1,CPNE1,CSMD1,CXCL2,DACH2,DMXL1,EGFR,EIF2AK3,ENGASE,FEZ1,FNBP4,FSTL5,GABRD,GJC3,GPR180,HAS1,HDAC5,HNRNPA1,HPS3,IKZF1,IRF2BP1,KCNH5,LARP4B,MACROD2,MYPN,NDUFAF5,NPBWR1,NYNRIN,OTOF,PAK5,PARD3,PASK,PDLIM4,PIK3CB,PLXNA2,PSEN2,PTPN4,QKI,RB1CC1,RBBP6,RBM8A,RTN4,S100A8,SDK1,SLC4A8,STAG2,TGFBR2,TUBB,TYSND1,UIMC1,USP54,WASF3,ZC3HC1,…	65
Tissue Morphology	Quantity of cells	0.0112	0.167		-1.836	ABCG1,ABRAXAS2,ACAN,ADD1,ALDH2,ARHGEF11,ATP6V0A2,BBS12,BCLAF1,CAMP,CARD11,CDK3,CHST3,COL5A3,CRYAB,CTSD,CXCL2,CYP19A1,CYP2J2,DCLK1,EFNA3,EGFR,EIF2AK1,EIF2AK3,FEV,FOXF2,FTH1,HDAC5,HIF3A,IKZF1,IL13RA2,ITPA,JPH1,KLF10,MCF2L,MITF,MORF4L1,MRTFA,MSTN,NACA,NEFL,NEURL1,NMT1,NXNL2,OVOL1,PARD3,PFN1,PREP,PSEN2,PTGDR2,QKI,RASSF5,RB1CC1,RELB,RPS19,RRAGA,RTN4R,S100A8,S1PR2,SEPTIN12,SERPINE2,SLC17A6,SLC6A6,SMAD1…	72
Cellular Movement	Invasion of adenocarcinoma cell lines	0.0112	0.167			EGFR,STK38L,TGFBR2	3
Cell Morphology,Endocrine System Disorders,Organ Morphology,Organismal Injury and Abnormalities,Reproductive System Development and Function,Reproductive System Disease	Abnormal morphology of acrosome	0.0112	0.167			CYP19A1,SEPTIN12,TYSND1	3
Respiratory System Development and Function	Reactivity of airway	0.0112	0.167			EGFR,LPAR2,TGFBR2	3
Embryonic Development,Nervous System Development and Function,Organ Development,Organismal Development,Tissue Development	Formation of forebrain	0.0112	0.167			ATP1B2,CHST3,CNBP,DCLK1,EFNA3,IKZF1,MRTFA,PARD3,PFDN1,PSEN2,RTN4R,SIM2	12
Nucleic Acid Metabolism,Small Molecule Biochemistry	Metabolism of nucleoside triphosphate	0.0114	0.167		-1.633	CAB39L,DTYMK,EIF2AK3,FBP1,ITPA,NDUFAF1,PASK,PSEN2,SGMS1,TMBIM6	10
Cellular Assembly and Organization	Formation of lysosome	0.0116	0.167			CAMP,CTSD,HPS3,MGAT5,RB1CC1	5
Infectious Diseases	Infection of cells	0.0117	0.167		-1.904	AGBL5,ANAPC2,AP2B1,ARPC5,ASXL2,BAHD1,BCLAF1,CRYAB,DMXL1,EGFR,FOXF2,GABARAP,INTS7,KXD1,LPAR2,LPL,LYPD4,MGAT5,NDUFB7,NMT1,NXNL2,PCBP2,PSEN2,RB1CC1,RFPL1/RFPL3,RPL18,SFXN3,TCF20,TMPRSS4,TRMT6,ZBED5	31
Cellular Movement,Hematological System Development and Function,Immune Cell Trafficking,Inflammatory Response	Migration of neutrophils	0.0118	0.167		0.894	CAMP,CXCL2,GPR65,MGAT5,MRTFA,RTN4,S100A8,TGFBR2	8
Energy Production,Nucleic Acid Metabolism,Small Molecule Biochemistry	Synthesis of ATP	0.0122	0.167		-1.633	CAB39L,EIF2AK3,FBP1,NDUFAF1,PASK,PSEN2,SGMS1,TMBIM6	8
Cancer,Endocrine System Disorders,Organismal Injury and Abnormalities	Small-cell carcinoma	0.0122	0.167			ACAN,ACMSD,ACTL6B,ANGPT4,ANKRD17,ANKRD36C,ARHGEF11,ARHGEF17,ARPC5,ATP6V0A2,B3GALT1,BCLAF1,C2orf81,CARD11,CD1B,CEP162,CNNM1,COL5A3,CPLANE1,CPNE1,CSMD1,CTAGE1,DACH2,DCUN1D4,DMBX1,DMXL1,EEF1G,EGFR,EIF2AK3,EXOC1,FBP1,FRY,FTH1,GPM6B,GPR174,GPR180,GUSB,HAS1,HDAC5,HOXC4,IKZF1,ITPRID2,KLK5,KRTAP27-1,KXD1,LDB2,MACROD2,METTL15,NACA,NAF1,NDUFAF5,NECTIN3,NYNRIN,OR8H1,OTOF,PABPC4L,PAK5,PASK,PDE1B,PREP,PTPRR,R…	85
Endocrine System Disorders,Gastrointestinal Disease,Organismal Injury and Abnormalities	Abnormal function of pancreas	0.0124	0.167			COL5A3,EIF2AK3	2
Neurological Disease,Organismal Injury and Abnormalities	Infantile-onset neurodegenerative disorder	0.0124	0.167			ARSA,ITPA	2
Nervous System Development and Function,Neurological Disease,Organ Morphology,Organismal Development,Organismal Injury and Abnormalities	Abnormal morphology of enlarged third cerebral ventricle	0.0124	0.167			ATP1B2,SLC17A6	2
Gastrointestinal Disease,Hepatic System Disease,Organismal Injury and Abnormalities	Experimentally-induced hepatic fibrosis	0.0124	0.167			S1PR2,TGFBR2	2
Neurological Disease	Abnormal regeneration by nervous system	0.0124	0.167			SERPINE2,ST8SIA1	2
Cellular Response to Therapeutics	Radiosensitivity of breast cancer cell lines	0.0124	0.167			EGFR,UIMC1	2
Cancer,Organismal Injury and Abnormalities,Reproductive System Disease	TNM stage M1 postmenopausal breast cancer	0.0124	0.167			CYP19A1,EGFR	2
Cancer,Organismal Injury and Abnormalities	Neoplasia of skin cell lines	0.0124	0.167			CDK3,CXCL2	2
Cancer,Organismal Injury and Abnormalities,Reproductive System Disease	TNM stage M1 premenopausal breast cancer	0.0124	0.167			CYP19A1,EGFR	2
Organ Development,Skeletal and Muscular System Development and Function	Force generation of skeletal muscle	0.0124	0.167			EIF2AK3,JPH1	2
Cellular Development,Cellular Growth and Proliferation	Colony formation of kidney cancer cell lines	0.0124	0.167			EGFR,MITF	2
Cancer,Neurological Disease,Organismal Injury and Abnormalities	Frontal lobe astrocytoma	0.0124	0.167			EGFR,PASK	2
Cellular Development,Cellular Growth and Proliferation,Nervous System Development and Function,Organ Development,Tissue Development	Outgrowth of dorsal root ganglion cells	0.0124	0.167			RTN4,RTN4R	2
Cell-To-Cell Signaling and Interaction	Signaling of tumor cell lines	0.0124	0.167			CAMP,EGFR,USP42	3
Cellular Development,Embryonic Development,Organ Development,Organismal Development,Reproductive System Development and Function,Tissue Development	Differentiation of mammary gland	0.0124	0.167			CYP19A1,SIM2,TGFBR2	3
Cell Signaling	Small GTPase mediated signal transduction	0.0125	0.167		-0.57	ADRA2A,ARHGAP45,ARHGEF11,ARHGEF17,FBP1,FGD2,GABARAP,LPAR2,MCF2L,PIK3CB,RTN4,RTN4R,SHOC2,SHTN1	14
Cancer,Gastrointestinal Disease,Organismal Injury and Abnormalities	Colon adenoma	0.0126	0.167			CCDC182,CLDN2,HDAC5,MGAT5,TGFBR2,TRIM59	6
Cancer,Organismal Injury and Abnormalities	Head and neck squamous cell carcinoma	0.0126	0.167			ABCG1,ADAD2,ADD1,AMD1,ANKRD17,ANKRD26,ANKRD36C,AP2B1,ARHGEF17,ATAD2,ATP6V0A2,BAHD1,BTBD9,C2orf81,CDH9,CEP162,CNBP,COL5A3,CPNE1,CSMD1,CXCL2,DACH2,DALRD3,DCLK1,DZIP3,EEF1G,EGFR,EXOC1,FEZ1,FGD2,FRY,FSTL5,GABRD,GALT,GFOD1,HDAC5,HNRNPA1,HNRNPD,HOXC4,HPS3,ICA1L,IKZF1,INTS7,ITPRID2,JPH1,KCNQ5,KYAT3,LDHA,MACROD2,MCF2L,MMP27,MSTN,NACA,NCL,NDUFAB1,NEURL1,NOP16,NYNRIN,OTOF,PABPC4L,PAK5,PASK,PHF19,PIK3CB,PLI…	90
Cell Death and Survival,Organismal Injury and Abnormalities	Cell death of epithelial cells	0.0127	0.167		-1	ALDH2,CAMP,CRYAB,CYP19A1,EGFR,EIF2AK3,FOXF2,IP6K2,KLF10,LDHA,MITF,MRTFA,NCL,NDUFAB1,PARD3,RASSF5,RB1CC1,RELB,RGS4,SLC47A1,TGFBR2,TMBIM6,WNT16	23
Neurological Disease,Organismal Injury and Abnormalities,Psychological Disorders	Progressive parkinsonism	0.0129	0.167			ADRA2A,ARSA,CRYAB,FTH1,GABRD,LDHA,LDHB,PFDN1,PRDM2,RPL13A,RPL31,RPS4X,RTN4	13
Embryonic Development,Organismal Development,Tissue Development	Development of endoderm	0.0129	0.167			ANGPT4,ANKRD17,CNBP,SMAD1,TRIM59	5
Gene Expression	Transcription of DNA	0.0131	0.167		0.346	ARHGEF11,ARID3B,ASXL2,ATAD2,AXIN1,BAHD1,BCLAF1,CNBP,CRYAB,DMBX1,EDF1,EGFR,EID2B,FBP1,FEV,FOXF2,FOXJ3,H1-0,HDAC5,HIF3A,HNRNPD,HOXC4,HSPH1,IKZF1,IMPACT,IRF2BP1,KLF10,LDB2,MCF2L,MITF,MRTFA,MSTN,MT3,NCL,OVOL1,PCBP2,PFN1,PHF19,POLR3C,PRDM2,PSEN2,PTMA,RELB,RPS14,SIM2,SMAD1,TAF9B,TCF20,TFAP2E,UBE2I,UIMC1,VPS72,ZCCHC12,ZNF350	54
Connective Tissue Disorders,Immunological Disease,Inflammatory Disease,Inflammatory Response,Organismal Injury and Abnormalities,Skeletal and Muscular Disorders	Polyarticular juvenile rheumatoid arthritis	0.0131	0.167			CYP19A1,HNRNPA1,PTMA,RPL32,S100A8,TNFRSF10C	6
Developmental Disorder,Neurological Disease,Organismal Injury and Abnormalities	Intellectual disability and developmental delay	0.0132	0.167			CDK10,KCNQ5,POLR3C,RBM8A,RTN4R,STAG2,TSHZ1	7
Infectious Diseases	HIV infection	0.0132	0.167	Decreased	-2.222	ADRA2A,AGBL5,ANAPC2,ASXL2,BAHD1,BCLAF1,CRYAB,DMXL1,EGFR,GABARAP,GABRD,INTS7,KXD1,LPAR2,LPL,LYPD4,NDUFB7,NMT1,NXNL2,PSEN2,RB1CC1,RFPL1/RFPL3,RPL18,SFXN3,TCF20,TMPRSS4,TRMT6,ZBED5	28
Cellular Development,Cellular Growth and Proliferation,Connective Tissue Development and Function,Hair and Skin Development and Function,Organ Development,Tissue Development	Proliferation of keratinocytes	0.0134	0.167		1.195	EGFR,KLF10,MT3,PARD3,RELB,S100A8,SLURP1,TGFBR2,WNT16	9
Cellular Movement,Hematological System Development and Function,Immune Cell Trafficking	Migration of granulocytes	0.0134	0.167		0.34	CAMP,CXCL2,GPR65,MGAT5,MRTFA,PTGDR2,RTN4,S100A8,TGFBR2	9
Cancer,Endocrine System Disorders,Organismal Injury and Abnormalities	Extrapancreatic neuroendocrine tumor	0.0136	0.167			ACAN,ACMSD,ACTL6B,ADD1,ADRA2A,ALDH2,ANGPT4,ANKRD17,ANKRD36C,ARHGEF11,ARHGEF17,ARPC5,ATP6V0A2,B3GALT1,BCLAF1,C2orf81,CARD11,CD1B,CEP162,CNNM1,COL5A3,CPLANE1,CPNE1,CSMD1,CTAGE1,DACH2,DCUN1D4,DMBX1,DMXL1,EEF1G,EGFR,EIF2AK3,EXOC1,FBP1,FRY,FTH1,GPM6B,GPR174,GPR180,GUSB,HAS1,HDAC5,HOXC4,IKZF1,IL13RA2,ITPRID2,KLK5,KRTAP27-1,KXD1,LDB2,MACROD2,METTL15,MITF,MRPL32,NACA,NAF1,NAV2,NCAPD3,NDUFAF5,NECTIN3,NYNR…	95
Protein Synthesis	Quantity of leptin in blood	0.0137	0.167		-0.378	BBS12,CYP19A1,ITPRID2,MSTN,PMCH,PRDX5,SLURP1	7
Cellular Development,Cellular Growth and Proliferation	Cell proliferation of cervical cancer cell lines	0.014	0.167		-0.501	CYP19A1,EGFR,FTH1,NCL,S100A8,SGMS1,STK38L,TAF9B,TCP1,TUBB,UBE2I,ZNF350	12
Cell Morphology,Nervous System Development and Function,Tissue Morphology	Morphology of neurons	0.0141	0.167			ACTL6B,ARSA,BTBD9,CTSD,CYP19A1,DCLK1,EIF2AK3,FEV,GDAP1,GPM6B,NEFL,NXNL2,OTOF,PAK5,PARD3,PFN1,PLXNA2,RBM3,RPS14,RTN4,RTN4R,SHTN1,SLC17A6,SMAD1,STK38L,TGFBR2,VAMP1	27
Embryonic Development,Organismal Development,Tissue Development	Development of germ layer	0.0141	0.167			ANGPT4,ANKRD17,AXIN1,CNBP,IKZF1,MITF,OVOL1,SMAD1,TRIM59	9
Lipid Metabolism,Molecular Transport,Small Molecule Biochemistry	Quantity of glycosphingolipid	0.0142	0.167			CTSD,PSEN2,QKI,SGMS1,ST8SIA1	5
Cellular Compromise,Ophthalmic Disease,Organismal Injury and Abnormalities,Tissue Morphology	Degeneration of photoreceptors	0.0142	0.167		0.64	ABCG1,ATP1B2,BBS12,CR1L,CTSD,SLC6A6	6
Cancer,Organismal Injury and Abnormalities	Mixed neoplasia	0.0144	0.167			AKR1C1/AKR1C2,ANAPC2,ANKRD26,ARHGAP45,ARID3B,ATAD2,ATP6V0A2,BCLAF1,C11orf94,CAMP,CARD11,CCDC182,CCT6A,CHID1,CNNM1,CPLANE1,CSMD1,CTU1,DMBX1,DNAJC5G,EGFR,EXOC1,FSTL5,GJC3,GPM6B,ITPA,KCNH5,KLK5,LDB2,LYPD4,MDH1B,MITF,MSTN,NAV2,NYNRIN,OTOF,PARD3,PASK,PCBP2,PTPRR,RTN4,S1PR2,SLC4A8,STAG2,TGFBR2,TMPRSS4,TRIM59,TUBB,UHRF2,USP54,WASF3,WDFY3,XKR3	53
Cancer,Organismal Injury and Abnormalities	Cancer of cells	0.0144	0.167		-0.085	ABCG1,ABRAXAS2,ACAN,ADAD2,ADAMTS9,ADD1,ALDH2,AMD1,ANGPT4,ANKRD17,ANKRD26,ANKRD36C,AP2B1,ARHGEF17,ARL6IP1,ASXL2,ATAD2,ATP6V0A2,AXIN1,BAHD1,BBS12,BCLAF1,BTBD9,C11orf94,C2orf81,CARD11,CDH9,CDK3,CEP162,CNBP,COL5A3,CPLANE1,CPNE1,CRYAB,CSMD1,CTAGE1,CXCL2,DACH2,DALRD3,DCLK1,DEF8,DMBX1,DMXL1,DYNLL2,DZIP3,EEF1G,EGFR,EIF2AK1,EIF2AK3,EXOC1,FEZ1,FGD2,FOXF2,FRY,FSCN1,FSTL5,GABRD,GALT,GFOD1,GPR174,H1-0,H2AC17,…	167
Lipid Metabolism,Small Molecule Biochemistry	Synthesis of glycosphingolipid	0.0144	0.167		-1.982	ARSA,B3GALT1,SGMS1,ST8SIA1	4
Infectious Diseases	Productive infection of cervical cancer cell lines	0.0147	0.167		-0.632	ANAPC2,ASXL2,BCLAF1,GABARAP,LPAR2,NDUFB7,NMT1,RB1CC1,TRMT6,ZBED5	10
Connective Tissue Development and Function,Tissue Morphology	Mass of adipose tissue	0.0147	0.167			BBS12,CYP19A1,GLUD1,ITPRID2,LPL,MSTN,PMCH,S1PR2,SGMS1,UBL5	10
Nervous System Development and Function	Coordination	0.0148	0.167	Decreased	-2.538	ARSA,ATP1B2,BTBD9,FEV,GDAP1,KCNC3,NEURL1,PTPN4,PTPRR,RGS4,RTN4R	11
Tissue Morphology	Morphology of white adipose tissue	0.0149	0.167			ABCG1,BBS12,CYP19A1,GLUD1,ITPRID2,MSTN,PMCH,PRDX5,S1PR2	9
Inflammatory Response	Germinal center response of spleen	0.015	0.167			S1PR2,TGFBR2	2
Cellular Function and Maintenance,Cellular Growth and Proliferation	Production of connective tissue cells	0.015	0.167			EGFR,MSTN	2
Cellular Assembly and Organization,Cellular Function and Maintenance,Nervous System Development and Function,Tissue Development	Organization of neurofilaments	0.015	0.167			NEFL,VPS54	2
Organ Morphology,Reproductive System Development and Function,Tissue Development	Delay in involution of mammary gland	0.015	0.167			SIM2,TGFBR2	2
Cell Morphology,Cellular Assembly and Organization,Nervous System Development and Function,Tissue Morphology	Size of dendritic trees	0.015	0.167			RPS14,RTN4	2
Carbohydrate Metabolism,Connective Tissue Development and Function,Skeletal and Muscular System Development and Function,Small Molecule Biochemistry,Tissue Development	Synthesis of chondroitin sulfate	0.015	0.167			CHST11,CHST12,CHST3	3
Cellular Assembly and Organization	Quantity of lysosome	0.015	0.167			ARSA,C9orf72,TMBIM6	3
Cellular Movement	Cell movement of epithelial cells	0.0153	0.167		0.16	CXCL2,EFNA3,EGFR,MGAT5,MRTFA,PARD3,RGS4,RHBDF2,TGFBR2	9
Gastrointestinal Disease,Hepatic System Disease,Organismal Injury and Abnormalities	Cholelithiasis	0.0153	0.167			CA10,EGFR,MYPN,TANC1	4
Cell Morphology,Hematological System Development and Function,Hematopoiesis,Tissue Morphology	Abnormal morphology of red blood cells	0.0157	0.167			ADD1,ARHGEF11,EIF2AK1,PCBP2,RELB	5
Cancer,Organismal Injury and Abnormalities,Respiratory Disease	Non-small cell lung carcinoma	0.0158	0.167		1.969	ABRAXAS2,ACAN,ANGPT4,ANKRD26,AP3S1,ARL6IP1,ASXL2,ATAD2,AXIN1,CARD11,CDH9,CHST12,CLDN2,COL5A3,CPLANE1,CRYAB,CSMD1,CTSD,CTTNBP2NL,CXCL2,CYP19A1,DACH2,DCLK1,DERL1,DMXL1,EEF1B2,EGFR,EID2B,EIF2AK3,ENGASE,EPM2AIP1,FAM177B,FBP1,FEZ1,FRY,GABRD,GDAP1,GPR174,GPR21,H1-0,HDAC5,HNRNPA1,IKZF1,KCNH5,KLK5,KRTAP27-1,KYAT3,L3HYPDH,LDHA,LDHB,MACROD2,MDH1B,MYPN,NACA,NAV2,NCAPD3,NMT1,NPBWR1,PABPC4L,PAK5,PARD3,PASK,PI…	86
Cellular Assembly and Organization,Cellular Function and Maintenance,Tissue Development	Formation of actin filaments	0.0158	0.167		-1.098	ADD1,ARHGEF11,ARHGEF17,EGFR,GPR65,LIMCH1,LPAR2,MCF2L,MRTFA,PDLIM4,PFN1,RTN4,S1PR2,TGFBR2,WASF3	15
Cancer,Endocrine System Disorders,Organismal Injury and Abnormalities	Neuroendocrine tumor	0.0159	0.167			ACAN,ACMSD,ACTL6B,ADD1,ADRA2A,ALDH2,ANGPT4,ANKRD17,ANKRD36C,ARHGEF11,ARHGEF17,ARPC5,ATP6V0A2,AXIN1,B3GALT1,BCLAF1,C2orf81,CARD11,CD1B,CEP162,CNNM1,COL5A3,CPLANE1,CPNE1,CSMD1,CTAGE1,DACH2,DCUN1D4,DMBX1,DMXL1,EEF1G,EGFR,EIF2AK3,EXOC1,FBP1,FRY,FTH1,GPM6B,GPR174,GPR180,GUSB,HAS1,HDAC5,HOXC4,IKZF1,IL13RA2,ITPRID2,KLK5,KRTAP27-1,KXD1,LDB2,MACROD2,METTL15,MITF,MRPL32,NACA,NAF1,NAV2,NCAPD3,NDUFAF5,NECTIN…	96
Nervous System Development and Function,Organ Morphology,Organismal Development	Morphology of forebrain	0.0159	0.167			ARSA,ATP1B2,DCLK1,EFNA3,EGFR,FSCN1,GPM6B,PSEN2,RTN4R,SIM2,SLC17A6,SMAD1	12
Connective Tissue Disorders,Inflammatory Disease,Inflammatory Response,Organismal Injury and Abnormalities,Skeletal and Muscular Disorders	Osteoarthritis	0.0163	0.167			ACAN,ADAMTS9,ADRA2A,CRYAB,CXCL2,FTH1,GABRD,GUSB,LIMCH1,MMP27,TGFBR2,TUBB	12
Cell Death and Survival	Apoptosis of exocrine cells	0.0164	0.167			EGFR,MRTFA,TGFBR2	3
Lipid Metabolism,Small Molecule Biochemistry	Synthesis of thromboxane	0.0164	0.167			CAMP,PIK3CB,TGFBR2	3
Digestive System Development and Function,Gastrointestinal Disease,Organ Morphology,Organismal Development,Organismal Injury and Abnormalities	Abnormal morphology of tongue	0.0164	0.167			EGFR,FOXF2,SIM2	3
Organismal Injury and Abnormalities	Metaplasia of tissue	0.0164	0.167			CYP19A1,PSEN2,TGFBR2	3
Protein Synthesis	Quantity of TNF in blood	0.0164	0.167		-1.387	BBS12,CYP19A1,HNRNPD,RHBDF2,SGMS1	5
Infectious Diseases	Infection by RNA virus	0.0166	0.167		-1.876	ADRA2A,AGBL5,ANAPC2,AP2B1,ARPC5,ASXL2,BAHD1,BCLAF1,BET1,CRYAB,CXCL2,DMXL1,EGFR,EIF1,FOXF2,GABARAP,GABRD,GPR65,INTS7,KXD1,LPAR2,LPL,LYPD4,MACROD2,MGAT5,NDUFB7,NMT1,NXNL2,ORM2,PCBP2,PFN1,PLXNA2,PSEN2,RB1CC1,RFPL1/RFPL3,RGS4,RPL18,S100A8,SFXN3,TCF20,TMPRSS4,TRMT6,TUBB,ZBED5	44
Digestive System Development and Function,Organismal Development	Morphology of mouth	0.017	0.167			CYP19A1,EGFR,FOXF2,ITPA,NECTIN3,SIM2,TGFBR2,TSHZ1	8
Organismal Survival	Morbidity or mortality	0.017	0.167	Increased	4.722	ACTL6B,ADAMTS9,ADD1,ADRA2A,AMD1,ANAPC2,ANKRD17,ARHGEF11,ARID3B,ATP1B2,AXIN1,BCLAF1,BFAR,CAMP,CDK10,CR1L,CRYAB,CTSD,CXCL2,DERL1,DMBX1,EFNA3,EGFR,EIF2AK1,EIF2AK3,FEV,FOXF2,FSCN1,FTH1,GABARAP,GABRD,GPM6B,H1-0,HAS1,HDAC5,HMBS,HNRNPA1,HNRNPD,HOXC4,IKZF1,IP6K2,ITPA,JPH1,KCNAB1,KCNC3,LPL,MAB21L2,MGST1,MITF,MORF4L1,MRTFA,MSTN,MYL6,NECTIN3,OVOL1,PARD3,PCBP2,PFN1,PIK3CB,PNPT1,PRDM2,PSEN2,PTPRR,QKI,RASSF5,R…	90
Organismal Survival	Organismal death	0.0173	0.167	Increased	4.785	ACTL6B,ADAMTS9,ADD1,ADRA2A,AMD1,ANAPC2,ANKRD17,ARHGEF11,ARID3B,ATP1B2,AXIN1,BCLAF1,BFAR,CAMP,CDK10,CR1L,CRYAB,CTSD,CXCL2,DERL1,DMBX1,EFNA3,EGFR,EIF2AK1,EIF2AK3,FEV,FOXF2,FSCN1,FTH1,GABARAP,GABRD,GPM6B,H1-0,HAS1,HDAC5,HMBS,HNRNPA1,HNRNPD,HOXC4,IKZF1,IP6K2,ITPA,JPH1,KCNAB1,KCNC3,LPL,MAB21L2,MGST1,MITF,MORF4L1,MRTFA,MSTN,MYL6,NECTIN3,OVOL1,PARD3,PCBP2,PFN1,PIK3CB,PNPT1,PRDM2,PSEN2,PTPRR,QKI,RB1CC1,R…	89
Cellular Assembly and Organization,Cellular Function and Maintenance	Organization of cytoplasm	0.0174	0.167		-1.432	ABCG1,ACTL6B,ADD1,ADRA2A,ANAPC2,ARHGEF17,ARPC5,ARSA,AXIN1,C9orf72,CDK10,CEP162,CPLANE1,CRYAB,CYP19A1,DCLK1,EFNA3,EGFR,EIF2AK3,FEZ1,FMNL3,FSCN1,GABARAP,GPM6B,GPR65,HDAC5,HSD17B10,MGAT5,MRTFA,MSTN,MT3,NECTIN3,NEFL,NEURL1,PAK5,PARD3,PDLIM4,PFDN1,PFN1,PSEN2,RASSF5,RELB,RPS14,RTN4,RTN4R,S100A8,S1PR2,SDK1,SHTN1,SLITRK2,SMAD1,ST8SIA1,STK38L,STMN2,TUBB,UBE2I,VEGFC,VPS54,WASF3	59
Connective Tissue Development and Function,Skeletal and Muscular System Development and Function,Tissue Morphology	Density of osteocytes	0.0174	0.167			TGFBR2	1
Carbohydrate Metabolism,Nucleic Acid Metabolism,Small Molecule Biochemistry	Catabolism of UDP-D-glucose	0.0174	0.167			GALT	1
Cell Death and Survival,Organismal Injury and Abnormalities	Anoikis of keratinocytes	0.0174	0.167			EGFR	1
Carbohydrate Metabolism,Lipid Metabolism,Small Molecule Biochemistry	Binding of phosphatidylinositol 4-phosphate	0.0174	0.167			MTMR9	1
Cellular Movement,Hematological System Development and Function	Distribution of erythroblasts	0.0174	0.167			VEGFC	1
Cellular Development,Nervous System Development and Function,Tissue Development	Differentiation of satellite cells	0.0174	0.167			MSTN	1
Developmental Disorder,Hereditary Disorder,Neurological Disease,Organismal Injury and Abnormalities	Autosomal dominant mental retardation type 46	0.0174	0.167			KCNQ5	1
Hereditary Disorder,Neurological Disease,Organismal Injury and Abnormalities,Skeletal and Muscular Disorders	Autosomal recessive Charcot-Marie-Tooth disease axonal type 2K	0.0174	0.167			GDAP1	1
Cell Death and Survival,Hematological System Development and Function	Cell viability of double-positive thymocyte	0.0174	0.167			MCF2L	1
Developmental Disorder,Hereditary Disorder,Metabolic Disease,Neurological Disease,Organismal Injury and Abnormalities,Psychological Disorders	Autosomal recessive metachromatic leukodystrophy	0.0174	0.167			ARSA	1
Cellular Development,Connective Tissue Development and Function,Tissue Development	Differentiation of calvaria	0.0174	0.167			TGFBR2	1
Cardiovascular Disease,Cardiovascular System Development and Function,Hereditary Disorder,Organ Morphology,Organismal Development,Organismal Injury and Abnormalities,Skeletal and Muscular Disorders	Dilated cardiomyopathy type 1II	0.0174	0.167			CRYAB	1
Developmental Disorder,Hereditary Disorder,Metabolic Disease,Organismal Injury and Abnormalities	Autosomal dominant albinism-deafness syndrome of Tietz	0.0174	0.167			MITF	1
Cell Death and Survival,Cellular Development,Tissue Development,Tissue Morphology	Delay in initiation of regeneration of goblet cells	0.0174	0.167			TGFBR2	1
Cellular Movement	Dissemination of Pseudomonas aeruginosa strain 19660	0.0174	0.167			CAMP	1
Hereditary Disorder,Neurological Disease,Organismal Injury and Abnormalities,Skeletal and Muscular Disorders	Charcot-Marie-Tooth disease axonal type 1f	0.0174	0.167			NEFL	1
Connective Tissue Disorders,Dermatological Diseases and Conditions,Developmental Disorder,Hereditary Disorder,Metabolic Disease,Organismal Injury and Abnormalities,Skeletal and Muscular Disorders	Autosomal recessive cutis laxa type 2A	0.0174	0.167			ATP6V0A2	1
Drug Metabolism	Binding of muscimol	0.0174	0.167			ADHFE1	1
Cellular Development,Cellular Growth and Proliferation	Delay in growth of colorectal cancer cell lines	0.0174	0.167			TGFBR2	1
Hereditary Disorder,Neurological Disease,Organismal Injury and Abnormalities,Skeletal and Muscular Disorders	Autosomal dominant spastic ataxia type 1	0.0174	0.167			VAMP1	1
Cancer,Organismal Injury and Abnormalities,Respiratory Disease	EGFR L858R mutation positive EGFR T790M mutation positive lung adenocarcinoma	0.0174	0.167			EGFR	1
Cell-To-Cell Signaling and Interaction,Cellular Assembly and Organization	Cell-cell adhesion of fibrosarcoma cell lines	0.0174	0.167			MGAT5	1
Hereditary Disorder,Organismal Injury and Abnormalities,Skeletal and Muscular Disorders	Alpha-B crystallin-related fatal infantile hypertonic myofibrillar myopathy	0.0174	0.167			CRYAB	1
Hematological System Development and Function,Immune Cell Trafficking,Inflammatory Response,Tissue Development	Accumulation of alveolar macrophages	0.0174	0.167			ABCG1	1
Cancer,Organismal Injury and Abnormalities,Respiratory Disease	Bronchiolo-alveolar adenocarcinoma in right middle lobe of lung	0.0174	0.167			EGFR	1
Cell Morphology	Conversion of fast-twitch muscle fibers	0.0174	0.167			EFNA3	1
Tissue Morphology	Contraction of smooth muscle tissue	0.0174	0.167			PPP1CB	1
Cell Cycle	Arrest in G2/M phase of brain cancer cell lines	0.0174	0.167			PRDM2	1
Cancer,Cell Morphology,Cellular Movement,Organismal Injury and Abnormalities	Cell spreading of mammary tumor cells	0.0174	0.167			MGAT5	1
Organ Morphology	Deformation of liver	0.0174	0.167			GUSB	1
Cell Death and Survival,Organismal Injury and Abnormalities,Respiratory Disease	Apoptosis of pleural cells	0.0174	0.167			EGFR	1
Hair and Skin Development and Function	Arrangement of hair follicle	0.0174	0.167			EGFR	1
Lipid Metabolism,Small Molecule Biochemistry	Degradation of gangliotetraosylceramide II3,IV3-disulfate	0.0174	0.167			ARSA	1
Cellular Development,Cellular Growth and Proliferation,Hematological System Development and Function,Hematopoiesis,Lymphoid Tissue Structure and Development,Tissue Development	Development of basophils	0.0174	0.167			IKZF1	1
Cardiovascular Disease,Neurological Disease,Organismal Injury and Abnormalities	Acute cerebral infarction	0.0174	0.167			RTN4	1
Embryonic Development,Organismal Development,Tissue Morphology	Area of cartilage primordium	0.0174	0.167			EGFR	1
Auditory Disease,Organismal Injury and Abnormalities,Tissue Morphology	Degeneration of organ of corti apical turn	0.0174	0.167			S1PR2	1
Cellular Development,Cellular Growth and Proliferation,Embryonic Development,Organismal Development,Tissue Development	Development of neuroretina cells	0.0174	0.167			MITF	1
Cell-To-Cell Signaling and Interaction,Cellular Movement,Connective Tissue Development and Function,Skeletal and Muscular System Development and Function	Delay in recruitment of osteoblasts	0.0174	0.167			EGFR	1
Cancer,Neurological Disease,Organismal Injury and Abnormalities	Aggressive malignant peripheral nerve sheath tumor	0.0174	0.167			EGFR	1
Cardiovascular System Development and Function	Convolution of vein	0.0174	0.167			VEGFC	1
Skeletal and Muscular System Development and Function,Tissue Development	Attachment of intercostal muscle	0.0174	0.167			SIM2	1
Developmental Disorder	Caudal duplication anomaly	0.0174	0.167			AXIN1	1
Auditory Disease,Developmental Disorder,Hereditary Disorder,Organismal Injury and Abnormalities	Congenital aural atresia	0.0174	0.167			TSHZ1	1
Digestive System Development and Function,Gastrointestinal Disease,Organ Morphology,Organismal Development,Organismal Injury and Abnormalities,Respiratory Disease,Respiratory System Development and Function	Abnormal morphology of nasopharynx	0.0174	0.167			SIM2	1
Organ Morphology,Organismal Development,Organismal Injury and Abnormalities,Reproductive System Development and Function,Reproductive System Disease	Abnormal morphology of labium	0.0174	0.167			CYP19A1	1
Cell-To-Cell Signaling and Interaction,Cellular Movement,Connective Tissue Development and Function,Skeletal and Muscular System Development and Function	Delay in recruitment of osteoclasts	0.0174	0.167			EGFR	1
Immunological Disease,Organismal Injury and Abnormalities,Tissue Morphology	Disorganization of T-cell zone	0.0174	0.167			RELB	1
Developmental Disorder,Hereditary Disorder,Metabolic Disease,Neurological Disease,Organismal Injury and Abnormalities,Psychological Disorders	Adult metachromatic leukodystrophy	0.0174	0.167			ARSA	1
Connective Tissue Development and Function,Organ Morphology,Reproductive System Development and Function,Tissue Development	Delay in initiation of regeneration of mammary fat pad	0.0174	0.167			SIM2	1
Small Molecule Biochemistry	Degradation of acetaldehyde	0.0174	0.167			ALDH2	1
Developmental Disorder,Hereditary Disorder,Metabolic Disease,Organismal Injury and Abnormalities	Deficiency of uridine diphosphate-glucose-hexose-1-phosphate uridylyltransferase	0.0174	0.167			GALT	1
Embryonic Development,Organismal Development,Skeletal and Muscular System Development and Function,Tissue Development	Delay in ossification of cartilage primordium	0.0174	0.167			EGFR	1
Auditory Disease,Hereditary Disorder,Neurological Disease,Organismal Injury and Abnormalities	Autosomal recessive deafness type 9	0.0174	0.167			OTOF	1
Cancer,Cellular Response to Therapeutics,Organismal Injury and Abnormalities	Chemosensitivity of melanoma cell lines	0.0174	0.167			MITF	1
Cell Cycle	Arrest in cell cycle progression of RPE cells	0.0174	0.167			USP42	1
Hereditary Disorder,Metabolic Disease,Organismal Injury and Abnormalities,Psychological Disorders	Acute alcohol sensitivity	0.0174	0.167			ALDH2	1
Amino Acid Metabolism,Post-Translational Modification,Small Molecule Biochemistry	Deamination of L-glutamic acid	0.0174	0.167			GLUD1	1
Developmental Disorder,Hematological Disease,Immunological Disease,Organismal Injury and Abnormalities	Congenital malformation of megakaryocytes	0.0174	0.167			MRTFA	1
Neurological Disease,Organismal Injury and Abnormalities,Psychological Disorders	Amyotrophic lateral sclerosis type 20	0.0174	0.167			HNRNPA1	1
Developmental Disorder,Endocrine System Disorders,Hereditary Disorder,Metabolic Disease,Organismal Injury and Abnormalities,Reproductive System Disease	Aromatase deficiency	0.0174	0.167			CYP19A1	1
Cancer,Organismal Injury and Abnormalities,Reproductive System Disease	Bilateral postmenopausal breast cancer	0.0174	0.167			CYP19A1	1
Connective Tissue Disorders,Developmental Disorder,Hereditary Disorder,Organismal Injury and Abnormalities,Skeletal and Muscular Disorders	Autosomal dominant primary microcephaly 18	0.0174	0.167			WDFY3	1
Cancer,Gastrointestinal Disease,Organismal Injury and Abnormalities,Respiratory Disease	EGFR expressing nasopharyngeal carcinoma	0.0174	0.167			EGFR	1
Cell Morphology,Cellular Function and Maintenance,DNA Replication, Recombination, and Repair	Double-stranded DNA break repair of bronchial epithelial cells	0.0174	0.167			EGFR	1
Endocrine System Disorders,Gastrointestinal Disease,Inflammatory Disease,Inflammatory Response,Organismal Injury and Abnormalities	Ceruletide-induced acute pancreatitis	0.0174	0.167			CTSD	1
Cell-To-Cell Signaling and Interaction,Nervous System Development and Function	Binding of dorsal root ganglion cells	0.0174	0.167			RTN4R	1
Small Molecule Biochemistry	Deamination of 2-oxoglutaric acid	0.0174	0.167			GLUD1	1
Hereditary Disorder,Neurological Disease,Organismal Injury and Abnormalities,Skeletal and Muscular Disorders	Autosomal recessive spastic paraplegia type 61	0.0174	0.167			ARL6IP1	1
Connective Tissue Disorders,Developmental Disorder,Gastrointestinal Disease,Hereditary Disorder,Neurological Disease,Organismal Development,Organismal Injury and Abnormalities,Skeletal and Muscular Disorders	Al Kaissi syndrome	0.0174	0.167			CDK10	1
Hereditary Disorder,Organismal Injury and Abnormalities,Skeletal and Muscular Disorders	ACTN3 deficiency	0.0174	0.167			ACTN3	1
Tissue Morphology	Disruption of mesothelium	0.0174	0.167			SIM2	1
Auditory Disease,Hereditary Disorder,Neurological Disease,Organismal Injury and Abnormalities	Autosomal recessive deafness type 70	0.0174	0.167			PNPT1	1
Cell Death and Survival,Organismal Injury and Abnormalities,Skeletal and Muscular Disorders	Apoptosis of myoepithelial cells	0.0174	0.167			MRTFA	1
Immunological Disease,Organismal Injury and Abnormalities,Renal and Urological Disease	Autoimmune disease of kidney	0.0174	0.167			MGAT5	1
Cell-To-Cell Signaling and Interaction,Cellular Movement	Cohesion of breast cell lines	0.0174	0.167			PARD3	1
Cardiovascular Disease,Cardiovascular System Development and Function,Hereditary Disorder,Organ Morphology,Organismal Development,Organismal Injury and Abnormalities,Skeletal and Muscular Disorders	Dilated cardiomyopathy type 1KK	0.0174	0.167			MYPN	1
Cardiovascular Disease,Cardiovascular System Development and Function,Hereditary Disorder,Organ Morphology,Organismal Development,Organismal Injury and Abnormalities,Skeletal and Muscular Disorders	Dilated cardiomyopathy type 1V	0.0174	0.167			PSEN2	1
Tissue Morphology	Disintegration of epithelial tissue	0.0174	0.167			FOXF2	1
Hereditary Disorder,Immunological Disease,Organismal Injury and Abnormalities	Common variable immunodeficiency type 13	0.0174	0.167			IKZF1	1
Dermatological Diseases and Conditions,Developmental Disorder,DNA Replication, Recombination, and Repair,Hereditary Disorder,Organismal Injury and Abnormalities	Autosomal recessive dyskeratosis congenita type 2	0.0174	0.167			NHP2	1
Cell-To-Cell Signaling and Interaction	Aggregation of podocytes	0.0174	0.167			SDK1	1
Cell-To-Cell Signaling and Interaction,Cellular Assembly and Organization,Cellular Compromise	Disruption of gap junctions	0.0174	0.167			SFXN3	1
Developmental Disorder,Hereditary Disorder,Metabolic Disease,Organismal Injury and Abnormalities	17-beta-hydroxysteroid dehydrogenase X deficiency	0.0174	0.167			HSD17B10	1
Metabolic Disease,Organismal Injury and Abnormalities	Combined oxidative phosphorylation deficiency 13	0.0174	0.167			PNPT1	1
Cell-To-Cell Signaling and Interaction,Cellular Compromise,Tumor Morphology	Adhesion of squamous carcinoma cells	0.0174	0.167			EGFR	1
Cancer,Organismal Injury and Abnormalities,Respiratory Disease	EGFR exon 21 mutation-positive lung adenocarcinoma	0.0174	0.167			EGFR	1
Cellular Development,Embryonic Development,Organ Development,Organismal Development,Reproductive System Development and Function	Arrest in maturation of spermatids	0.0174	0.167			SEPTIN12	1
Hereditary Disorder,Neurological Disease,Organismal Injury and Abnormalities,Psychological Disorders	Amyotrophic lateral sclerosis type 18	0.0174	0.167			PFN1	1
Cellular Development,Cellular Growth and Proliferation,Embryonic Development,Endocrine System Development and Function,Organ Development,Organismal Development,Tissue Development	Development of lactotropes	0.0174	0.167			EGFR	1
Nervous System Development and Function	Development of motor nerve	0.0174	0.167			NEFL	1
Cancer,Gastrointestinal Disease,Organismal Injury and Abnormalities	Advanced stage left colon cancer	0.0174	0.167			EGFR	1
Carbohydrate Metabolism,Lipid Metabolism,Small Molecule Biochemistry	Binding of phosphtidylinositol 5-phosphate	0.0174	0.167			MTMR9	1
Cancer,Organismal Injury and Abnormalities,Respiratory Disease	Bronchiolo-alveolar adenocarcinoma in right upper lobe of lung	0.0174	0.167			EGFR	1
Cell Morphology,Cellular Development,Tissue Development	Delay in tubulation of epithelial cells	0.0174	0.167			RGS4	1
DNA Replication, Recombination, and Repair,Nucleic Acid Metabolism,Small Molecule Biochemistry	Catabolism of ITP	0.0174	0.167			ITPA	1
Cancer,Organismal Injury and Abnormalities,Respiratory Disease	Adenocarcinoma in left bronchus	0.0174	0.167			EGFR	1
Cell Morphology,Cellular Assembly and Organization	Area of lysosome	0.0174	0.167			TMBIM6	1
Cancer,Organismal Injury and Abnormalities,Respiratory Disease	Acinar-cell carcinoma in right lower lobe of lung	0.0174	0.167			EGFR	1
Endocrine System Development and Function,Small Molecule Biochemistry	Conversion of androgen	0.0174	0.167			CYP19A1	1
Cell Cycle	Arrest in cell division of neuroblastoma cell lines	0.0174	0.167			NEFL	1
Cancer,Organismal Injury and Abnormalities,Respiratory Disease	Adenosquamous carcinoma in right upper lobe of lung	0.0174	0.167			EGFR	1
Cancer,Organismal Injury and Abnormalities,Respiratory Disease	Bronchiolo-alveolar adenocarcinoma in left lower lobe of lung	0.0174	0.167			EGFR	1
Dermatological Diseases and Conditions,Hereditary Disorder,Organ Morphology,Organismal Injury and Abnormalities	Autosomal recessive acroerythrokeratoderma	0.0174	0.167			SLURP1	1
Cell Morphology	Conversion of slow-twitch muscle fibers	0.0174	0.167			EFNA3	1
Connective Tissue Disorders,Developmental Disorder,Hereditary Disorder,Organismal Injury and Abnormalities,Skeletal and Muscular Disorders	Autosomal recessive primary microcephaly type 22	0.0174	0.167			NCAPD3	1
Hereditary Disorder,Neurological Disease,Organismal Injury and Abnormalities,Skeletal and Muscular Disorders	Charcot-Marie-Tooth disease dominant intermediate type G	0.0174	0.167			NEFL	1
Hereditary Disorder,Neurological Disease,Organismal Injury and Abnormalities,Skeletal and Muscular Disorders	Autosomal recessive axonal form Charcot-Marie-Tooth disease type 4A	0.0174	0.167			GDAP1	1
Energy Production,Lipid Metabolism,Small Molecule Biochemistry	Beta-oxidation of lauric acid	0.0174	0.167			CYP19A1	1
Cancer,Organismal Injury and Abnormalities,Respiratory Disease	Adenosquamous carcinoma in left upper lobe of lung	0.0174	0.167			EGFR	1
Developmental Disorder,Hereditary Disorder,Neurological Disease,Organismal Injury and Abnormalities	Complex cortical dysplasia with other brain malformations 6	0.0174	0.167			TUBB	1
Cancer,Organismal Injury and Abnormalities,Respiratory Disease	EGFR(L858R) positive metastatic non-small cell lung carcinoma	0.0174	0.167			EGFR	1
Cellular Growth and Proliferation,Cellular Movement	Colonization by erythro-myeloid progenitor cells	0.0174	0.167			VEGFC	1
Hereditary Disorder,Neurological Disease,Organismal Injury and Abnormalities,Skeletal and Muscular Disorders	Charcot-Marie-Tooth disease recessive intermediate type A	0.0174	0.167			GDAP1	1
Cellular Growth and Proliferation,Cellular Movement	Colonization by Helicobacter pylori strain 10783	0.0174	0.167			CAMP	1
Connective Tissue Development and Function,Skeletal and Muscular System Development and Function,Tissue Development	Delay in initiation of development of secondary center of ossification	0.0174	0.167			EGFR	1
Auditory Disease,Organismal Injury and Abnormalities,Tissue Morphology	Degeneration of organ of Corti middle turn	0.0174	0.167			S1PR2	1
Connective Tissue Disorders,Developmental Disorder,Hereditary Disorder,Metabolic Disease,Organismal Injury and Abnormalities,Skeletal and Muscular Disorders	Autosomal recessive Wolcott-Rallison syndrome	0.0174	0.167			EIF2AK3	1
Auditory Disease,Organismal Injury and Abnormalities,Tissue Morphology	Degeneration of organ of Corti basal turn	0.0174	0.167			S1PR2	1
Auditory Disease,Hereditary Disorder,Neurological Disease,Organismal Injury and Abnormalities	Autosomal recessive deafness type 68	0.0174	0.167			S1PR2	1
Auditory Disease,Connective Tissue Disorders,Developmental Disorder,Hereditary Disorder,Metabolic Disease,Neurological Disease,Ophthalmic Disease,Organismal Injury and Abnormalities,Skeletal and Muscular Disorders	Coloboma, osteopetrosis, microphthalmia, macrocephaly, albinism, and deafness	0.0174	0.167			MITF	1

## Sheet: CA1_CanonicalPathways
Ingenuity Canonical Pathways	-log(B-H p-value)	Ratio	z-score	Molecules
IL-17 Signaling	0.22	0.0374	-1.89	CCL20,IL12B,IL21,MAP2K6,MAPK8,PDGFC,PIK3CB
Reelin Signaling in Neurons	0.22	0.036	-1.342	ARHGEF11,GRINA,MAP2K6,MAPK8,PIK3CB
PDGF Signaling	0.22	0.0465	-1	MAPK8,PDGFC,PIK3CB,RASA1
Acute Myeloid Leukemia Signaling	0.22	0.044	-1	CSF3R,KIT,MAP2K6,PIK3CB
ERBB Signaling	0.22	0.0426	-1	MAP2K6,MAPK8,NRG3,PIK3CB
GADD45 Signaling	0.22	0.0833	-0.447	ATR,FOXO3,MAP2K6,MAPK8,SMAD4
HER-2 Signaling in Breast Cancer	0.22	0.0352	-0.378	ARF6,COX7A2L,FOXO3,NUP85,PARD3,PIK3CB,SMAD4,TP53RK
Pancreatic Adenocarcinoma Signaling	0.22	0.0397	0	BCL2,MAPK8,PDGFC,PIK3CB,SMAD4
Autophagy	0.22	0.0326	0	ATG14,ATR,BCL2,FOXO3,LAMP1,MAPK8,PIK3CB
Pulmonary Fibrosis Idiopathic Signaling Pathway	0.22	0.0307	0.632	BCL2,COL16A1,FOXO3,FZD1,MAP2K6,MAPK8,PDGFC,PIK3CB,SMAD4,STK38
BEX2 Signaling Pathway	0.22	0.0494	1	BCL2,LDB1,MAPK8,PDGFC
ID1 Signaling Pathway	0.22	0.04	1.414	BCL2,FOXO3,ID1,PDGFC,PIK3CB,PLXNB1,SMAD4,WDR48
Phosphatidylcholine Biosynthesis I	0.22	0.286		CHKB,PCYT1B
Role of IL-17A in Arthritis	0.22	0.0702		CCL20,MAP2K6,MAPK8,PIK3CB
Unfolded protein response	0.22	0.0556		BCL2,DNAJA1,DNAJB6,MAPK8,SYVN1
TGF-β Signaling	0.22	0.0521		BCL2,MAP2K6,MAPK8,RNF111,SMAD4
Mitochondrial Dysfunction	0.22	0.0409		ATP5MF,BCL2,COX7A2L,MAPK8,PRDX3,SDHA,TXN2
VEGF Signaling	0.22	0.0505		BCL2,EIF2S2,FOXO3,PDGFC,PIK3CB
Complement System	0.22	0.0811		C1R,CD59,MBL2
IGF-1 Signaling	0.22	0.0481		FOXO3,IGFBP2,MAPK8,PIK3CB,RASA1
Extrinsic Prothrombin Activation Pathway	0.22	0.125		F12,PROS1
Alanine Degradation III	0.22	0.5		GPT2
S-methyl-5-thio-α-D-ribose 1-phosphate Degradation	0.22	0.5		MRI1
Alanine Biosynthesis II	0.22	0.5		GPT2
IL-23 Signaling Pathway	0.22	0.0652		IL12B,IL21,PIK3CB
Spliceosomal Cycle	0.22	0.0612		BCAS2,DDX23,SF3A2
UVC-Induced MAPK Signaling	0.22	0.0588		ATR,MAPK8,SMPD4
L-carnitine Biosynthesis	0.22	0.333		TMLHE
NADH Repair	0.22	0.333		NAXE
Methylglyoxal Degradation I	0.22	0.333		GLO1
Tyrosine Biosynthesis IV	0.22	0.333		PCBD2
Cardiomyocyte Differentiation via BMP Receptors	0.22	0.087		MEF2C,SMAD4
TCA Cycle II (Eukaryotic)	0.22	0.087		DLST,SDHA
Ceramide Signaling	0.22	0.0444		BCL2,MAPK8,PIK3CB,SMPD4
EGF Signaling	0.22	0.0545		MAPK8,PIK3CB,RASA1
MSP-RON Signaling Pathway	0.22	0.0517		F12,IL12B,PIK3CB
Protein Ubiquitination Pathway	0.22	0.0291		DNAJA1,DNAJB6,PSMA7,TRAP1,UBE2A,UBE2D1,UBE3A,USP42
IL-17A Signaling in Gastric Cells	0.22	0.0769		CCL20,MAPK8
2-ketoglutarate Dehydrogenase Complex	0.22	0.25		DLST
Oxidized GTP and dGTP Detoxification	0.22	0.25		DDX6
Phenylalanine Degradation I (Aerobic)	0.22	0.25		PCBD2
p53 Signaling	0.22	0.0408		ATR,BCL2,MAPK8,PIK3CB
Hereditary Breast Cancer Signaling	0.208	0.0352		ATR,PIK3CB,POLR2D,SMARCC1,SMARCD1
Role of MAPK Signaling in Promoting the Pathogenesis of Influenza	0.191	0.0354	-2	ATP6V0A2,BCL2,MAP2K6,MAPK8
HMGB1 Signaling	0.191	0.0299	-2	IL12B,IL21,MAP2K6,MAPK8,PIK3CB
Coronavirus Pathogenesis Pathway	0.191	0.0296	-1.633	BCL2,BST2,MAPK8,RPS15,RPS4Y1,SMAD4
MSP-RON Signaling In Macrophages Pathway	0.191	0.0336	-1	F12,HLA-DQB1,IL12B,PIK3CB
Th1 Pathway	0.191	0.0328	-1	HLA-DQB1,IL12B,MAP2K6,PIK3CB
Signaling by Rho Family GTPases	0.191	0.0261	-0.816	ARHGEF11,MAPK8,PARD3,PIK3CB,SEPTIN9,WASF3,WIPF1
Mouse Embryonic Stem Cell Pluripotency	0.191	0.0385	0	FZD1,ID1,PIK3CB,SMAD4
Amyotrophic Lateral Sclerosis Signaling	0.191	0.0348	0	BCL2,GRINA,PDGFC,PIK3CB
Cholecystokinin/Gastrin-mediated Signaling	0.191	0.0336	0	MAP2K6,MAPK8,MEF2C,SST
Neuroinflammation Signaling Pathway	0.191	0.0252	1.134	BCL2,FZD1,GRINA,HLA-DQB1,IL12B,MAPK8,PIK3CB,SLC6A1
Folate Polyglutamylation	0.191	0.2		FPGS
Pyridoxal 5'-phosphate Salvage Pathway	0.191	0.0455		MAP2K6,MAPK8,PRKX
CD40 Signaling	0.191	0.0448		MAP2K6,MAPK8,PIK3CB
IL-17A Signaling in Airway Cells	0.191	0.0448		CCL20,MAPK8,PIK3CB
Role of Pattern Recognition Receptors in Recognition of Bacteria and Viruses	0.191	0.0321		IL12B,IL21,MAPK8,MBL2,PIK3CB
Airway Inflammation in Asthma	0.191	0.0606		CCL20,IL12B
Agrin Interactions at Neuromuscular Junction	0.191	0.0429		AGRN,MAPK8,NRG3
IL-10 Signaling	0.191	0.0417		FCGR2C,MAP2K6,MAPK8
Coagulation System	0.191	0.0571		F12,PROS1
DNA Methylation and Transcriptional Repression Signaling	0.191	0.0571		H4C13,MBD3
Thioredoxin Pathway	0.191	0.143		TXNRD1
Aldosterone Signaling in Epithelial Cells	0.191	0.0305		DNAJA1,DNAJB6,PIK3CB,SCNN1G,TRAP1
Interferon Signaling	0.191	0.0556		BCL2,IFITM3
GDNF Family Ligand-Receptor Interactions	0.191	0.0395		MAPK8,PIK3CB,RASA1
Macropinocytosis Signaling	0.191	0.0395		ARF6,PDGFC,PIK3CB
Docosahexaenoic Acid (DHA) Signaling	0.191	0.0526		BCL2,PIK3CB
Toll-like Receptor Signaling	0.191	0.0385		IL12B,MAP2K6,MAPK8
Neurotrophin/TRK Signaling	0.191	0.0385		MAP2K6,MAPK8,PIK3CB
IL-7 Signaling Pathway	0.191	0.0385		BCL2,FOXO3,PIK3CB
Superoxide Radicals Degradation	0.191	0.125		CYGB
Sphingomyelin Metabolism	0.191	0.125		SMPD4
Antigen Presentation Pathway	0.189	0.0513		HLA-DQB1,NLRC5
Role of BRCA1 in DNA Damage Response	0.182	0.0375		ATR,SMARCC1,SMARCD1
EIF2 Signaling	0.182	0.0268		BCL2,EIF2S2,PIK3CB,RPL36AL,RPS15,RPS4Y1
Role of Osteoblasts, Osteoclasts and Chondrocytes in Rheumatoid Arthritis	0.182	0.0268		BCL2,FZD1,MAP2K6,MAPK8,PIK3CB,SMAD4
Role of MAPK Signaling in the Pathogenesis of Influenza	0.182	0.0366		BCL2,MAP2K6,MAPK8
Phosphatidylethanolamine Biosynthesis II	0.182	0.111		CHKB
Folate Transformations I	0.182	0.111		MTHFS
Intrinsic Prothrombin Activation Pathway	0.175	0.0476		F12,PROS1
Gα12/13 Signaling	0.165	0.0301	-1	MAPK8,MEF2C,PIK3CB,RASA1
Superpathway of Inositol Phosphate Compounds	0.165	0.0256	-0.816	CDIPT,DOT1L,DUSP23,ITPKC,PIK3CB,RASA1
LPS-stimulated MAPK Signaling	0.165	0.0353		MAP2K6,MAPK8,PIK3CB
FGF Signaling	0.165	0.0349		MAP2K6,MAPK8,PIK3CB
Dolichyl-diphosphooligosaccharide Biosynthesis	0.165	0.1		ALG5
Axonal Guidance Signaling	0.164	0.0217		ADAMTS18,ARHGEF11,EFNA1,FZD1,PDGFC,PIK3CB,PLXNA2,PLXNB1,RASA1,SEMA3G,WIPF1
Acute Phase Response Signaling	0.164	0.027		C1R,MAP2K6,MAPK8,MBL2,PIK3CB
NRF2-mediated Oxidative Stress Response	0.164	0.0253		DNAJA1,DNAJB6,MAP2K6,MAPK8,PIK3CB,TXNRD1
IL-12 Signaling and Production in Macrophages	0.164	0.0294		IL12B,JMJD6,MAPK8,PIK3CB
Apelin Pancreas Signaling Pathway	0.161	0.0435		MAPK8,PIK3CB
Ephrin A Signaling	0.156	0.0426		EFNA1,PIK3CB
RANK Signaling in Osteoclasts	0.156	0.033		MAP2K6,MAPK8,PIK3CB
Insulin Receptor Signaling	0.151	0.0286	1	FOXO3,MAPK8,PIK3CB,SCNN1G
Regulation Of The Epithelial Mesenchymal Transition By Growth Factors Pathway	0.146	0.026	-0.447	MAP2K6,MAPK8,PDGFC,PIK3CB,SMAD4
Cleavage and Polyadenylation of Pre-mRNA	0.146	0.0833		CSTF2
Hepatic Fibrosis / Hepatic Stellate Cell Activation	0.143	0.0258		BCL2,COL16A1,KLF6,PDGFC,SMAD4
Endocannabinoid Cancer Inhibition Pathway	0.14	0.0272	-1	MAP2K6,PDGFC,PIK3CB,SMPD4
Wound Healing Signaling Pathway	0.14	0.0238	-0.816	COL16A1,IL12B,IL21,MAP2K6,MAPK8,PDGFC
ILK Signaling	0.14	0.025	-0.447	MAP2K6,MAPK8,PDGFC,PIK3CB,RSU1
3-phosphoinositide Biosynthesis	0.14	0.0244	-0.447	CDIPT,DOT1L,DUSP23,PIK3CB,RASA1
Semaphorin Neuronal Repulsive Signaling Pathway	0.14	0.0265	1	MAP2K6,PIK3CB,PLXNA2,PLXNB1
Factors Promoting Cardiogenesis in Vertebrates	0.14	0.0261	1	FZD1,MAPK8,MEF2C,SMAD4
Melanocyte Development and Pigmentation Signaling	0.14	0.0306		BCL2,KIT,PIK3CB
Salvage Pathways of Pyrimidine Ribonucleotides	0.14	0.0306		MAP2K6,MAPK8,PRKX
UVA-Induced MAPK Signaling	0.14	0.0306		MAPK8,PIK3CB,SMPD4
UVB-Induced MAPK Signaling	0.14	0.0385		MAPK8,PIK3CB
ATM Signaling	0.14	0.0303		ATR,CBX5,MAPK8
Role of IL-17A in Psoriasis	0.14	0.0714		CCL20
Ephrin Receptor Signaling	0.14	0.0246		EFNA1,GRINA,PDGFC,RASA1,WIPF1
RAR Activation	0.14	0.0245		MAPK8,PIK3CB,SMAD4,SMARCC1,SMARCD1
Role of Cytokines in Mediating Communication between Immune Cells	0.14	0.037		IL12B,IL21
Telomere Extension by Telomerase	0.14	0.0667		HNRNPA2B1
Choline Biosynthesis III	0.14	0.0667		PCYT1B
Sumoylation Pathway	0.14	0.0291		MAPK8,SENP2,SMAD4
NER (Nucleotide Excision Repair, Enhanced Pathway)	0.14	0.0291		H4C13,POLR2D,RNF111
IL-8 Signaling	0.133	0.0238	0.447	BCL2,LASP1,MAPK8,PDGFC,PIK3CB
CD27 Signaling in Lymphocytes	0.133	0.0351		MAP2K6,MAPK8
PD-1, PD-L1 cancer immunotherapy pathway	0.133	0.0283		HLA-DQB1,IL12B,PIK3CB
Ovarian Cancer Signaling	0.133	0.0253		BCL2,FZD1,PDGFC,PIK3CB
Parkinson's Signaling	0.133	0.0625		MAPK8
Cancer Drug Resistance By Drug Efflux	0.133	0.0345		FOXO3,PIK3CB
Erythropoietin Signaling Pathway	0.131	0.0226	1	FOXO3,IL12B,IL21,PIK3CB
Tumor Microenvironment Pathway	0.131	0.0223	1	BCL2,FOXO3,PDGFC,PIK3CB
Osteoarthritis Pathway	0.131	0.0212	2.236	FOXO3,FZD1,MEF2C,PDGFC,SMAD4
Paxillin Signaling	0.131	0.0278		ARF6,MAPK8,PIK3CB
1D-myo-inositol Hexakisphosphate Biosynthesis II (Mammalian)	0.131	0.0588		ITPKC
D-myo-inositol (1,3,4)-trisphosphate Biosynthesis	0.131	0.0588		ITPKC
Endometrial Cancer Signaling	0.131	0.0333		FOXO3,PIK3CB
PCP (Planar Cell Polarity) Pathway	0.131	0.0333		FZD1,MAPK8
Molecular Mechanisms of Cancer	0.131	0.0201		ARHGEF11,ATR,BCL2,FZD1,MAP2K6,MAPK8,PIK3CB,RASA1,SMAD4
Oxidative Phosphorylation	0.131	0.027		ATP5MF,COX7A2L,SDHA
IL-2 Signaling	0.131	0.0328		MAPK8,PIK3CB
Semaphorin Signaling in Neurons	0.131	0.0323		PLXNA2,PLXNB1
Differential Regulation of Cytokine Production in Macrophages and T Helper Cells by IL-17A and IL-17F	0.131	0.0556		IL12B
Bile Acid Biosynthesis, Neutral Pathway	0.131	0.0556		BAAT
Human Embryonic Stem Cell Pluripotency	0.131	0.0241		FZD1,PDGFC,PIK3CB,SMAD4
DNA damage-induced 14-3-3σ Signaling	0.131	0.0526		ATR
Huntington's Disease Signaling	0.131	0.0212		MAPK8,PIK3CB,POLR2D,PSMA7,RASA1,SDHA
Induction of Apoptosis by HIV1	0.131	0.0308		BCL2,MAPK8
ERB2-ERBB3 Signaling	0.131	0.0308		NRG3,PIK3CB
Th1 and Th2 Activation Pathway	0.131	0.0233		HLA-DQB1,IL12B,MAP2K6,PIK3CB
Glucocorticoid Receptor Signaling	0.131	0.0189		BCL2,FOXO3,HLA-DQB1,KRT40,MAPK8,PIK3CB,POLR2D,SDHA,SMAD4,SMARCC1,SMARCD1
Fc Epsilon RI Signaling	0.131	0.0254		MAP2K6,MAPK8,PIK3CB
Airway Pathology in Chronic Obstructive Pulmonary Disease	0.131	0.0254		CCL20,IL12B,IL21
PAK Signaling	0.131	0.0254		MAPK8,PDGFC,PIK3CB
Glutamate Receptor Signaling	0.131	0.0303		GRINA,SLC17A6
Role of NANOG in Mammalian Embryonic Stem Cell Pluripotency	0.131	0.025		FZD1,PIK3CB,SMAD4
Sphingosine-1-phosphate Signaling	0.131	0.025		PDGFC,PIK3CB,SMPD4
NGF Signaling	0.131	0.025		MAPK8,PIK3CB,SMPD4
ERBB4 Signaling	0.131	0.0294		NRG3,PIK3CB
Fatty Acid α-oxidation	0.131	0.0476		TMLHE
Cell Cycle: G1/S Checkpoint Regulation	0.131	0.0294		ATR,SMAD4
Endoplasmic Reticulum Stress Pathway	0.131	0.0476		MAPK8
Role of JAK1 and JAK3 in γc Cytokine Signaling	0.131	0.029		IL21,PIK3CB
Tight Junction Signaling	0.131	0.0225		CASK,CLDN10,CSTF2,YBX3
IL-15 Production	0.131	0.0244		KIT,LMTK2,MAP2K6
Regulation of eIF4 and p70S6K Signaling	0.131	0.0223		EIF2S2,PIK3CB,RPS15,RPS4Y1
Superpathway of D-myo-inositol (1,4,5)-trisphosphate Metabolism	0.131	0.0455		ITPKC
Senescence Pathway	0.125	0.0202	0.816	ATR,FOXO3,MAP2K6,PIK3CB,RNF2,SMAD4
Melatonin Signaling	0.125	0.0278		MAP2K6,RORB
Differential Regulation of Cytokine Production in Intestinal Epithelial Cells by IL-17A and IL-17F	0.125	0.0435		IL12B
Vitamin-C Transport	0.125	0.0435		TXNRD1
Hepatic Fibrosis Signaling Pathway	0.124	0.019	0.378	BCL2,FZD1,MAP2K6,MAPK8,PDGFC,PIK3CB,SDHA,SMAD4
Endocannabinoid Developing Neuron Pathway	0.124	0.0236		MAP2K6,MAPK8,PIK3CB
IL-6 Signaling	0.124	0.0234		MAP2K6,MAPK8,PIK3CB
IL-22 Signaling	0.124	0.0417		MAPK8
Ethanol Degradation IV	0.124	0.0417		CYGB
ERK5 Signaling	0.124	0.027		FOXO3,MEF2C
Role of JAK family kinases in IL-6-type Cytokine Signaling	0.117	0.04		MAPK8
CDP-diacylglycerol Biosynthesis I	0.117	0.04		LCLAT1
Hypoxia Signaling in the Cardiovascular System	0.117	0.0263		UBE2A,UBE2D1
Angiopoietin Signaling	0.117	0.026		PIK3CB,RASA1
Antiproliferative Role of Somatostatin Receptor 2	0.117	0.026		PIK3CB,SST
Role of MAPK Signaling in Inhibiting the Pathogenesis of Influenza	0.117	0.026		MAP2K6,MAPK8
D-myo-inositol (1,4,5)-Trisphosphate Biosynthesis	0.117	0.0385		CDIPT
Apelin Liver Signaling Pathway	0.117	0.0385		MAPK8
PPARα/RXRα Activation	0.116	0.0205	0	MAP2K6,MAPK8,MEF2C,SMAD4
Leukocyte Extravasation Signaling	0.116	0.0207		CLDN10,MAPK8,PIK3CB,WIPF1
Clathrin-mediated Endocytosis Signaling	0.116	0.0207		ARF6,PDGFC,PIK3CB,SH3GLB1
Role of PKR in Interferon Induction and Antiviral Response	0.116	0.0221		MAP2K6,MAPK8,PDGFC
Phosphatidylglycerol Biosynthesis II (Non-plastidic)	0.116	0.037		LCLAT1
Regulation of the Epithelial-Mesenchymal Transition Pathway	0.116	0.0205		FZD1,MAP2K6,PIK3CB,SMAD4
Th2 Pathway	0.115	0.0219		HLA-DQB1,IL12B,PIK3CB
Adrenomedullin signaling pathway	0.112	0.0201	-2	BCL2,MAP2K6,MAPK8,PIK3CB
RAC Signaling	0.112	0.0217		MAPK8,PARD3,PIK3CB
Glutathione Redox Reactions I	0.112	0.0357		GPX8
MSP-RON Signaling In Cancer Cells Pathway	0.112	0.0214		F12,PDGFC,PIK3CB
Role of p14/p19ARF in Tumor Suppression	0.112	0.0345		PIK3CB
Sonic Hedgehog Signaling	0.112	0.0345		DYRK1B
Apelin Endothelial Signaling Pathway	0.112	0.0213		MAPK8,MEF2C,PIK3CB
PEDF Signaling	0.112	0.0238		BCL2,PIK3CB
BAG2 Signaling Pathway	0.112	0.0238		PSMA7,UBE2D1
PI3K Signaling in B Lymphocytes	0.112	0.021		FOXO3,PIK3CB,PLEKHA2
Xenobiotic Metabolism General Signaling Pathway	0.112	0.021		MAP2K6,MAPK8,PIK3CB
FcγRIIB Signaling in B Lymphocytes	0.112	0.0235		MAPK8,PIK3CB
HIPPO signaling	0.112	0.0235		PARD3,SMAD4
BMP signaling pathway	0.104	0.023		MAPK8,SMAD4
Circadian Rhythm Signaling	0.104	0.0187		GRINA,MAP2K6,NR1D2,RORB,VIPR2
Colorectal Cancer Metastasis Signaling	0.098	0.0185	0	FZD1,MAPK8,PDGFC,PIK3CB,SMAD4
TNFR2 Signaling	0.098	0.0312		MAPK8
Integrin Signaling	0.0947	0.0188	-1	ARF6,MAPK8,PIK3CB,WIPF1
PTEN Signaling	0.0947	0.02		BCL2,FOXO3,PIK3CB
mTOR Signaling	0.0947	0.0189		PDGFC,PIK3CB,RPS15,RPS4Y1
Apelin Adipocyte Signaling Pathway	0.0947	0.022		GPX8,MAPK8
4-1BB Signaling in T Lymphocytes	0.0947	0.0294		MAPK8
Inhibition of Angiogenesis by TSP1	0.0947	0.0294		MAPK8
Ethanol Degradation II	0.0947	0.0294		ADHFE1
Type II Diabetes Mellitus Signaling	0.0942	0.0196		MAPK8,PIK3CB,SMPD4
IL-4 Signaling	0.0931	0.0215		HLA-DQB1,PIK3CB
IL-9 Signaling	0.0931	0.0286		PIK3CB
Nucleotide Excision Repair Pathway	0.0931	0.0286		POLR2D
Estrogen Receptor Signaling	0.0926	0.0172	0.816	BCL2,FOXO3,MED4,PDGFC,PIK3CB,SDHA,SETD7
Non-Small Cell Lung Cancer Signaling	0.0926	0.0213		FOXO3,PIK3CB
Role of NFAT in Cardiac Hypertrophy	0.091	0.018	-1	MAP2K6,MAPK8,MEF2C,PIK3CB
Small Cell Lung Cancer Signaling	0.091	0.0208		BCL2,PIK3CB
IL-1 Signaling	0.091	0.0208		MAP2K6,MAPK8
Death Receptor Signaling	0.091	0.0208		BCL2,MAPK8
Glutathione-mediated Detoxification	0.091	0.027		NAT8B
Noradrenaline and Adrenaline Degradation	0.091	0.027		ADHFE1
Inhibition of ARE-Mediated mRNA Degradation Pathway	0.0867	0.0186		DDX6,EXOSC2,PSMA7
Notch Signaling	0.0867	0.0263		HEY1
Apelin Cardiomyocyte Signaling Pathway	0.0862	0.0202		MAPK8,PIK3CB
Neuropathic Pain Signaling In Dorsal Horn Neurons	0.0783	0.0198		GRINA,PIK3CB
Mechanisms of Viral Exit from Host Cells	0.068	0.0244		SH3GLB1
Apoptosis Signaling	0.068	0.0192		BCL2,MAPK8
CXCR4 Signaling	0.067	0.0178		ARHGEF11,MAPK8,PIK3CB
April Mediated Signaling	0.0665	0.0238		MAPK8
Germ Cell-Sertoli Cell Junction Signaling	0.066	0.0175		MAP2K6,MAPK8,PIK3CB
Glioblastoma Multiforme Signaling	0.066	0.0175		FZD1,PDGFC,PIK3CB
B Cell Activating Factor Signaling	0.066	0.0233		MAPK8
Chronic Myeloid Leukemia Signaling	0.066	0.0187		PIK3CB,SMAD4
MIF Regulation of Innate Immunity	0.065	0.0227		MAPK8
B Cell Development	0.065	0.0227		HLA-DQB1
BER (Base Excision Repair) Pathway	0.065	0.0227		MAP2K6
Coronavirus Replication Pathway	0.061	0.0222		IFITM3
Kinetochore Metaphase Signaling Pathway	0.061	0.018		BOD1,SKA2
Role of OCT4 in Mammalian Embryonic Stem Cell Pluripotency	0.061	0.0217		SH3GLB1
AMPK Signaling	0.061	0.0164		FOXO3,PIK3CB,SMARCC1,SMARCD1
Antioxidant Action of Vitamin C	0.061	0.0179		MAPK8,TXNRD1
D-myo-inositol (1,4,5,6)-Tetrakisphosphate Biosynthesis	0.061	0.0168		DOT1L,DUSP23,RASA1
D-myo-inositol (3,4,5,6)-tetrakisphosphate Biosynthesis	0.061	0.0168		DOT1L,DUSP23,RASA1
Cardiac Hypertrophy Signaling	0.0595	0.0154	-1	MAP2K6,MAPK8,MEF2C,PIK3CB
nNOS Signaling in Neurons	0.0595	0.0213		GRINA
Prostate Cancer Signaling	0.0595	0.0175		BCL2,PIK3CB
PFKFB4 Signaling Pathway	0.0595	0.0208		MAP2K6
Melanoma Signaling	0.0595	0.02		PIK3CB
MYC Mediated Apoptosis Signaling	0.0595	0.02		BCL2
Assembly of RNA Polymerase II Complex	0.0595	0.02		POLR2D
Triacylglycerol Biosynthesis	0.0595	0.02		LCLAT1
Cell Cycle: G2/M DNA Damage Checkpoint Regulation	0.0595	0.02		ATR
FAT10 Cancer Signaling Pathway	0.0595	0.02		SMAD4
Nitric Oxide Signaling in the Cardiovascular System	0.0595	0.0168		PDGFC,PIK3CB
Neuroprotective Role of THOP1 in Alzheimer's Disease	0.0595	0.0167		C1R,SST
p38 MAPK Signaling	0.0595	0.0167		MAP2K6,MEF2C
Granulocyte Adhesion and Diapedesis	0.0595	0.0159		CCL20,CLDN10,CSF3R
TNFR1 Signaling	0.0595	0.0192		MAPK8
Hepatic Cholestasis	0.0595	0.0157		IL12B,IL21,MAPK8
Renin-Angiotensin Signaling	0.0595	0.0164		MAPK8,PIK3CB
3-phosphoinositide Degradation	0.0595	0.0157		DOT1L,DUSP23,RASA1
Glioma Signaling	0.0595	0.0161		PDGFC,PIK3CB
RHOA Signaling	0.0595	0.0161		ARHGEF11,SEPTIN9
Transcriptional Regulatory Network in Embryonic Stem Cells	0.0595	0.0185		H4C13
Gαs Signaling	0.0595	0.016		ADD1,VIPR2
D-myo-inositol-5-phosphate Metabolism	0.0595	0.0154		DOT1L,DUSP23,RASA1
Lymphotoxin β Receptor Signaling	0.0595	0.0182		PIK3CB
FXR/RXR Activation	0.0595	0.0159		BAAT,MAPK8
14-3-3-mediated Signaling	0.0595	0.0157		MAPK8,PIK3CB
GP6 Signaling Pathway	0.0595	0.0157		COL16A1,PIK3CB
CSDE1 Signaling Pathway	0.0595	0.0179		DDX6
FAT10 Signaling Pathway	0.0595	0.0179		PSMA7
Pulmonary Healing Signaling Pathway	0.0595	0.0151		FZD1,MAPK8,PDGFC
Natural Killer Cell Signaling	0.0595	0.0151		IL12B,PIK3CB,WIPF1
PI3K/AKT Signaling	0.0595	0.0151		BCL2,FOXO3,PIK3CB
CNTF Signaling	0.0595	0.0175		PIK3CB
Role of CHK Proteins in Cell Cycle Checkpoint Control	0.0595	0.0175		ATR
Polyamine Regulation in Colon Cancer	0.0565	0.0172		MAP2K6
HGF Signaling	0.054	0.0152		MAPK8,PIK3CB
Ferroptosis Signaling Pathway	0.054	0.0152		ARF6,TXNRD1
SPINK1 Pancreatic Cancer Pathway	0.0521	0.0167		CPO
Thrombopoietin Signaling	0.041	0.0159		PIK3CB
Activation of IRF by Cytosolic Pattern Recognition Receptors	0.0343	0.0154		MAPK8
Role of PI3K/AKT Signaling in the Pathogenesis of Influenza	0.0334	0.0152		PIK3CB
WNT/Ca+ pathway	0.0334	0.0152		FZD1
B Cell Receptor Signaling	0	0.00792	-1	FCGR2C,MAP2K6,MAPK8,MEF2C,PIK3CB
T Cell Receptor Signaling	0	0.00977	-0.816	FOXO3,HLA-DQB1,MAP2K6,MAPK8,PIK3CB,RASA1
Cardiac Hypertrophy Signaling (Enhanced)	0	0.0129	-0.816	FZD1,IL12B,IL21,MAP2K6,MAPK8,MEF2C,PIK3CB
Systemic Lupus Erythematosus In B Cell Signaling Pathway	0	0.0083	-0.816	BCL2,FCGR2C,FOXO3,IL12B,IL21,PIK3CB
Dendritic Cell Maturation	0	0.00845	-0.447	FCGR2C,HLA-DQB1,IL12B,MAPK8,PIK3CB
Systemic Lupus Erythematosus In T Cell Signaling Pathway	0	0.0078	-0.447	HLA-DQB1,IL12B,IL21,MAP2K6,PIK3CB
G-Protein Coupled Receptor Signaling	0	0.0128	-0.333	ADORA3,FOXO3,FZD1,MAP2K6,MAPK8,MEF2C,PIK3CB,RASA1,VIPR2
CREB Signaling in Neurons	0	0.00825	0	ADORA3,FZD1,PIK3CB,POLR2D,VIPR2
Breast Cancer Regulation by Stathmin1	0	0.0101	0	ADORA3,ARHGEF11,FZD1,PDGFC,PIK3CB,VIPR2
Sirtuin Signaling Pathway	0	0.0137	0	ATG14,DOT1L,FOXO3,SDHA
FAK Signaling	0	0.00865	0.333	ADORA3,EFNA1,FZD1,KIT,MAPK8,PIK3CB,RASA1,VIPR2,WIPF1
Phagosome Formation	0	0.0116	0.707	ADORA3,ARF6,FCGR2C,FZD1,MAP2K6,PIK3CB,VIPR2,WIPF1
Role of NFAT in Regulation of the Immune Response	0	0.00679	1	FCGR2C,HLA-DQB1,MEF2C,PIK3CB
Dilated Cardiomyopathy Signaling Pathway	0	0.0135		BCL2,TNNT2
NAD Signaling Pathway	0	0.0132		PIK3CB,POLR2D
Neurovascular Coupling Signaling Pathway	0	0.00444		GRINA
Oxytocin In Brain Signaling Pathway	0	0.0102		MEF2C,PIK3CB
Oxytocin Signaling Pathway	0	0.0107		MAPK8,MEF2C,PIK3CB
Pyroptosis Signaling Pathway	0	0.0108		FOXO3
CLEAR Signaling Pathway	0	0.014		ATP6V0A2,FNIP1,LAMP1,VPS8
IL-13 Signaling Pathway	0	0.00862		PIK3CB
Neuregulin Signaling	0	0.00855		NRG3
Synaptic Long Term Potentiation	0	0.00763		GRINA
Actin Cytoskeleton Signaling	0	0.00816		PDGFC,PIK3CB
Aryl Hydrocarbon Receptor Signaling	0	0.0126		ATR,MAPK8
LPS/IL-1 Mediated Inhibition of RXR Function	0	0.00394		MAPK8
TR/RXR Activation	0	0.0119		PIK3CB
Regulation of Actin-based Motility by Rho	0	0.00862		WIPF1
Caveolar-mediated Endocytosis Signaling	0	0.0133		FLOT1
Fcγ Receptor-mediated Phagocytosis in Macrophages and Monocytes	0	0.0106		ARF6
TREM1 Signaling	0	0.013		NLRC5
NF-κB Activation by Viruses	0	0.0128		PIK3CB
CCR5 Signaling in Macrophages	0	0.002		MAPK8
Calcium-induced T Lymphocyte Apoptosis	0	0.00217		HLA-DQB1
Cytotoxic T Lymphocyte-mediated Apoptosis of Target Cells	0	0.00235		BCL2
IL-3 Signaling	0	0.0127		PIK3CB
fMLP Signaling in Neutrophils	0	0.00763		PIK3CB
CTLA4 Signaling in Cytotoxic T Lymphocytes	0	0.00209		PIK3CB
T Helper Cell Differentiation	0	0.00637		HLA-DQB1,IL12B,IL21
CCR3 Signaling in Eosinophils	0	0.00741		PIK3CB
CD28 Signaling in T Helper Cells	0	0.0058		HLA-DQB1,MAPK8,PIK3CB
IL-15 Signaling	0	0.00189		PIK3CB
Virus Entry via Endocytic Pathways	0	0.00962		PIK3CB
HIF1α Signaling	0	0.0144		MAP2K6,PDGFC,PIK3CB
Endothelin-1 Signaling	0	0.0104		MAPK8,PIK3CB
Relaxin Signaling	0	0.00645		PIK3CB
Thrombin Signaling	0	0.00889		ARHGEF11,PIK3CB
CDK5 Signaling	0	0.00877		MAPK8
ICOS-ICOSL Signaling in T Helper Cells	0	0.00592		HLA-DQB1,PIK3CB,PLEKHA2
Lipid Antigen Presentation by CD1	0	0.0024		ARF6
Corticotropin Releasing Hormone Signaling	0	0.00662		MEF2C
FLT3 Signaling in Hematopoietic Progenitor Cells	0	0.0122		PIK3CB
GNRH Signaling	0	0.0104		MAP2K6,MAPK8
Androgen Signaling	0	0.00592		POLR2D
Growth Hormone Signaling	0	0.0141		PIK3CB
Prolactin Signaling	0	0.0116		PIK3CB
Renal Cell Carcinoma Signaling	0	0.0125		PIK3CB
Type I Diabetes Mellitus Signaling	0	0.00982		BCL2,HLA-DQB1,IL12B,MAP2K6,MAPK8
Basal Cell Carcinoma Signaling	0	0.0139		FZD1
Allograft Rejection Signaling	0	0.00207		HLA-DQB1
Autoimmune Thyroid Disease Signaling	0	0.0022		HLA-DQB1
Thyroid Cancer Signaling	0	0.0127		PIK3CB
Bladder Cancer Signaling	0	0.00862		PDGFC
Graft-versus-Host Disease Signaling	0	0.00224		HLA-DQB1
Production of Nitric Oxide and Reactive Oxygen Species in Macrophages	0	0.0105		MAPK8,PIK3CB
p70S6K Signaling	0	0.00758		PIK3CB
Communication between Innate and Adaptive Immune Cells	0	0.00108		IL12B
Crosstalk between Dendritic Cells and Natural Killer Cells	0	0.011		IL12B
Systemic Lupus Erythematosus Signaling	0	0.00804		FCGR2C,HNRNPA2B1,LSM3,PIK3CB,PRPF3
CDC42 Signaling	0	0.0087		HLA-DQB1,MAPK8,PARD3,RASA1,WIPF1
Phospholipase C Signaling	0	0.00442		ARHGEF11,FCGR2C,MEF2C
Altered T Cell and B Cell Signaling in Rheumatoid Arthritis	0	0.0061		HLA-DQB1,IL12B,IL21
Atherosclerosis Signaling	0	0.00763		PDGFC
Protein Kinase A Signaling	0	0.00489		ADD1,SMAD4
Role of Macrophages, Fibroblasts and Endothelial Cells in Rheumatoid Arthritis	0	0.0122		FZD1,MAP2K6,PDGFC,PIK3CB
Estrogen-Dependent Breast Cancer Signaling	0	0.0123		PIK3CB
Leptin Signaling in Obesity	0	0.0132		PIK3CB
Glioma Invasiveness Signaling	0	0.0137		PIK3CB
Regulation of IL-2 Expression in Activated and Anergic T Lymphocytes	0	0.00434		MAPK8,SMAD4
Role of WNT/GSK-3β Signaling in the Pathogenesis of Influenza	0	0.0128		FZD1
NUR77 Signaling in T Lymphocytes	0	0.00391		BCL2,HLA-DQB1
PKCθ Signaling in T Lymphocytes	0	0.00538		HLA-DQB1,MAPK8,PIK3CB
Role of Hypercytokinemia/hyperchemokinemia in the Pathogenesis of Influenza	0	0.0116		IL12B
Antiproliferative Role of TOB in T Cell Signaling	0	0.00235		SMAD4
OX40 Signaling Pathway	0	0.00626		BCL2,HLA-DQB1,MAPK8
P2Y Purigenic Receptor Signaling Pathway	0	0.00752		PIK3CB
Cyclins and Cell Cycle Regulation	0	0.0119		ATR
Role of Tissue Factor in Cancer	0	0.00862		PIK3CB
Actin Nucleation by ARP-WASP Complex	0	0.0108		WIPF1
Dopamine-DARPP32 Feedback in cAMP Signaling	0	0.00546		GRINA
RHOGDI Signaling	0	0.00465		ARHGEF11
Sertoli Cell-Sertoli Cell Junction Signaling	0	0.0146		CLDN10,MAPK8,YBX3
Gap Junction Signaling	0	0.0101		GJB6,PIK3CB
Telomerase Signaling	0	0.00935		PIK3CB
Hematopoiesis from Pluripotent Stem Cells	0	0.00226		IL12B
eNOS Signaling	0	0.0126		PDGFC,PIK3CB
VEGF Family Ligand-Receptor Interactions	0	0.0119		PIK3CB
Serotonin Degradation	0	0.0141		ADHFE1
Gαi Signaling	0	0.00714		ADORA3
Gαq Signaling	0	0.00588		PIK3CB
Remodeling of Epithelial Adherens Junctions	0	0.0147		ARF6
Agranulocyte Adhesion and Diapedesis	0	0.00935		CCL20,CLDN10
Sperm Motility	0	0.0118		KIT,LMTK2,MAP2K6
TEC Kinase Signaling	0	0.00345		MAPK8,PIK3CB
STAT3 Pathway	0	0.0148		BCL2,MAPK8
Adipogenesis pathway	0	0.0148		FZD1,SENP2
ERK/MAPK Signaling	0	0.00463		PIK3CB
SAPK/JNK Signaling	0	0.00398		MAPK8,PIK3CB
JAK/STAT Signaling	0	0.0122		PIK3CB
GABA Receptor Signaling	0	0.00752		SLC6A1
Xenobiotic Metabolism Signaling	0	0.0103		MAP2K6,MAPK8,PIK3CB
WNT/β-catenin Signaling	0	0.00578		FZD1
Chemokine Signaling	0	0.0125		MAPK8
PPAR Signaling	0	0.00935		PDGFC
cAMP-mediated signaling	0	0.00851		ADORA3,VIPR2
NF-κB Signaling	0	0.00526		MAP2K6,MAPK8,PIK3CB
GPCR-Mediated Integration of Enteroendocrine Signaling Exemplified by an L Cell	0	0.0133		SST
Gustation Pathway	0	0.00493		SCNN1G
Phagosome Maturation	0	0.0126		ATP6V0A2,LAMP1
Opioid Signaling Pathway	0	0.00714		GRINA,MAP2K6
Iron homeostasis signaling pathway	0	0.0144		ATP6V0A2,SMAD4
Th17 Activation Pathway	0	0.0062		CCL20,IL12B,IL21
SPINK1 General Cancer Pathway	0	0.0145		PIK3CB
Endocannabinoid Neuronal Synapse Pathway	0	0.0134		GRINA,MAPK8
T Cell Exhaustion Signaling Pathway	0	0.00707		HLA-DQB1,IL12B,MAPK8,PIK3CB
Synaptogenesis Signaling Pathway	0	0.00946		EFNA1,GRINA,PIK3CB
HOTAIR Regulatory Pathway	0	0.0123		PIK3CB,STK38
Xenobiotic Metabolism CAR Signaling Pathway	0	0.00526		MAP2K6
Insulin Secretion Signaling Pathway	0	0.011		EIF2S2,PIK3CB,SCNN1G
Regulation Of The Epithelial Mesenchymal Transition In Development Pathway	0	0.0115		FZD1
Calcium Signaling	0	0.0138		GRINA,MEF2C,TNNT2
GM-CSF Signaling	0	0.0143		PIK3CB

## Sheet: CA1_DiseasesFunctions
Categories	Diseases or Functions Annotation	p-value	B-H p-value	Predicted Activation State	Activation z-score	Molecules	# Molecules
Cancer,Organismal Injury and Abnormalities	Non-hematological solid tumor	2.07e-19	1.37e-15		0.703	A2ML1,AADACL3,ADAMTS18,ADAMTSL3,ADD1,ADHFE1,ADORA3,AGBL4,AGK,AGRN,ALG5,ANKRD49,ARF6,ARHGEF11,ARIH2,ATG14,ATP5MF,ATP6V0A2,ATR,ATXN1L,BAAT,BBS12,BCAS2,BCL2,BOD1,BST2,BTAF1,BTNL3,C11orf21,C12orf4,C17orf97,C1GALT1,C1R,C20orf202,C4orf51,CADM4,CASK,CBX5,CCDC24,CCDC9B,CCL20,CD59,CDIPT,CDKL1,CEP83,CFAP46,CHD7,CHIC1,CHKB,CIPC,CLDN10,CLEC10A,CLPB,COBL,COL16A1,COPRS,CPO,CSF3R,CSTF2,CTTNBP2NL,CUX1,CYGB,CZIB,…	342
Cancer,Organismal Injury and Abnormalities	Nonhematologic malignant neoplasm	3.44e-19	1.37e-15		0.373	A2ML1,AADACL3,ADAMTS18,ADAMTSL3,ADD1,ADHFE1,ADORA3,AGBL4,AGK,AGRN,ALG5,ANKRD49,ARF6,ARHGEF11,ARIH2,ATG14,ATP5MF,ATP6V0A2,ATR,ATXN1L,BAAT,BBS12,BCAS2,BCL2,BOD1,BST2,BTAF1,BTNL3,C11orf21,C12orf4,C17orf97,C1GALT1,C1R,C20orf202,C4orf51,CADM4,CASK,CBX5,CCDC24,CCDC9B,CCL20,CD59,CDIPT,CDKL1,CEP83,CFAP46,CHD7,CHIC1,CHKB,CIPC,CLDN10,CLEC10A,CLPB,COBL,COL16A1,COPRS,CPO,CSF3R,CSTF2,CTTNBP2NL,CUX1,CYGB,CZIB,…	341
Cancer,Organismal Injury and Abnormalities	Cancer	2.47e-17	5.52e-14		1.397	A2ML1,AADACL3,ADAMTS18,ADAMTSL3,ADD1,ADHFE1,ADORA3,AGBL4,AGK,AGRN,ALG5,ANKRD49,ARF6,ARHGEF11,ARIH2,ATG14,ATP5MF,ATP6V0A2,ATR,ATXN1L,BAAT,BBS12,BCAS2,BCL2,BOD1,BST2,BTAF1,BTNL3,C11orf21,C12orf4,C17orf97,C1GALT1,C1R,C20orf202,C4orf51,CADM4,CASK,CBX5,CCDC24,CCDC9B,CCL20,CD59,CDIPT,CDKL1,CEP83,CFAP46,CHD7,CHIC1,CHKB,CIPC,CLDN10,CLEC10A,CLPB,COBL,COL16A1,COPRS,CPO,CSF3R,CSTF2,CTTNBP2NL,CUX1,CYGB,CZIB,…	343
Cancer,Organismal Injury and Abnormalities	Non-melanoma solid tumor	2.78e-17	5.52e-14		0.418	A2ML1,AADACL3,ADAMTS18,ADAMTSL3,ADD1,ADHFE1,ADORA3,AGBL4,AGK,AGRN,ALG5,ANKRD49,ARF6,ARHGEF11,ARIH2,ATG14,ATP5MF,ATP6V0A2,ATR,ATXN1L,BAAT,BBS12,BCAS2,BCL2,BOD1,BST2,BTAF1,BTNL3,C11orf21,C12orf4,C17orf97,C1GALT1,C1R,C20orf202,C4orf51,CADM4,CASK,CBX5,CCDC24,CCDC9B,CCL20,CD59,CDIPT,CDKL1,CEP83,CFAP46,CHD7,CHIC1,CHKB,CIPC,CLDN10,CLEC10A,CLPB,COBL,COL16A1,COPRS,CPO,CSF3R,CSTF2,CTTNBP2NL,CUX1,CYGB,CZIB,…	338
Cancer,Organismal Injury and Abnormalities	Head and neck cancer	7.3e-17	1.16e-13			A2ML1,ADAMTS18,ADAMTSL3,ADD1,ADHFE1,ADORA3,AGBL4,AGK,AGRN,ALG5,ARF6,ARHGEF11,ARIH2,ATG14,ATP5MF,ATP6V0A2,ATR,BAAT,BCAS2,BCL2,BOD1,BTAF1,BTNL3,C11orf21,C12orf4,C17orf97,C1GALT1,C1R,C20orf202,C4orf51,CASK,CCDC24,CCDC9B,CCL20,CD59,CDIPT,CDKL1,CEP83,CFAP46,CHD7,CHIC1,CHKB,CIPC,CLDN10,CLEC10A,COBL,COL16A1,COPRS,CSF3R,CSTF2,CTTNBP2NL,CUX1,DDX17,DDX23,DDX6,DHRS12,DIS3L2,DLST,DNAJA1,DNAJB6,DNAL4,DOT1L,DP…	299
Cancer,Organismal Injury and Abnormalities	Head and neck tumor	1.26e-16	1.67e-13		0.709	A2ML1,ADAMTS18,ADAMTSL3,ADD1,ADHFE1,ADORA3,AGBL4,AGK,AGRN,ALG5,ANKRD49,ARF6,ARHGEF11,ARIH2,ATG14,ATP5MF,ATP6V0A2,ATR,BAAT,BCAS2,BCL2,BOD1,BTAF1,BTNL3,C11orf21,C12orf4,C17orf97,C1GALT1,C1R,C20orf202,C4orf51,CADM4,CASK,CBX5,CCDC24,CCDC9B,CCL20,CD59,CDIPT,CDKL1,CEP83,CFAP46,CHD7,CHIC1,CHKB,CIPC,CLDN10,CLEC10A,COBL,COL16A1,COPRS,CPO,CSF3R,CSTF2,CTTNBP2NL,CUX1,CZIB,DDX17,DDX23,DDX6,DHRS12,DIS3L2,DLST,…	311
Cancer,Organismal Injury and Abnormalities	Tumorigenesis of tissue	1.64e-16	1.87e-13		0.351	A2ML1,AADACL3,ADAMTS18,ADAMTSL3,ADD1,ADHFE1,ADORA3,AGBL4,AGK,AGRN,ALG5,ANKRD49,ARF6,ARHGEF11,ARIH2,ATG14,ATP5MF,ATP6V0A2,ATR,ATXN1L,BAAT,BBS12,BCAS2,BCL2,BOD1,BST2,BTAF1,BTNL3,C11orf21,C12orf4,C17orf97,C1GALT1,C1R,C20orf202,C4orf51,CADM4,CASK,CBX5,CCDC24,CCDC9B,CCL20,CD59,CDIPT,CDKL1,CEP83,CFAP46,CHD7,CHIC1,CHKB,CIPC,CLDN10,CLEC10A,CLPB,COBL,COL16A1,COPRS,CPO,CSF3R,CSTF2,CTTNBP2NL,CUX1,CYGB,CZIB,…	335
Cancer,Organismal Injury and Abnormalities	Extracranial solid tumor	2.87e-16	2.85e-13		1.448	A2ML1,AADACL3,ADAMTS18,ADAMTSL3,ADD1,ADHFE1,ADORA3,AGBL4,AGK,AGRN,ALG5,ANKRD49,ARF6,ARHGEF11,ARIH2,ATG14,ATP5MF,ATP6V0A2,ATR,ATXN1L,BAAT,BBS12,BCAS2,BCL2,BOD1,BST2,BTAF1,BTNL3,C11orf21,C12orf4,C17orf97,C1GALT1,C1R,C20orf202,C4orf51,CADM4,CASK,CBX5,CCDC24,CCDC9B,CCL20,CD59,CDIPT,CDKL1,CEP83,CFAP46,CHD7,CHIC1,CHKB,CIPC,CLDN10,CLEC10A,CLPB,COBL,COL16A1,COPRS,CPO,CSF3R,CSTF2,CTTNBP2NL,CUX1,CYGB,CZIB,…	340
Cancer,Organismal Injury and Abnormalities	Carcinoma	8.07e-16	7.13e-13		0.084	A2ML1,AADACL3,ADAMTS18,ADAMTSL3,ADD1,ADHFE1,ADORA3,AGBL4,AGK,AGRN,ALG5,ANKRD49,ARF6,ARHGEF11,ARIH2,ATG14,ATP5MF,ATP6V0A2,ATR,ATXN1L,BAAT,BBS12,BCAS2,BCL2,BOD1,BST2,BTAF1,BTNL3,C11orf21,C12orf4,C17orf97,C1GALT1,C1R,C20orf202,C4orf51,CADM4,CASK,CBX5,CCDC24,CCDC9B,CCL20,CD59,CDIPT,CDKL1,CEP83,CFAP46,CHD7,CHIC1,CHKB,CIPC,CLDN10,CLEC10A,CLPB,COBL,COL16A1,COPRS,CPO,CSF3R,CSTF2,CTTNBP2NL,CUX1,CYGB,CZIB,…	333
Cancer,Organismal Injury and Abnormalities	Extrapancreatic malignant tumor	2.59e-14	2.06e-11		1.496	A2ML1,AADACL3,ADAMTS18,ADAMTSL3,ADD1,ADHFE1,ADORA3,AGBL4,AGK,AGRN,ALG5,ANKRD49,ARF6,ARHGEF11,ARIH2,ATG14,ATP5MF,ATP6V0A2,ATR,ATXN1L,BAAT,BBS12,BCAS2,BCL2,BOD1,BST2,BTAF1,BTNL3,C12orf4,C17orf97,C1GALT1,C1R,C20orf202,CADM4,CASK,CBX5,CCDC24,CCDC9B,CCL20,CD59,CDIPT,CDKL1,CEP83,CFAP46,CHD7,CHIC1,CHKB,CIPC,CLEC10A,CLPB,COBL,COL16A1,CPO,CSF3R,CSTF2,CTTNBP2NL,CUX1,CYGB,CZIB,DDX17,DDX23,DDX6,DHRS12,DIS3L2…	330
Cancer,Organismal Injury and Abnormalities	Formation of solid tumor	5.51e-14	3.98e-11		0.932	A2ML1,ADAMTS18,ADAMTSL3,ADD1,ADHFE1,ADORA3,AGBL4,AGK,AGRN,ALG5,ANKRD49,ARF6,ARHGEF11,ARIH2,ATG14,ATP5MF,ATP6V0A2,ATR,ATXN1L,BAAT,BBS12,BCAS2,BCL2,BOD1,BST2,BTAF1,BTNL3,C12orf4,C17orf97,C1GALT1,C1R,C20orf202,CADM4,CASK,CBX5,CCDC24,CCDC9B,CCL20,CD59,CDIPT,CDKL1,CEP83,CFAP46,CHD7,CHIC1,CHKB,CIPC,CLDN10,CLEC10A,CLPB,COBL,COL16A1,CPO,CSF3R,CSTF2,CTTNBP2NL,CUX1,CYGB,CZIB,DDX17,DDX23,DDX6,DHRS12,DIS3L2,…	302
Cancer,Organismal Injury and Abnormalities	Cancer of secretory structure	6.37e-14	4.22e-11		0.308	A2ML1,AADACL3,ADAMTS18,ADAMTSL3,ADD1,ADHFE1,ADORA3,AGBL4,AGK,AGRN,ALG5,ANKRD49,ARHGEF11,ARIH2,ATG14,ATP5MF,ATR,ATXN1L,BAAT,BCAS2,BCL2,BOD1,BTAF1,BTNL3,C12orf4,C17orf97,C1GALT1,C1R,C4orf51,CASK,CBX5,CCDC24,CCDC9B,CCL20,CD59,CDIPT,CDKL1,CEP83,CFAP46,CHD7,CHIC1,CHKB,CIPC,CLDN10,CLEC10A,COBL,COL16A1,COPRS,CPO,CSF3R,CSTF2,CTTNBP2NL,CUX1,CZIB,DDX17,DDX23,DDX6,DHRS12,DIS3L2,DLST,DNAJA1,DNAJB6,DNAL4,DOT1…	294
Cancer,Organismal Injury and Abnormalities	Head and neck carcinoma	7.97e-14	4.88e-11			A2ML1,ADAMTS18,ADAMTSL3,ADD1,ADHFE1,ADORA3,AGBL4,AGK,AGRN,ALG5,ARF6,ARHGEF11,ARIH2,ATG14,ATP5MF,ATP6V0A2,ATR,BAAT,BCAS2,BCL2,BOD1,BTAF1,BTNL3,C11orf21,C12orf4,C17orf97,C1GALT1,C4orf51,CASK,CCDC24,CCDC9B,CCL20,CDIPT,CDKL1,CEP83,CFAP46,CHD7,CHIC1,CHKB,CIPC,CLDN10,CLEC10A,COBL,COL16A1,COPRS,CSF3R,CSTF2,CTTNBP2NL,CUX1,DDX17,DDX23,DDX6,DHRS12,DIS3L2,DLST,DNAJA1,DNAJB6,DNAL4,DOT1L,DPY19L3,DSG1,DUSP23,D…	285
Cancer,Organismal Injury and Abnormalities	Abdominal adenocarcinoma	4.94e-13	2.81e-10		0.076	A2ML1,AADACL3,ADAMTS18,ADAMTSL3,ADD1,ADHFE1,ADORA3,AGBL4,AGK,AGRN,ALG5,ANKRD49,ARF6,ARHGEF11,ARIH2,ATP5MF,ATP6V0A2,ATR,ATXN1L,BAAT,BBS12,BCAS2,BCL2,BOD1,BST2,BTAF1,BTNL3,C12orf4,C17orf97,C1GALT1,C1R,CADM4,CASK,CBX5,CCDC24,CCDC9B,CCL20,CD59,CDIPT,CDKL1,CEP83,CFAP46,CHD7,CHIC1,CHKB,CLPB,COBL,COL16A1,CPO,CSF3R,CSTF2,CTTNBP2NL,CUX1,CYGB,CZIB,DDX17,DDX23,DDX6,DHRS12,DIS3L2,DLST,DNAJA1,DNAJB6,DOT1L,DPY…	299
Cancer,Organismal Injury and Abnormalities	Abdominal neoplasm	5.6e-13	2.97e-10		0.764	A2ML1,AADACL3,ADAMTS18,ADAMTSL3,ADD1,ADHFE1,ADORA3,AGBL4,AGK,AGRN,ALG5,ANKRD49,ARF6,ARHGEF11,ARIH2,ATG14,ATP5MF,ATP6V0A2,ATR,ATXN1L,BAAT,BBS12,BCAS2,BCL2,BOD1,BST2,BTAF1,BTNL3,C12orf4,C17orf97,C1GALT1,C1R,C20orf202,CADM4,CASK,CBX5,CCDC24,CCDC9B,CCL20,CD59,CDIPT,CDKL1,CEP83,CFAP46,CHD7,CHIC1,CHKB,CIPC,CLPB,COBL,COL16A1,CPO,CSF3R,CSTF2,CTTNBP2NL,CUX1,CYGB,CZIB,DDX17,DDX23,DDX6,DHRS12,DIS3L2,DLST,DN…	319
Cancer,Organismal Injury and Abnormalities	Adenocarcinoma	6.56e-13	3.26e-10		-0.083	A2ML1,AADACL3,ADAMTS18,ADAMTSL3,ADD1,ADHFE1,ADORA3,AGBL4,AGK,AGRN,ALG5,ANKRD49,ARF6,ARHGEF11,ARIH2,ATP5MF,ATP6V0A2,ATR,ATXN1L,BAAT,BBS12,BCAS2,BCL2,BOD1,BST2,BTAF1,BTNL3,C12orf4,C17orf97,C1GALT1,C1R,C20orf202,CADM4,CASK,CBX5,CCDC24,CCDC9B,CCL20,CD59,CDIPT,CDKL1,CEP83,CFAP46,CHD7,CHIC1,CHKB,CLDN10,CLEC10A,CLPB,COBL,COL16A1,CPO,CSF3R,CSTF2,CTTNBP2NL,CUX1,CYGB,CZIB,DDX17,DDX23,DDX6,DHRS12,DIS3L2,DLS…	303
Cancer,Organismal Injury and Abnormalities	Abdominal carcinoma	7.41e-13	3.46e-10		-0.603	A2ML1,AADACL3,ADAMTS18,ADAMTSL3,ADD1,ADHFE1,ADORA3,AGBL4,AGK,AGRN,ALG5,ANKRD49,ARF6,ARHGEF11,ARIH2,ATG14,ATP5MF,ATP6V0A2,ATR,ATXN1L,BAAT,BBS12,BCAS2,BCL2,BOD1,BST2,BTAF1,BTNL3,C12orf4,C17orf97,C1GALT1,C1R,C20orf202,CADM4,CASK,CBX5,CCDC24,CCDC9B,CCL20,CD59,CDIPT,CDKL1,CEP83,CFAP46,CHD7,CHIC1,CHKB,CIPC,CLPB,COBL,COL16A1,CPO,CSF3R,CSTF2,CTTNBP2NL,CUX1,CYGB,CZIB,DDX17,DDX23,DDX6,DHRS12,DIS3L2,DLST,DN…	310
Cancer,Organismal Injury and Abnormalities	Abdominal cancer	1.15e-12	5.08e-10		0.977	A2ML1,AADACL3,ADAMTS18,ADAMTSL3,ADD1,ADHFE1,ADORA3,AGBL4,AGK,AGRN,ALG5,ANKRD49,ARF6,ARHGEF11,ARIH2,ATG14,ATP5MF,ATP6V0A2,ATR,ATXN1L,BAAT,BBS12,BCAS2,BCL2,BOD1,BST2,BTAF1,BTNL3,C12orf4,C17orf97,C1GALT1,C1R,C20orf202,CADM4,CASK,CBX5,CCDC24,CCDC9B,CCL20,CD59,CDIPT,CDKL1,CEP83,CFAP46,CHD7,CHIC1,CHKB,CIPC,CLPB,COBL,COL16A1,CPO,CSF3R,CSTF2,CTTNBP2NL,CUX1,CYGB,CZIB,DDX17,DDX23,DDX6,DHRS12,DIS3L2,DLST,DN…	316
Cancer,Endocrine System Disorders,Organismal Injury and Abnormalities	Nonpituitary endocrine tumor	3.07e-12	1.28e-09			A2ML1,ADAMTS18,ADAMTSL3,ADD1,ADHFE1,ADORA3,AGBL4,AGK,AGRN,ALG5,ARHGEF11,ARIH2,ATG14,ATP5MF,ATP6V0A2,ATR,BAAT,BCAS2,BCL2,BOD1,BTAF1,BTNL3,C12orf4,C17orf97,C1GALT1,C4orf51,CASK,CCDC24,CCDC9B,CCL20,CDIPT,CDKL1,CEP83,CFAP46,CHD7,CHIC1,CHKB,CIPC,CLDN10,CLEC10A,COBL,COL16A1,COPRS,CSF3R,CSTF2,CTTNBP2NL,CUX1,DDX17,DDX23,DDX6,DHRS12,DIS3L2,DLST,DNAJA1,DNAJB6,DNAL4,DOT1L,DPY19L3,DSG1,DUSP23,DYM,DYRK1B,EFHC…	274
Cancer,Organismal Injury and Abnormalities	Neck neoplasm	3.7e-12	1.47e-09			A2ML1,ADAMTS18,ADAMTSL3,ADD1,ADHFE1,ADORA3,AGBL4,AGK,AGRN,ALG5,ARHGEF11,ARIH2,ATG14,ATP5MF,ATR,BAAT,BCAS2,BCL2,BOD1,BTAF1,BTNL3,C12orf4,C17orf97,C1GALT1,C4orf51,CASK,CCDC24,CCDC9B,CCL20,CDIPT,CDKL1,CEP83,CFAP46,CHD7,CHIC1,CHKB,CIPC,CLDN10,CLEC10A,COBL,COL16A1,COPRS,CSF3R,CSTF2,CTTNBP2NL,CUX1,DDX17,DDX23,DDX6,DHRS12,DIS3L2,DLST,DNAJA1,DNAJB6,DNAL4,DOT1L,DPY19L3,DSG1,DUSP23,DYM,DYRK1B,EFHC1,EFNA1,E…	272
Cancer,Endocrine System Disorders,Organismal Injury and Abnormalities	Endocrine carcinoma	4.15e-12	1.51e-09			A2ML1,ADAMTS18,ADAMTSL3,ADD1,ADHFE1,ADORA3,AGBL4,AGK,AGRN,ALG5,ARHGEF11,ARIH2,ATG14,ATP5MF,ATP6V0A2,ATR,BAAT,BCAS2,BCL2,BOD1,BTAF1,BTNL3,C12orf4,C17orf97,C1GALT1,C4orf51,CASK,CCDC24,CCDC9B,CCL20,CDIPT,CDKL1,CEP83,CFAP46,CHD7,CHIC1,CHKB,CIPC,CLDN10,CLEC10A,CLPB,COBL,COL16A1,COPRS,CPO,CSF3R,CSTF2,CTTNBP2NL,CUX1,DDX17,DDX23,DDX6,DHRS12,DIS3L2,DLST,DNAJA1,DNAJB6,DNAL4,DOT1L,DPY19L3,DSG1,DUSP23,DYM,DY…	278
Cancer,Endocrine System Disorders,Organismal Injury and Abnormalities	Thyroid gland tumor	4.19e-12	1.51e-09			A2ML1,ADAMTS18,ADAMTSL3,ADD1,ADHFE1,ADORA3,AGBL4,AGK,AGRN,ALG5,ARHGEF11,ARIH2,ATG14,ATP5MF,ATR,BAAT,BCAS2,BCL2,BOD1,BTAF1,BTNL3,C12orf4,C17orf97,C1GALT1,C4orf51,CASK,CCDC24,CCDC9B,CCL20,CDIPT,CDKL1,CEP83,CFAP46,CHD7,CHIC1,CHKB,CIPC,CLDN10,CLEC10A,COBL,COL16A1,COPRS,CSF3R,CSTF2,CTTNBP2NL,CUX1,DDX17,DDX23,DDX6,DHRS12,DIS3L2,DLST,DNAJA1,DNAJB6,DNAL4,DOT1L,DPY19L3,DSG1,DUSP23,DYM,DYRK1B,EFHC1,EFNA1,E…	270
Cancer,Endocrine System Disorders,Organismal Injury and Abnormalities	Thyroid carcinoma	4.57e-12	1.58e-09			A2ML1,ADAMTS18,ADAMTSL3,ADD1,ADHFE1,ADORA3,AGBL4,AGK,AGRN,ALG5,ARHGEF11,ARIH2,ATG14,ATP5MF,ATR,BAAT,BCAS2,BCL2,BOD1,BTAF1,BTNL3,C12orf4,C17orf97,C1GALT1,C4orf51,CASK,CCDC24,CCDC9B,CCL20,CDIPT,CDKL1,CEP83,CFAP46,CHD7,CHIC1,CHKB,CIPC,CLDN10,CLEC10A,COBL,COL16A1,COPRS,CSF3R,CSTF2,CTTNBP2NL,CUX1,DDX17,DDX23,DDX6,DHRS12,DIS3L2,DLST,DNAJA1,DNAJB6,DNAL4,DOT1L,DPY19L3,DSG1,DUSP23,DYM,DYRK1B,EFHC1,EFNA1,E…	269
Cancer,Endocrine System Disorders,Organismal Injury and Abnormalities	Endocrine gland tumor	8.49e-12	2.75e-09			A2ML1,ADAMTS18,ADAMTSL3,ADD1,ADHFE1,ADORA3,AGBL4,AGK,AGRN,ALG5,ARHGEF11,ARIH2,ATG14,ATP5MF,ATP6V0A2,ATR,BAAT,BCAS2,BCL2,BOD1,BTAF1,BTNL3,C12orf4,C17orf97,C1GALT1,C4orf51,CASK,CCDC24,CCDC9B,CCL20,CDIPT,CDKL1,CEP83,CFAP46,CHD7,CHIC1,CHKB,CIPC,CLDN10,CLEC10A,CLPB,COBL,COL16A1,COPRS,CPO,CSF3R,CSTF2,CTTNBP2NL,CUX1,DDX17,DDX23,DDX6,DHRS12,DIS3L2,DLST,DNAJA1,DNAJB6,DNAL4,DOT1L,DPY19L3,DSG1,DUSP23,DYM,DY…	280
Cancer,Organismal Injury and Abnormalities	Intraabdominal organ tumor	8.66e-12	2.75e-09		0.339	A2ML1,AADACL3,ADAMTS18,ADAMTSL3,ADD1,ADHFE1,ADORA3,AGBL4,AGK,AGRN,ALG5,ANKRD49,ARF6,ARHGEF11,ARIH2,ATG14,ATP5MF,ATP6V0A2,ATR,ATXN1L,BAAT,BBS12,BCAS2,BCL2,BOD1,BST2,BTAF1,BTNL3,C12orf4,C17orf97,C1GALT1,C1R,C20orf202,CADM4,CASK,CBX5,CCDC24,CCDC9B,CCL20,CD59,CDIPT,CDKL1,CEP83,CFAP46,CHD7,CHIC1,CHKB,CIPC,CLPB,COBL,COL16A1,CPO,CSF3R,CSTF2,CTTNBP2NL,CUX1,CYGB,CZIB,DDX17,DDX23,DDX6,DHRS12,DIS3L2,DLST,DN…	313
Cancer,Gastrointestinal Disease,Organismal Injury and Abnormalities	Gastrointestinal carcinoma	1.58e-11	4.83e-09			A2ML1,AADACL3,ADAMTS18,ADAMTSL3,ADD1,ADHFE1,ADORA3,AGBL4,AGK,AGRN,ALG5,ANKRD49,ARF6,ARHGEF11,ARIH2,ATG14,ATP5MF,ATP6V0A2,ATR,ATXN1L,BAAT,BBS12,BCL2,BOD1,BST2,BTAF1,BTNL3,C12orf4,C17orf97,C1GALT1,C1R,C20orf202,CADM4,CASK,CBX5,CCDC24,CCDC9B,CCL20,CDIPT,CDKL1,CEP83,CFAP46,CHD7,CHIC1,CHKB,CIPC,CLPB,COBL,COL16A1,CPO,CSF3R,CSTF2,CTTNBP2NL,CUX1,CYGB,DDX17,DDX23,DDX6,DIS3L2,DLST,DNAJA1,DNAJB6,DOT1L,DPY19…	278
Cancer,Gastrointestinal Disease,Organismal Injury and Abnormalities	Gastrointestinal adenocarcinoma	1.69e-11	4.96e-09			A2ML1,AADACL3,ADAMTS18,ADAMTSL3,ADD1,ADHFE1,AGBL4,AGK,AGRN,ALG5,ANKRD49,ARF6,ARHGEF11,ARIH2,ATP5MF,ATP6V0A2,ATR,ATXN1L,BAAT,BBS12,BCL2,BOD1,BST2,BTAF1,BTNL3,C12orf4,C17orf97,C1GALT1,C1R,C20orf202,CADM4,CASK,CBX5,CCDC24,CCDC9B,CCL20,CDIPT,CDKL1,CEP83,CFAP46,CHD7,CHIC1,CHKB,CLPB,COBL,COL16A1,CPO,CSF3R,CSTF2,CTTNBP2NL,CUX1,CYGB,DDX17,DDX23,DDX6,DIS3L2,DLST,DNAJA1,DNAJB6,DOT1L,DPY19L3,DSG1,DYM,DYRK1B…	268
Cancer,Gastrointestinal Disease,Organismal Injury and Abnormalities	Gastrointestinal tumor	1.78e-11	5.05e-09		-1.265	A2ML1,AADACL3,ADAMTS18,ADAMTSL3,ADD1,ADHFE1,ADORA3,AGBL4,AGK,AGRN,ALG5,ANKRD49,ARF6,ARHGEF11,ARIH2,ATG14,ATP5MF,ATP6V0A2,ATR,ATXN1L,BAAT,BBS12,BCL2,BOD1,BST2,BTAF1,BTNL3,C12orf4,C17orf97,C1GALT1,C1R,C20orf202,CADM4,CASK,CBX5,CCDC24,CCDC9B,CCL20,CDIPT,CDKL1,CEP83,CFAP46,CHD7,CHIC1,CHKB,CIPC,CLPB,COBL,COL16A1,CPO,CSF3R,CSTF2,CTTNBP2NL,CUX1,CYGB,DDX17,DDX23,DDX6,DIS3L2,DLST,DNAJA1,DNAJB6,DOT1L,DPY19…	286
Cancer,Gastrointestinal Disease,Organismal Injury and Abnormalities	Gastrointestinal tract cancer	2.16e-11	5.93e-09		-1.067	A2ML1,AADACL3,ADAMTS18,ADAMTSL3,ADD1,ADHFE1,ADORA3,AGBL4,AGK,AGRN,ALG5,ANKRD49,ARF6,ARHGEF11,ARIH2,ATG14,ATP5MF,ATP6V0A2,ATR,ATXN1L,BAAT,BBS12,BCL2,BOD1,BST2,BTAF1,BTNL3,C12orf4,C17orf97,C1GALT1,C1R,C20orf202,CADM4,CASK,CBX5,CCDC24,CCDC9B,CCL20,CDIPT,CDKL1,CEP83,CFAP46,CHD7,CHIC1,CHKB,CIPC,CLPB,COBL,COL16A1,CPO,CSF3R,CSTF2,CTTNBP2NL,CUX1,CYGB,DDX17,DDX23,DDX6,DIS3L2,DLST,DNAJA1,DNAJB6,DOT1L,DPY19…	285
Cancer,Gastrointestinal Disease,Organismal Injury and Abnormalities	Large intestine carcinoma	2.61e-11	6.91e-09			A2ML1,AADACL3,ADAMTS18,ADAMTSL3,ADD1,ADHFE1,ADORA3,AGBL4,AGK,AGRN,ALG5,ANKRD49,ARF6,ARHGEF11,ARIH2,ATP5MF,ATP6V0A2,ATR,ATXN1L,BAAT,BBS12,BCL2,BOD1,BST2,BTAF1,BTNL3,C12orf4,C17orf97,C1R,CADM4,CASK,CBX5,CCDC24,CCDC9B,CCL20,CDIPT,CDKL1,CEP83,CFAP46,CHD7,CHIC1,CHKB,CLPB,COBL,COL16A1,CPO,CSF3R,CSTF2,CTTNBP2NL,CUX1,CYGB,DDX17,DDX23,DDX6,DIS3L2,DLST,DNAJA1,DNAJB6,DOT1L,DPY19L3,DSG1,DYM,DYRK1B,EFHC1,EMX1…	262
Cancer,Gastrointestinal Disease,Organismal Injury and Abnormalities	Large intestine adenocarcinoma	3.57e-11	9.14e-09			A2ML1,AADACL3,ADAMTS18,ADAMTSL3,ADD1,ADHFE1,AGBL4,AGK,AGRN,ALG5,ANKRD49,ARF6,ARHGEF11,ARIH2,ATP5MF,ATP6V0A2,ATR,ATXN1L,BAAT,BBS12,BCL2,BOD1,BST2,BTAF1,BTNL3,C12orf4,C17orf97,C1R,CADM4,CASK,CBX5,CCDC24,CCDC9B,CCL20,CDIPT,CDKL1,CEP83,CFAP46,CHD7,CHIC1,CHKB,CLPB,COBL,COL16A1,CPO,CSF3R,CSTF2,CTTNBP2NL,CUX1,CYGB,DDX17,DDX23,DDX6,DIS3L2,DLST,DNAJA1,DNAJB6,DOT1L,DPY19L3,DSG1,DYM,DYRK1B,EFHC1,EMX1,ENDOD1…	260
Cancer,Gastrointestinal Disease,Organismal Injury and Abnormalities	Digestive organ tumor	9.88e-11	2.45e-08		-0.383	A2ML1,AADACL3,ADAMTS18,ADAMTSL3,ADD1,ADHFE1,ADORA3,AGBL4,AGK,AGRN,ALG5,ANKRD49,ARF6,ARHGEF11,ARIH2,ATG14,ATP5MF,ATP6V0A2,ATR,ATXN1L,BAAT,BBS12,BCAS2,BCL2,BOD1,BST2,BTAF1,BTNL3,C12orf4,C17orf97,C1GALT1,C1R,C20orf202,CADM4,CASK,CBX5,CCDC24,CCDC9B,CCL20,CD59,CDIPT,CDKL1,CEP83,CFAP46,CHD7,CHIC1,CHKB,CIPC,CLPB,COBL,COL16A1,CPO,CSF3R,CSTF2,CTTNBP2NL,CUX1,CYGB,CZIB,DDX17,DDX23,DDX6,DIS3L2,DLST,DNAJA1,DN…	302
Cancer,Gastrointestinal Disease,Organismal Injury and Abnormalities	Digestive system cancer	1.65e-10	3.96e-08		0.19	A2ML1,AADACL3,ADAMTS18,ADAMTSL3,ADD1,ADHFE1,ADORA3,AGBL4,AGK,AGRN,ALG5,ANKRD49,ARF6,ARHGEF11,ARIH2,ATG14,ATP5MF,ATP6V0A2,ATR,ATXN1L,BAAT,BBS12,BCAS2,BCL2,BOD1,BST2,BTAF1,BTNL3,C12orf4,C17orf97,C1GALT1,C1R,C20orf202,CADM4,CASK,CBX5,CCDC24,CCDC9B,CCL20,CD59,CDIPT,CDKL1,CEP83,CFAP46,CHD7,CHIC1,CHKB,CIPC,CLPB,COBL,COL16A1,CPO,CSF3R,CSTF2,CTTNBP2NL,CUX1,CYGB,CZIB,DDX17,DDX23,DDX6,DIS3L2,DLST,DNAJA1,DN…	298
Cancer,Gastrointestinal Disease,Organismal Injury and Abnormalities	Large intestine neoplasm	3.39e-10	7.92e-08		0.323	A2ML1,AADACL3,ADAMTS18,ADAMTSL3,ADD1,ADHFE1,ADORA3,AGBL4,AGK,AGRN,ALG5,ANKRD49,ARF6,ARHGEF11,ARIH2,ATP5MF,ATP6V0A2,ATR,ATXN1L,BAAT,BBS12,BCL2,BOD1,BST2,BTAF1,BTNL3,C12orf4,C17orf97,C1R,CADM4,CASK,CBX5,CCDC24,CCDC9B,CCL20,CDIPT,CDKL1,CEP83,CFAP46,CHD7,CHIC1,CHKB,CLPB,COBL,COL16A1,CPO,CSF3R,CSTF2,CTTNBP2NL,CUX1,CYGB,DDX17,DDX23,DDX6,DIS3L2,DLST,DNAJA1,DNAJB6,DOT1L,DPY19L3,DSG1,DYM,DYRK1B,EFHC1,EMX1…	268
Cancer,Gastrointestinal Disease,Organismal Injury and Abnormalities	Malignant neoplasm of large intestine	4.11e-10	9.33e-08			A2ML1,AADACL3,ADAMTS18,ADAMTSL3,ADD1,ADHFE1,ADORA3,AGBL4,AGK,AGRN,ALG5,ANKRD49,ARF6,ARHGEF11,ARIH2,ATP5MF,ATP6V0A2,ATR,ATXN1L,BAAT,BBS12,BCL2,BOD1,BST2,BTAF1,BTNL3,C12orf4,C17orf97,C1R,CADM4,CASK,CBX5,CCDC24,CCDC9B,CCL20,CDIPT,CDKL1,CEP83,CFAP46,CHD7,CHIC1,CHKB,CLPB,COBL,COL16A1,CPO,CSF3R,CSTF2,CTTNBP2NL,CUX1,CYGB,DDX17,DDX23,DDX6,DIS3L2,DLST,DNAJA1,DNAJB6,DOT1L,DPY19L3,DSG1,DYM,DYRK1B,EFHC1,EMX1…	267
Cancer,Organismal Injury and Abnormalities	Incidence of tumor	1.53e-09	3.31e-07		0.209	A2ML1,ADAMTS18,ADAMTSL3,ADD1,ADHFE1,ADORA3,AGBL4,AGK,AGRN,ALG5,ANKRD49,ARF6,ARHGEF11,ARIH2,ATG14,ATP5MF,ATP6V0A2,ATR,ATXN1L,BAAT,BBS12,BCAS2,BCL2,BOD1,BST2,BTAF1,BTNL3,C12orf4,C17orf97,C1GALT1,C1R,C20orf202,CASK,CBX5,CCDC24,CCDC9B,CDIPT,CEP83,CFAP46,CHD7,CHIC1,CLDN10,CLPB,COBL,COL16A1,CPO,CSF3R,CSTF2,CTTNBP2NL,CUX1,CYGB,DDX17,DDX23,DDX6,DHRS12,DIS3L2,DLST,DNAJA1,DNAJB6,DOT1L,DPY19L3,DSG1,DYM,DYRK…	266
Cancer,Organismal Injury and Abnormalities	Development of malignant tumor	1.54e-09	3.31e-07		-1.137	A2ML1,ADAMTS18,ADAMTSL3,ADD1,ADHFE1,ADORA3,AGBL4,AGK,AGRN,ALG5,ANKRD49,ARF6,ARHGEF11,ARIH2,ATG14,ATP5MF,ATP6V0A2,ATR,ATXN1L,BAAT,BBS12,BCAS2,BCL2,BOD1,BTAF1,BTNL3,C12orf4,C17orf97,C1GALT1,C1R,C20orf202,CASK,CBX5,CCDC24,CCDC9B,CDIPT,CEP83,CFAP46,CHD7,CHIC1,CLDN10,CLPB,COBL,COL16A1,CPO,CSF3R,CSTF2,CTTNBP2NL,CUX1,CYGB,DDX17,DDX23,DHRS12,DIS3L2,DLST,DNAJA1,DNAJB6,DOT1L,DPY19L3,DSG1,DYM,DYRK1B,EFHC1,E…	258
Cancer,Organismal Injury and Abnormalities	Frequency of tumor	3.27e-09	6.85e-07		0.048	A2ML1,ADAMTS18,ADAMTSL3,ADD1,ADHFE1,ADORA3,AGBL4,AGK,AGRN,ALG5,ANKRD49,ARF6,ARHGEF11,ARIH2,ATG14,ATP5MF,ATP6V0A2,ATR,ATXN1L,BAAT,BBS12,BCAS2,BCL2,BOD1,BTAF1,BTNL3,C12orf4,C17orf97,C1GALT1,C1R,C20orf202,CASK,CBX5,CCDC24,CCDC9B,CDIPT,CEP83,CFAP46,CHD7,CHIC1,CLDN10,CLPB,COBL,COL16A1,CPO,CSF3R,CSTF2,CTTNBP2NL,CUX1,CYGB,DDX17,DDX23,DDX6,DHRS12,DIS3L2,DLST,DNAJA1,DNAJB6,DOT1L,DPY19L3,DSG1,DYM,DYRK1B,EF…	259
Cancer,Organismal Injury and Abnormalities	Development of carcinoma	1.34e-08	2.73e-06		-1.163	A2ML1,ADAMTS18,ADAMTSL3,ADD1,ADHFE1,ADORA3,AGBL4,AGK,AGRN,ALG5,ANKRD49,ARF6,ARHGEF11,ARIH2,ATG14,ATP5MF,ATP6V0A2,ATR,ATXN1L,BAAT,BBS12,BCAS2,BCL2,BOD1,BTAF1,BTNL3,C12orf4,C17orf97,C1GALT1,C1R,C20orf202,CASK,CBX5,CCDC24,CCDC9B,CDIPT,CEP83,CFAP46,CHD7,CHIC1,CLDN10,CLPB,COBL,COL16A1,CPO,CSF3R,CSTF2,CTTNBP2NL,CUX1,CYGB,DDX17,DDX23,DHRS12,DIS3L2,DLST,DNAJA1,DNAJB6,DOT1L,DPY19L3,DSG1,DYM,DYRK1B,EFHC1,E…	253
Cancer,Organismal Injury and Abnormalities	Tumorigenesis of epithelial neoplasm	2.29e-08	4.56e-06		-0.248	A2ML1,ADAMTS18,ADAMTSL3,ADD1,ADHFE1,ADORA3,AGBL4,AGK,AGRN,ALG5,ANKRD49,ARF6,ARHGEF11,ARIH2,ATG14,ATP5MF,ATP6V0A2,ATR,ATXN1L,BAAT,BBS12,BCAS2,BCL2,BOD1,BTAF1,BTNL3,C12orf4,C17orf97,C1GALT1,C1R,C20orf202,CASK,CBX5,CCDC24,CCDC9B,CDIPT,CEP83,CFAP46,CHD7,CHIC1,CLDN10,CLPB,COBL,COL16A1,CPO,CSF3R,CSTF2,CTTNBP2NL,CUX1,CYGB,DDX17,DDX23,DHRS12,DIS3L2,DLST,DNAJA1,DNAJB6,DOT1L,DPY19L3,DSG1,DYM,DYRK1B,EFHC1,E…	254
Cancer,Organismal Injury and Abnormalities	Genitourinary carcinoma	2.85e-08	5.53e-06			A2ML1,AADACL3,ADAMTS18,ADAMTSL3,ADD1,ADORA3,AGBL4,AGK,AGRN,ALG5,ANKRD49,ARF6,ARHGEF11,ARIH2,ATP5MF,ATP6V0A2,ATR,ATXN1L,BAAT,BCAS2,BCL2,BTAF1,BTNL3,C12orf4,C17orf97,CADM4,CASK,CBX5,CCDC9B,CDIPT,CDKL1,CEP83,CFAP46,CHD7,CHIC1,CLEC10A,COBL,COL16A1,CPO,CSF3R,CSTF2,CUX1,DDX17,DDX23,DHRS12,DIS3L2,DLST,DNAJA1,DNAJB6,DOT1L,DPY19L3,DSG1,DYM,DYRK1B,EFHC1,EFNA1,EIF2S2,EMX1,ENDOD1,ERICH3,EXD2,EXOSC2,FAM177B,F…	237
Cancer,Gastrointestinal Disease,Organismal Injury and Abnormalities	Colon tumor	9.21e-08	1.74e-05		0.592	A2ML1,ADAMTS18,ADD1,ADHFE1,ADORA3,AGRN,ALG5,ANKRD49,ARHGEF11,ATR,BAAT,BBS12,BCL2,BOD1,BST2,BTNL3,C12orf4,C17orf97,C1R,CASK,CBX5,CCDC24,CCDC9B,CEP83,CFAP46,CHD7,CLPB,COBL,CPO,CSF3R,CSTF2,CTTNBP2NL,DDX17,DDX23,DLST,DNAJA1,DOT1L,DPY19L3,DYRK1B,EFHC1,ERI3,ERICH3,F12,FBH1,FBXO41,FNDC3A,FNIP1,FOXF2,FZD1,GBA2,GJB6,GOLGA6A (includes others),GRINA,ID1,IFITM3,IGFBP2,IL21,INTS5,IRGQ,KCND2,KCNH3,KCTD2,KDM3B,…	163
Cancer,Organismal Injury and Abnormalities	Genitourinary tumor	1.5e-07	2.77e-05		1.261	A2ML1,AADACL3,ADAMTS18,ADAMTSL3,ADD1,ADORA3,AGBL4,AGK,AGRN,ALG5,ANKRD49,ARF6,ARHGEF11,ARIH2,ATP5MF,ATP6V0A2,ATR,ATXN1L,BAAT,BCAS2,BCL2,BST2,BTAF1,BTNL3,C12orf4,C17orf97,C1R,CADM4,CASK,CBX5,CCDC9B,CDIPT,CDKL1,CEP83,CFAP46,CHD7,CHIC1,CLEC10A,COBL,COL16A1,CPO,CSF3R,CSTF2,CUX1,DDX17,DDX23,DDX6,DHRS12,DIS3L2,DLST,DNAJA1,DNAJB6,DOT1L,DPY19L3,DSG1,DYM,DYRK1B,EFHC1,EFNA1,EIF2S2,EMX1,ENDOD1,ERICH3,EXD2,EX…	249
Gene Expression	Transcription of DNA	3.9e-07	7.04e-05		-1.388	AGRN,ANKRD49,ARHGEF11,ATXN1L,BTAF1,CASK,CBX5,CHD7,CIPC,CUX1,DDX17,DNAJB6,DYRK1B,EFNA1,FNIP1,FOXD2,FOXF2,FOXJ2,FOXO3,FZD1,GLO1,GTF3C6,HEY1,HNRNPA2B1,ID1,JMJD6,KAT8,KLF6,LDB1,LRCH4,MACC1,MAPK8,MBD3,MED4,MEF2C,MEN1,MLIP,MPHOSPH8,MYDGF,MYPOP,NACC2,NFYB,NLRC5,NPAS2,NR1D2,NSD2,OVOL1,PATZ1,PCBD2,PHRF1,POLR2D,RNF10,RNF111,RNF2,RORB,SENP2,SETD7,SMAD4,SMARCC1,SUPT3H,TCEAL7,TENM1,UBE3A,URI1,YBX3	65
Cancer,Organismal Injury and Abnormalities	Malignant genitourinary solid tumor	4.76e-07	8.41e-05		0.626	A2ML1,AADACL3,ADAMTS18,ADAMTSL3,ADD1,ADORA3,AGBL4,AGK,AGRN,ALG5,ANKRD49,ARF6,ARHGEF11,ARIH2,ATP5MF,ATP6V0A2,ATR,ATXN1L,BAAT,BCAS2,BCL2,BTAF1,BTNL3,C12orf4,C17orf97,C1R,CADM4,CASK,CBX5,CCDC9B,CDIPT,CDKL1,CEP83,CFAP46,CHD7,CHIC1,CLEC10A,COBL,COL16A1,CPO,CSF3R,CSTF2,CUX1,DDX17,DDX23,DHRS12,DIS3L2,DLST,DNAJA1,DNAJB6,DOT1L,DPY19L3,DSG1,DYM,DYRK1B,EFHC1,EFNA1,EIF2S2,EMX1,ENDOD1,ERICH3,EXD2,EXOSC2,FAM17…	244
Cancer,Gastrointestinal Disease,Organismal Injury and Abnormalities	Colon cancer	7.03e-07	0.000121			A2ML1,ADAMTS18,ADD1,ADHFE1,ADORA3,AGRN,ALG5,ANKRD49,ARHGEF11,ATR,BAAT,BBS12,BCL2,BOD1,BST2,BTNL3,C12orf4,C17orf97,C1R,CASK,CBX5,CCDC24,CCDC9B,CEP83,CFAP46,CHD7,CLPB,COBL,CPO,CSF3R,CSTF2,CTTNBP2NL,DDX17,DDX23,DLST,DNAJA1,DOT1L,DPY19L3,DYRK1B,EFHC1,ERI3,ERICH3,F12,FBH1,FBXO41,FNDC3A,FNIP1,FOXF2,FZD1,GBA2,GJB6,GOLGA6A (includes others),GRINA,ID1,IFITM3,IGFBP2,INTS5,IRGQ,KCND2,KCNH3,KCTD2,KDM3B,KIAA0…	158
Gene Expression	Transcription of RNA	7.67e-07	0.00013		-0.88	AGRN,ANKRD49,ARHGEF11,ATXN1L,BCL2,BST2,BTAF1,CASK,CBX5,CHD7,CIPC,CUX1,DDX17,DNAJB6,DOT1L,DYRK1B,EFNA1,FNIP1,FOXD2,FOXF2,FOXJ2,FOXO3,FZD1,GLO1,GTF3C6,HEY1,HNRNPA2B1,ID1,JMJD6,KAT8,KIT,KLF6,LDB1,LRCH4,LRWD1,MACC1,MAP2K6,MAPK8,MBD3,MED4,MEF2C,MEN1,MLIP,MPHOSPH8,MYDGF,MYPOP,NACC2,NFYB,NLRC5,NPAS2,NR1D2,NSD2,OVOL1,PATZ1,PCBD2,PHRF1,POLR2D,RASA1,RNF10,RNF111,RNF2,RORB,SENP2,SETD7,SMAD4,SMARCC1,SST,SUPT…	74
Cancer,Organismal Injury and Abnormalities	Breast or colorectal cancer	9.07e-07	0.00015		0.832	A2ML1,ADAMTS18,ADD1,ADHFE1,ADORA3,AGRN,ALG5,ANKRD49,ARHGEF11,ARIH2,ATP5MF,ATR,BAAT,BBS12,BCL2,BOD1,BST2,BTNL3,C12orf4,C17orf97,C1R,CADM4,CASK,CBX5,CCDC24,CCDC9B,CDKL1,CEP83,CFAP46,CHD7,CLEC10A,CLPB,COBL,COL16A1,CPO,CSF3R,CSTF2,CTTNBP2NL,CUX1,DDX17,DDX23,DLST,DNAJA1,DNAJB6,DOT1L,DPY19L3,DYRK1B,EFHC1,EIF2S2,ENDOD1,ERI3,ERICH3,EXOSC2,F12,FBH1,FBXO41,FNDC3A,FNIP1,FOXF2,FOXO3,FPGS,FZD1,GBA2,GJB6,GLO1,…	202
Cancer,Organismal Injury and Abnormalities	Genitourinary adenocarcinoma	1.38e-06	0.000223			A2ML1,AADACL3,ADAMTS18,ADAMTSL3,ADD1,ADORA3,AGBL4,AGK,ALG5,ANKRD49,ARF6,ARHGEF11,ARIH2,ATP5MF,ATR,ATXN1L,BAAT,BCAS2,BCL2,BTAF1,BTNL3,C12orf4,C17orf97,CASK,CBX5,CDIPT,CDKL1,CEP83,CFAP46,CHD7,CHIC1,CLEC10A,COBL,COL16A1,CPO,CSF3R,CSTF2,CUX1,DDX17,DDX23,DHRS12,DIS3L2,DLST,DNAJA1,DNAJB6,DOT1L,DPY19L3,DSG1,DYM,DYRK1B,EFHC1,EFNA1,EIF2S2,EMX1,ENDOD1,EXD2,FAM177B,FBH1,FBXO41,FCMR,FLOT1,FNDC3A,FNIP1,FOXJ2,…	206
Cancer,Organismal Injury and Abnormalities	Pelvic carcinoma	2.17e-06	0.000344			A2ML1,AADACL3,ADAMTS18,ADAMTSL3,ADD1,ADORA3,AGBL4,AGK,ALG5,ANKRD49,ARF6,ARHGEF11,ARIH2,ATP6V0A2,ATR,ATXN1L,BAAT,BCL2,BTAF1,BTNL3,C12orf4,C17orf97,CASK,CBX5,CCDC9B,CDIPT,CDKL1,CEP83,CFAP46,CHD7,CHIC1,COBL,COL16A1,CPO,CSF3R,CSTF2,CUX1,DDX17,DDX23,DIS3L2,DNAJA1,DNAJB6,DOT1L,DPY19L3,DSG1,DYM,DYRK1B,EFHC1,EFNA1,EIF2S2,EMX1,EXD2,FAM177B,FBH1,FBXO41,FCMR,FLOT1,FNDC3A,FNIP1,FOXJ2,FOXO3,FSBP,FZD1,GBA2,GJB…	211
Cancer,Organismal Injury and Abnormalities	Pelvic tumor	2.62e-06	0.000408		1.142	A2ML1,AADACL3,ADAMTS18,ADAMTSL3,ADD1,ADORA3,AGBL4,AGK,ALG5,ANKRD49,ARF6,ARHGEF11,ARIH2,ATP6V0A2,ATR,ATXN1L,BAAT,BCL2,BST2,BTAF1,BTNL3,C12orf4,C17orf97,C1R,CASK,CBX5,CCDC9B,CDIPT,CDKL1,CEP83,CFAP46,CHD7,CHIC1,COBL,COL16A1,CPO,CSF3R,CSTF2,CUX1,DDX17,DDX23,DDX6,DIS3L2,DLST,DNAJA1,DNAJB6,DOT1L,DPY19L3,DSG1,DYM,DYRK1B,EFHC1,EFNA1,EIF2S2,EMX1,ERICH3,EXD2,FAM177B,FBH1,FBXO41,FCMR,FLOT1,FNDC3A,FNIP1,FOXJ…	223
Cancer,Gastrointestinal Disease,Organismal Injury and Abnormalities	Development of digestive organ tumor	3.1e-06	0.000474		-1.923	A2ML1,ADAMTS18,ADD1,ADHFE1,ADORA3,AGBL4,AGRN,ALG5,ANKRD49,ARHGEF11,ATG14,ATP6V0A2,ATR,ATXN1L,BAAT,BBS12,BCL2,BOD1,BTNL3,C12orf4,C17orf97,C1GALT1,C1R,C20orf202,CASK,CBX5,CCDC24,CCDC9B,CEP83,CFAP46,CHD7,CLPB,COBL,CPO,CSF3R,CSTF2,CTTNBP2NL,CUX1,DDX17,DDX23,DLST,DNAJA1,DOT1L,DPY19L3,DYRK1B,EFHC1,ERGIC2,ERI3,ERICH3,F12,FBH1,FBXO41,FNDC3A,FNIP1,FOXF2,FZD1,GBA2,GJB6,GOLGA6A (includes others),GRINA,HAS1,…	193
Cancer,Neurological Disease,Organismal Injury and Abnormalities	Nervous system neoplasm	3.36e-06	0.000503		1.392	A2ML1,ADAMTS18,ADAMTSL3,ADD1,ADHFE1,AGBL4,AGRN,ALG5,ANKRD49,ARHGEF11,ARIH2,ATR,BAAT,BCL2,BTAF1,C12orf4,C17orf97,C1R,C20orf202,CADM4,CASK,CBX5,CCL20,CD59,CDKL1,CEP83,CFAP46,CHD7,CHIC1,CHKB,CIPC,CLEC10A,COBL,COL16A1,CPO,CSF3R,CSTF2,CUX1,CYGB,CZIB,DDX17,DDX6,DIS3L2,DLST,DOT1L,DPY19L3,DSG1,DYM,DYRK1B,EFHC1,EVA1B,F12,FAM199X,FBH1,FBXO41,FCGR2C,FNIP1,FOXF2,FOXJ2,FOXO3,FPGS,FZD1,GBA2,GOLGA6A (includes o…	206
Cancer,Gastrointestinal Disease,Organismal Injury and Abnormalities	Colorectal tumor	3.53e-06	0.00052		0.323	A2ML1,ADAMTS18,ADD1,ADHFE1,ADORA3,AGRN,ALG5,ANKRD49,ARHGEF11,ATR,BAAT,BBS12,BCL2,BOD1,BST2,BTNL3,C12orf4,C17orf97,C1R,CASK,CBX5,CCDC24,CCDC9B,CEP83,CFAP46,CHD7,CLPB,COBL,CPO,CSF3R,CSTF2,CTTNBP2NL,DDX17,DDX23,DLST,DNAJA1,DOT1L,DPY19L3,DYRK1B,EFHC1,ERI3,ERICH3,F12,FBH1,FBXO41,FNDC3A,FNIP1,FOXF2,FPGS,FZD1,GBA2,GJB6,GOLGA6A (includes others),GRINA,HNRNPA2B1,ID1,IFITM3,IGFBP2,IL21,INTS5,IRGQ,KCND2,KCN…	174
Cancer,Gastrointestinal Disease,Organismal Injury and Abnormalities	Colon carcinoma	4.19e-06	0.000605			A2ML1,ADAMTS18,ADD1,ADHFE1,ADORA3,AGRN,ALG5,ANKRD49,ARHGEF11,ATR,BAAT,BBS12,BOD1,BTNL3,C12orf4,C17orf97,C1R,CASK,CBX5,CCDC24,CCDC9B,CEP83,CFAP46,CHD7,CLPB,COBL,CPO,CSF3R,CSTF2,CTTNBP2NL,DDX17,DDX23,DLST,DNAJA1,DOT1L,DPY19L3,DYRK1B,EFHC1,ERI3,ERICH3,F12,FBH1,FBXO41,FNDC3A,FNIP1,FOXF2,FZD1,GBA2,GJB6,GOLGA6A (includes others),GRINA,IFITM3,IGFBP2,INTS5,IRGQ,KCND2,KCNH3,KCTD2,KDM3B,KIAA0895,KIT,KRIT1,…	150
Cancer,Neurological Disease,Organismal Injury and Abnormalities	Central nervous system solid tumor	4.62e-06	0.000656		1.965	A2ML1,ADAMTS18,ADAMTSL3,ADD1,ADHFE1,AGBL4,AGRN,ALG5,ANKRD49,ARHGEF11,ARIH2,ATR,BAAT,BCL2,BTAF1,C12orf4,C17orf97,C1R,C20orf202,CADM4,CASK,CBX5,CCL20,CD59,CDKL1,CEP83,CFAP46,CHD7,CHIC1,CHKB,CIPC,CLEC10A,COBL,COL16A1,CPO,CSF3R,CSTF2,CUX1,CYGB,CZIB,DDX17,DDX6,DIS3L2,DLST,DOT1L,DPY19L3,DSG1,DYM,DYRK1B,EFHC1,EVA1B,F12,FAM199X,FBH1,FBXO41,FNIP1,FOXF2,FOXJ2,FOXO3,FPGS,FZD1,GBA2,GOLGA6A (includes others),…	204
Cancer,Organismal Injury and Abnormalities	Anogenital cancer	5.14e-06	0.000716		1.07	A2ML1,AADACL3,ADAMTS18,ADAMTSL3,ADD1,ADORA3,AGBL4,AGK,AGRN,ALG5,ANKRD49,ARF6,ARHGEF11,ARIH2,ATP5MF,ATP6V0A2,ATR,ATXN1L,BAAT,BCL2,BTAF1,BTNL3,C12orf4,C17orf97,C1R,CADM4,CASK,CBX5,CDIPT,CDKL1,CEP83,CFAP46,CHD7,CHIC1,CLEC10A,COBL,COL16A1,CPO,CSF3R,CSTF2,CUX1,DDX17,DDX23,DIS3L2,DLST,DNAJA1,DNAJB6,DOT1L,DPY19L3,DSG1,DYM,DYRK1B,EFHC1,EFNA1,EIF2S2,EMX1,ENDOD1,ERICH3,EXD2,EXOSC2,FAM177B,FBH1,FBXO41,FCMR,…	226
Cancer,Gastrointestinal Disease,Organismal Injury and Abnormalities	Colon adenocarcinoma	7.12e-06	0.000976			A2ML1,ADAMTS18,ADD1,ADHFE1,AGRN,ALG5,ANKRD49,ARHGEF11,ATR,BAAT,BBS12,BOD1,BTNL3,C12orf4,C17orf97,C1R,CASK,CBX5,CCDC24,CCDC9B,CEP83,CFAP46,CHD7,CLPB,COBL,CPO,CSF3R,CSTF2,CTTNBP2NL,DDX17,DDX23,DLST,DOT1L,DPY19L3,DYRK1B,EFHC1,ERI3,ERICH3,FBH1,FBXO41,FNDC3A,FNIP1,FOXF2,FZD1,GBA2,GJB6,GOLGA6A (includes others),GRINA,IFITM3,IGFBP2,INTS5,IRGQ,KCND2,KCNH3,KCTD2,KDM3B,KIAA0895,KIT,KRIT1,KRTAP27-1,LARP4B,L…	147
Cancer,Gastrointestinal Disease,Organismal Injury and Abnormalities	Colorectal carcinoma	7.35e-06	0.000988			A2ML1,ADAMTS18,ADD1,ADHFE1,ADORA3,AGRN,ALG5,ANKRD49,ARHGEF11,ATR,BAAT,BBS12,BCL2,BOD1,BTNL3,C12orf4,C17orf97,C1R,CASK,CBX5,CCDC24,CCDC9B,CEP83,CFAP46,CHD7,CLPB,COBL,CPO,CSF3R,CSTF2,CTTNBP2NL,DDX17,DDX23,DLST,DNAJA1,DOT1L,DPY19L3,DYRK1B,EFHC1,ERI3,ERICH3,F12,FBH1,FBXO41,FNDC3A,FNIP1,FOXF2,FZD1,GBA2,GJB6,GOLGA6A (includes others),GRINA,IFITM3,IGFBP2,INTS5,IRGQ,KCND2,KCNH3,KCTD2,KDM3B,KIAA0895,KIT,K…	155
Cancer,Organismal Injury and Abnormalities,Reproductive System Disease	Prostatic carcinoma	7.46e-06	0.000988			A2ML1,AADACL3,ARIH2,ATR,ATXN1L,BAAT,BCL2,BTAF1,BTNL3,C17orf97,CASK,CBX5,CDKL1,CFAP46,CHIC1,COBL,CPO,CSF3R,CUX1,DDX17,DDX23,DIS3L2,DOT1L,DPY19L3,DYM,EIF2S2,FAM177B,FBH1,FSBP,GBA2,GRINA,HEY1,ID1,IGFBP2,IL12B,JMJD6,KAT8,KCNC3,KCND2,KCNH3,KIAA0895,KIT,KLF6,LCLAT1,LDB1,LMTK2,LSM3,MAD2L1BP,MAPK8,MAST4,MEF2C,MEN1,MLIP,MTURN,MYPN,NAF1,NBAS,NLRC5,NOVA1,NUP85,OBSL1,OSBP2,OTOF,PHRF1,PHYHIPL,PIK3CB,PLXNA2,PL…	111
Cancer,Gastrointestinal Disease,Organismal Injury and Abnormalities	Non-colon gastrointestinal cancer	7.65e-06	0.000996			A2ML1,ADAMTS18,ADAMTSL3,ADHFE1,AGBL4,AGRN,ANKRD49,ARF6,ARHGEF11,ATG14,ATP5MF,ATP6V0A2,ATR,ATXN1L,BAAT,BCL2,BTAF1,C12orf4,C17orf97,C1GALT1,C1R,C20orf202,CBX5,CCDC9B,CEP83,CFAP46,CHD7,CIPC,CLPB,COBL,CSF3R,CUX1,DDX17,DDX6,DOT1L,DPY19L3,DSG1,DYRK1B,ERGIC2,ERI3,ERICH3,EXD2,F12,FBH1,FBXO41,FNDC3A,FNIP1,FOXO3,FZD1,GBA2,GPX8,HAS1,HNRNPH3,ID1,IL12B,IL21,INTS5,KAT8,KCNA1,KCND2,KCNH3,KDM3B,KIT,KLF6,LARP4B,L…	159
Cancer,Organismal Injury and Abnormalities	Pelvic adenocarcinoma	7.77e-06	0.000997			A2ML1,AADACL3,ADAMTS18,ADAMTSL3,ADD1,ADORA3,AGBL4,AGK,ALG5,ANKRD49,ARF6,ARHGEF11,ARIH2,ATR,ATXN1L,BAAT,BCL2,BTAF1,BTNL3,C12orf4,C17orf97,CASK,CBX5,CDIPT,CDKL1,CEP83,CFAP46,CHD7,CHIC1,COBL,COL16A1,CPO,CSF3R,CSTF2,CUX1,DDX17,DDX23,DIS3L2,DNAJA1,DNAJB6,DOT1L,DPY19L3,DSG1,DYM,DYRK1B,EFHC1,EFNA1,EIF2S2,EMX1,EXD2,FAM177B,FBH1,FBXO41,FCMR,FLOT1,FNDC3A,FNIP1,FOXJ2,FOXO3,FSBP,GBA2,GJB6,GOLGA6A (includes o…	191
Cancer,Neurological Disease,Organismal Injury and Abnormalities	Glioma	1.03e-05	0.0013			A2ML1,ADAMTS18,ADAMTSL3,ADD1,ADHFE1,AGRN,ALG5,ANKRD49,ARHGEF11,ARIH2,ATR,BAAT,BCL2,BTAF1,C12orf4,C17orf97,C1R,C20orf202,CADM4,CASK,CBX5,CCL20,CD59,CDKL1,CFAP46,CHD7,CHIC1,CHKB,CIPC,CLEC10A,COBL,COL16A1,CPO,CSF3R,CSTF2,CUX1,CYGB,CZIB,DDX17,DDX6,DIS3L2,DLST,DOT1L,DPY19L3,DSG1,DYM,DYRK1B,EFHC1,EVA1B,F12,FAM199X,FBH1,FBXO41,FNIP1,FOXF2,FOXJ2,FOXO3,FPGS,FZD1,GBA2,GOLGA6A (includes others),GPT2,GRINA,H…	198
Cancer,Organismal Injury and Abnormalities,Reproductive System Disease	Prostatic adenocarcinoma	1.1e-05	0.00136			A2ML1,AADACL3,ARIH2,ATR,ATXN1L,BAAT,BTAF1,BTNL3,C17orf97,CASK,CBX5,CDKL1,CFAP46,CHIC1,COBL,CPO,CSF3R,CUX1,DDX17,DDX23,DIS3L2,DOT1L,DPY19L3,DYM,EIF2S2,FAM177B,FBH1,FSBP,GBA2,GRINA,HEY1,ID1,IGFBP2,IL12B,JMJD6,KAT8,KCNC3,KCND2,KCNH3,KIAA0895,KIT,KLF6,LCLAT1,LDB1,LMTK2,MAD2L1BP,MAPK8,MAST4,MEF2C,MEN1,MLIP,MTURN,MYPN,NAF1,NBAS,NLRC5,NOVA1,NUP85,OBSL1,OSBP2,OTOF,PHRF1,PHYHIPL,PIK3CB,PLXNA2,PLXNB1,PROM2…	106
Cell Death and Survival	Survival of sarcoma cell lines	1.12e-05	0.00136		-1.505	ATR,CBX5,FBH1,IGFBP2,MAP2K6,MAPK8,RNF2,SMARCC1,SMARCD1,WDR48	10
Cancer,Neurological Disease,Organismal Injury and Abnormalities	Brain tumor	1.13e-05	0.00136			A2ML1,ADAMTS18,ADAMTSL3,ADD1,ADHFE1,AGRN,ALG5,ANKRD49,ARHGEF11,ARIH2,ATR,BAAT,BCL2,BTAF1,C12orf4,C17orf97,C1R,C20orf202,CADM4,CASK,CBX5,CCL20,CD59,CDKL1,CEP83,CFAP46,CHD7,CHIC1,CHKB,CIPC,CLEC10A,COBL,COL16A1,CPO,CSF3R,CSTF2,CUX1,CZIB,DDX17,DDX6,DIS3L2,DLST,DOT1L,DPY19L3,DSG1,DYM,DYRK1B,EFHC1,EVA1B,F12,FAM199X,FBH1,FBXO41,FNIP1,FOXF2,FOXJ2,FOXO3,FPGS,FZD1,GBA2,GOLGA6A (includes others),GPT2,GRINA,…	194
Cancer,Gastrointestinal Disease,Organismal Injury and Abnormalities	Colorectal adenocarcinoma	1.15e-05	0.00136			A2ML1,ADAMTS18,ADD1,ADHFE1,AGRN,ALG5,ANKRD49,ARHGEF11,ATR,BAAT,BBS12,BCL2,BOD1,BTNL3,C12orf4,C17orf97,C1R,CASK,CBX5,CCDC24,CCDC9B,CEP83,CFAP46,CHD7,CLPB,COBL,CPO,CSF3R,CSTF2,CTTNBP2NL,DDX17,DDX23,DLST,DOT1L,DPY19L3,DYRK1B,EFHC1,ERI3,ERICH3,FBH1,FBXO41,FNDC3A,FNIP1,FOXF2,FZD1,GBA2,GJB6,GOLGA6A (includes others),GRINA,IFITM3,IGFBP2,INTS5,IRGQ,KCND2,KCNH3,KCTD2,KDM3B,KIAA0895,KIT,KRIT1,KRTAP27-1,LAR…	151
Cell Death and Survival	Cell viability of bone cancer cell lines	1.31e-05	0.00147		-1.699	ATR,CBX5,FBH1,HEY1,MAP2K6,MAPK8,RNF2,SMARCC1,SMARCD1,WDR48	10
Neurological Disease,Organismal Injury and Abnormalities	Brain lesion	1.31e-05	0.00147		0.017	A2ML1,ADAMTS18,ADAMTSL3,ADD1,ADHFE1,AGRN,ALG5,ANKRD49,ARHGEF11,ARIH2,ATR,BAAT,BCL2,BTAF1,C12orf4,C17orf97,C1R,C20orf202,CADM4,CASK,CBX5,CCL20,CD59,CDKL1,CEP83,CFAP46,CHD7,CHIC1,CHKB,CIPC,CLEC10A,COBL,COL16A1,CPO,CSF3R,CSTF2,CUX1,CZIB,DDX17,DDX6,DIS3L2,DLST,DOT1L,DPY19L3,DSG1,DYM,DYRK1B,EFHC1,EVA1B,F12,FAM199X,FBH1,FBXO41,FNIP1,FOXF2,FOXJ2,FOXO3,FPGS,FZD1,GBA2,GOLGA6A (includes others),GPT2,GRINA,…	195
Cancer,Organismal Injury and Abnormalities,Reproductive System Disease	Genital carcinoma	1.32e-05	0.00147			A2ML1,AADACL3,ADAMTS18,ADAMTSL3,ADD1,ADORA3,AGBL4,AGK,ALG5,ANKRD49,ARF6,ARHGEF11,ARIH2,ATR,ATXN1L,BAAT,BCL2,BTAF1,BTNL3,C12orf4,C17orf97,CASK,CBX5,CDIPT,CDKL1,CEP83,CFAP46,CHD7,CHIC1,COBL,COL16A1,CPO,CSF3R,CSTF2,CUX1,DDX17,DDX23,DIS3L2,DNAJA1,DNAJB6,DOT1L,DPY19L3,DSG1,DYM,DYRK1B,EFHC1,EFNA1,EIF2S2,EMX1,EXD2,FAM177B,FBH1,FBXO41,FCMR,FLOT1,FNDC3A,FNIP1,FOXJ2,FOXO3,FSBP,GBA2,GJB6,GOLGA6A (includes o…	194
Cancer,Organismal Injury and Abnormalities,Reproductive System Disease	Genital tumor	1.33e-05	0.00147		1.058	A2ML1,AADACL3,ADAMTS18,ADAMTSL3,ADD1,ADORA3,AGBL4,AGK,ALG5,ANKRD49,ARF6,ARHGEF11,ARIH2,ATP6V0A2,ATR,ATXN1L,BAAT,BCL2,BST2,BTAF1,BTNL3,C12orf4,C17orf97,C1R,CASK,CBX5,CDIPT,CDKL1,CEP83,CFAP46,CHD7,CHIC1,COBL,COL16A1,CPO,CSF3R,CSTF2,CUX1,DDX17,DDX23,DDX6,DIS3L2,DLST,DNAJA1,DNAJB6,DOT1L,DPY19L3,DSG1,DYM,DYRK1B,EFHC1,EFNA1,EIF2S2,EMX1,ERICH3,EXD2,FAM177B,FBH1,FBXO41,FCMR,FLOT1,FNDC3A,FNIP1,FOXJ2,FOXO3…	208
Cancer,Gastrointestinal Disease,Organismal Injury and Abnormalities	Upper gastrointestinal tract tumor	1.33e-05	0.00147		-1.982	A2ML1,ADAMTS18,ADAMTSL3,ADHFE1,AGBL4,AGRN,ARF6,ARHGEF11,ATG14,ATP5MF,ATP6V0A2,ATR,ATXN1L,BAAT,BCL2,BTAF1,C12orf4,C17orf97,C1GALT1,C1R,C20orf202,CBX5,CCDC9B,CEP83,CFAP46,CHD7,CIPC,CLPB,COBL,CSF3R,CUX1,DDX17,DDX6,DOT1L,DPY19L3,DSG1,DYRK1B,ERGIC2,ERI3,ERICH3,EXD2,F12,FBH1,FBXO41,FNDC3A,FNIP1,FOXO3,FZD1,GBA2,GPX8,HAS1,HNRNPH3,ID1,IL12B,IL21,KAT8,KCNA1,KCND2,KCNH3,KDM3B,KIT,KLF6,LARP4B,LDB1,LGI4,LRWD1…	152
Developmental Disorder,Neurological Disease	Congenital neurological disorder	1.42e-05	0.00155		-1.151	A2ML1,AGRN,BBS12,CASK,CHD7,CHKB,DNAL4,EMX1,FOXF2,GBA2,JMJD6,KAT8,KDM3B,KIFBP,KIT,KRIT1,LGI4,MAPK8,MEF2C,MEN1,MTHFS,NDUFAF5,NRG3,OTOF,PARD3,PATZ1,PDGFC,PHRF1,POMT1,RASA1,SLC6A8,SMAD4,SMARCC1,SMARCD1,SORL1,TMLHE,TNNT2,TP53RK,UBE2A,UBE3A,YBX3,ZNF592	42
Cancer,Organismal Injury and Abnormalities	Pelvic cancer	1.56e-05	0.00167			A2ML1,AADACL3,ADAMTS18,ADAMTSL3,ADD1,ADORA3,AGBL4,AGK,ALG5,ANKRD49,ARF6,ARHGEF11,ARIH2,ATP6V0A2,ATR,ATXN1L,BAAT,BCL2,BTAF1,BTNL3,C12orf4,C17orf97,C1R,CASK,CBX5,CCDC9B,CDIPT,CDKL1,CEP83,CFAP46,CHD7,CHIC1,COBL,COL16A1,CPO,CSF3R,CSTF2,CUX1,DDX17,DDX23,DIS3L2,DLST,DNAJA1,DNAJB6,DOT1L,DPY19L3,DSG1,DYM,DYRK1B,EFHC1,EFNA1,EIF2S2,EMX1,ERICH3,EXD2,FAM177B,FBH1,FBXO41,FCMR,FLOT1,FNDC3A,FNIP1,FOXJ2,FOXO3,FS…	217
Cancer,Gastrointestinal Disease,Organismal Injury and Abnormalities	Upper gastrointestinal tract cancer	1.79e-05	0.00189			A2ML1,ADAMTS18,ADAMTSL3,ADHFE1,AGBL4,AGRN,ARF6,ARHGEF11,ATG14,ATP5MF,ATP6V0A2,ATR,ATXN1L,BAAT,BCL2,BTAF1,C12orf4,C17orf97,C1GALT1,C1R,C20orf202,CBX5,CCDC9B,CEP83,CFAP46,CHD7,CIPC,CLPB,COBL,CSF3R,CUX1,DDX17,DDX6,DOT1L,DPY19L3,DSG1,DYRK1B,ERGIC2,ERI3,ERICH3,EXD2,F12,FBH1,FBXO41,FNDC3A,FNIP1,FOXO3,FZD1,GBA2,GPX8,HAS1,HNRNPH3,ID1,IL12B,IL21,KAT8,KCNA1,KCND2,KCNH3,KDM3B,KIT,KLF6,LARP4B,LDB1,LGI4,LRWD1…	151
Cancer,Organismal Injury and Abnormalities	Melanoma	1.81e-05	0.00189		0.555	A2ML1,AADACL3,ADAMTS18,ADAMTSL3,ADD1,ADHFE1,ADORA3,AGBL4,AGK,AGRN,ALG5,ARHGEF11,ARIH2,ATG14,ATP6V0A2,ATR,BAAT,BCL2,BOD1,BTAF1,BTNL3,C11orf21,C17orf97,C1GALT1,C1R,C20orf202,CADM4,CASK,CBX5,CCDC24,CCDC9B,CEP83,CFAP46,CHD7,CLDN10,CLEC10A,CLPB,COBL,COL16A1,COPRS,CPO,CSF3R,CSTF2,CTTNBP2NL,CUX1,DDX17,DDX23,DDX6,DIS3L2,DLST,DNAJB6,DOT1L,DPY19L3,DSG1,DYM,DYRK1B,EFHC1,EFNA1,EIF2S2,EMX1,ERGIC2,ERICH3,EXD2,…	234
Cancer,Gastrointestinal Disease,Organismal Injury and Abnormalities	Colorectal cancer	2.22e-05	0.00229			A2ML1,ADAMTS18,ADD1,ADHFE1,ADORA3,AGRN,ALG5,ANKRD49,ARHGEF11,ATR,BAAT,BBS12,BCL2,BOD1,BST2,BTNL3,C12orf4,C17orf97,C1R,CASK,CBX5,CCDC24,CCDC9B,CEP83,CFAP46,CHD7,CLPB,COBL,CPO,CSF3R,CSTF2,CTTNBP2NL,DDX17,DDX23,DLST,DNAJA1,DOT1L,DPY19L3,DYRK1B,EFHC1,ERI3,ERICH3,F12,FBH1,FBXO41,FNDC3A,FNIP1,FOXF2,FPGS,FZD1,GBA2,GJB6,GOLGA6A (includes others),GRINA,HNRNPA2B1,ID1,IFITM3,IGFBP2,INTS5,IRGQ,KCND2,KCNH3,KC…	168
Gene Expression	Transcription	2.52e-05	0.00253		-1.075	AGRN,ANKRD49,ARHGEF11,ATXN1L,BCL2,BST2,BTAF1,CASK,CBX5,CHD7,CIPC,CUX1,DDX17,DNAJB6,DOT1L,DYRK1B,EFNA1,FNIP1,FOXD2,FOXF2,FOXJ2,FOXO3,FPGS,FZD1,GLO1,GTF3C6,HEY1,HNRNPA2B1,ID1,JMJD6,KAT8,KIT,KLF6,LDB1,LRCH4,LRWD1,MACC1,MAP2K6,MAPK8,MBD3,MED4,MEF2C,MEN1,MLIP,MPHOSPH8,MYDGF,MYPOP,NACC2,NAT8B,NFYB,NLRC5,NPAS2,NR1D2,NSD2,OVOL1,PATZ1,PCBD2,PHRF1,PIK3CB,POLR2D,RASA1,RNF10,RNF111,RNF2,RORB,SENP2,SETD7,SLC3…	79
Dermatological Diseases and Conditions,Organismal Injury and Abnormalities	Skin lesion	2.52e-05	0.00253		-0.679	A2ML1,AADACL3,ADAMTS18,ADAMTSL3,ADD1,ADHFE1,ADORA3,AGBL4,AGK,AGRN,ARHGEF11,ARIH2,ATG14,ATP6V0A2,ATR,BAAT,BCL2,BTAF1,BTNL3,C11orf21,C1GALT1,C1R,C20orf202,CADM4,CASK,CCDC24,CEP83,CFAP46,CHD7,CLDN10,CLEC10A,CLPB,COBL,COL16A1,COPRS,CPO,CSF3R,CSTF2,CTTNBP2NL,CUX1,DDX17,DDX23,DDX6,DIS3L2,DLST,DNAJB6,DOT1L,DPY19L3,DSG1,DYM,DYRK1B,EFHC1,EMX1,ERGIC2,ERICH3,EXD2,F12,FAM177B,FBH1,FBXO41,FCMR,FNDC3A,FOXD2,FO…	231
Gene Expression	Activation of DNA endogenous promoter	2.67e-05	0.00265		-0.226	AGRN,ATXN1L,CASK,CBX5,CHD7,CUX1,DDX17,EFNA1,FNIP1,FOXD2,FOXF2,FOXJ2,FOXO3,GLO1,GTF3C6,HEY1,HNRNPA2B1,ID1,JMJD6,KLF6,LDB1,MACC1,MBD3,MED4,MEF2C,MEN1,MLIP,MYDGF,MYPOP,NACC2,NFYB,NLRC5,NPAS2,NR1D2,NSD2,OVOL1,PATZ1,PHRF1,POLR2D,RNF10,RNF2,RORB,SENP2,SMAD4,SMARCC1,SUPT3H,TENM1,UBE3A,URI1,YBX3	50
Cancer,Organismal Injury and Abnormalities	Breast or gastric cancer	2.79e-05	0.00274			A2ML1,ADAMTS18,ADAMTSL3,ADHFE1,ADORA3,AGBL4,AGK,AGRN,ALG5,ARF6,ARHGEF11,ARIH2,ATG14,ATP5MF,ATP6V0A2,ATR,ATXN1L,BAAT,BCL2,C1GALT1,C1R,C20orf202,CADM4,CASK,CBX5,CCDC9B,CDKL1,CEP83,CFAP46,CHD7,CLEC10A,COBL,COL16A1,CPO,CSF3R,CSTF2,CUX1,DDX17,DDX23,DNAJA1,DNAJB6,DOT1L,DPY19L3,DYRK1B,EFHC1,EIF2S2,ENDOD1,ERGIC2,ERI3,ERICH3,EXOSC2,F12,FBH1,FBXO41,FLOT1,FNDC3A,FOXO3,FZD1,GBA2,GLO1,GPX8,HAS1,HEY1,HNRNPA2B1…	180
Cancer,Organismal Injury and Abnormalities	Malignant solid organ tumor	3.04e-05	0.00295			A2ML1,AADACL3,ADAMTS18,ADAMTSL3,ADD1,ADHFE1,ADORA3,AGBL4,AGK,AGRN,ARHGEF11,ARIH2,ATG14,ATP6V0A2,ATR,BAAT,BCL2,BTAF1,BTNL3,C11orf21,C1GALT1,C1R,C20orf202,CADM4,CASK,CCDC24,CEP83,CFAP46,CHD7,CLDN10,CLEC10A,CLPB,COBL,COL16A1,COPRS,CPO,CSF3R,CSTF2,CTTNBP2NL,CUX1,DDX17,DDX23,DDX6,DIS3L2,DLST,DNAJB6,DOT1L,DPY19L3,DSG1,DYM,DYRK1B,EFHC1,EMX1,ERGIC2,ERI3,ERICH3,EXD2,FAM177B,FBH1,FBXO41,FCMR,FNDC3A,FOXD2,F…	231
Cancer,Neurological Disease,Organismal Injury and Abnormalities	Brain glioma	3.15e-05	0.00301			A2ML1,ADAMTS18,ADAMTSL3,ADD1,ADHFE1,AGRN,ALG5,ANKRD49,ARHGEF11,ARIH2,ATR,BAAT,BTAF1,C12orf4,C17orf97,C1R,C20orf202,CADM4,CASK,CBX5,CCL20,CD59,CDKL1,CFAP46,CHD7,CHIC1,CHKB,CIPC,CLEC10A,COBL,COL16A1,CPO,CSF3R,CSTF2,CUX1,CZIB,DDX17,DDX6,DIS3L2,DLST,DOT1L,DPY19L3,DSG1,DYM,DYRK1B,EFHC1,EVA1B,F12,FAM199X,FBH1,FBXO41,FNIP1,FOXF2,FOXJ2,FOXO3,FPGS,FZD1,GBA2,GOLGA6A (includes others),GPT2,GRINA,HAS1,HEY1,H…	190
Cancer,Dermatological Diseases and Conditions,Organismal Injury and Abnormalities	Skin cancer	3.55e-05	0.00336			A2ML1,AADACL3,ADAMTS18,ADAMTSL3,ADD1,ADHFE1,ADORA3,AGBL4,AGK,AGRN,ARHGEF11,ARIH2,ATG14,ATP6V0A2,ATR,BAAT,BCL2,BTAF1,BTNL3,C11orf21,C1GALT1,C1R,C20orf202,CADM4,CASK,CCDC24,CEP83,CFAP46,CHD7,CLDN10,CLEC10A,CLPB,COBL,COL16A1,COPRS,CPO,CSF3R,CSTF2,CTTNBP2NL,CUX1,DDX17,DDX23,DDX6,DIS3L2,DLST,DNAJB6,DOT1L,DPY19L3,DSG1,DYM,DYRK1B,EFHC1,EMX1,ERGIC2,ERICH3,EXD2,FAM177B,FBH1,FBXO41,FCMR,FNDC3A,FOXD2,FOXJ2,…	229
Neurological Disease	Epilepsy or neurodevelopmental disorder	4.02e-05	0.00376		1.109	A2ML1,CASK,CHD7,CUX1,EFHC1,FCGR2C,FOXF2,GPT2,HAS1,KAT8,KCNA1,KCNC3,KCND2,KIT,LDLRAD4,MEF2C,MEN1,MTHFS,NRG3,PHRF1,PIM3,POMT1,PRICKLE2,RASA1,RORB,SLC6A1,SLC6A8,SLN,SMPD4,SST,SZT2,TNNT2,UBE3A,WDR45B,ZNF592	35
Gene Expression	Expression of RNA	4.62e-05	0.00427		-1.027	AGRN,ANKRD49,ARHGEF11,ATXN1L,BCL2,BST2,BTAF1,CASK,CBX5,CHD7,CIPC,CUX1,DDX17,DDX6,DNAJB6,DOT1L,DYRK1B,EFNA1,FNIP1,FOXD2,FOXF2,FOXJ2,FOXO3,FZD1,GLO1,GTF3C6,HEY1,HNRNPA2B1,ID1,JMJD6,KAT8,KIT,KLF6,LDB1,LRCH4,LRWD1,MACC1,MAP2K6,MAPK8,MBD3,MED4,MEF2C,MEN1,MLIP,MPHOSPH8,MRPL51,MYDGF,MYPOP,NACC2,NAT8B,NFYB,NLRC5,NPAS2,NR1D2,NSD2,OVOL1,PATZ1,PCBD2,PHRF1,PIK3CB,POLR2D,RASA1,RNF10,RNF111,RNF2,RORB,RPS4Y1,SE…	82
Cancer,Neurological Disease,Organismal Injury and Abnormalities	Central nervous system cancer	5.14e-05	0.0047			A2ML1,ADAMTS18,ADAMTSL3,ADD1,ADHFE1,AGRN,ALG5,ANKRD49,ARHGEF11,ARIH2,ATR,BAAT,BCL2,BTAF1,C12orf4,C17orf97,C1R,C20orf202,CADM4,CASK,CBX5,CCL20,CD59,CDKL1,CEP83,CFAP46,CHD7,CHIC1,CHKB,CIPC,CLEC10A,COBL,COL16A1,CSF3R,CSTF2,CUX1,CZIB,DDX17,DDX6,DIS3L2,DLST,DOT1L,DPY19L3,DSG1,DYM,DYRK1B,EFHC1,EVA1B,F12,FAM199X,FBH1,FBXO41,FNIP1,FOXF2,FOXJ2,FOXO3,FPGS,FZD1,GBA2,GOLGA6A (includes others),GPT2,GRINA,HAS1…	194
Cancer,Gastrointestinal Disease,Organismal Injury and Abnormalities	Gastroesophageal cancer	5.96e-05	0.00538			A2ML1,ADAMTS18,ADHFE1,AGBL4,AGRN,ARHGEF11,ATG14,ATP6V0A2,ATR,ATXN1L,BAAT,BCL2,C1GALT1,C1R,C20orf202,CBX5,CCDC9B,CEP83,CHD7,CLPB,COBL,CSF3R,CUX1,DDX17,DOT1L,DPY19L3,DSG1,DYRK1B,ERGIC2,ERI3,ERICH3,F12,FBXO41,FOXO3,FZD1,GBA2,GPX8,HAS1,ID1,IL12B,IL21,KAT8,KCNA1,KCND2,KCNH3,KIT,KLF6,LARP4B,LGI4,LRWD1,MAPK8,MAST4,MEN1,MIGA1,MPHOSPH8,MRPS5,MSI1,MTHFS,MTURN,MYO9B,MYPOP,NBAS,NLRC5,NOVA1,NPAS2,NRG3,NSD2,OT…	127
Cancer,Organismal Injury and Abnormalities,Reproductive System Disease	Genital tract cancer	6.24e-05	0.00557			A2ML1,AADACL3,ADAMTS18,ADAMTSL3,ADD1,ADORA3,AGBL4,AGK,ALG5,ANKRD49,ARF6,ARHGEF11,ARIH2,ATP6V0A2,ATR,ATXN1L,BAAT,BCL2,BTAF1,BTNL3,C12orf4,C17orf97,C1R,CASK,CBX5,CDIPT,CDKL1,CEP83,CFAP46,CHD7,CHIC1,COBL,COL16A1,CPO,CSF3R,CSTF2,CUX1,DDX17,DDX23,DIS3L2,DLST,DNAJA1,DNAJB6,DOT1L,DPY19L3,DSG1,DYM,DYRK1B,EFHC1,EFNA1,EIF2S2,EMX1,ERICH3,EXD2,FAM177B,FBH1,FBXO41,FCMR,FLOT1,FNDC3A,FNIP1,FOXJ2,FOXO3,FSBP,FZD1…	202
Cancer,Organismal Injury and Abnormalities	Neoplasia of cells	6.99e-05	0.00613		0.837	A2ML1,ADAMTS18,ADAMTSL3,ADD1,ADORA3,AGBL4,AGRN,ARF6,ATG14,ATP5MF,ATP6V0A2,ATR,BAAT,BBS12,BCAS2,BCL2,BST2,C11orf21,C12orf4,C17orf97,C1GALT1,C1R,CCL20,CD59,CEP83,CFAP46,CHD7,CHIC1,CIPC,COBL,COL16A1,CSF3R,CSTF2,CUX1,DDX23,DDX6,DHRS12,DIS3L2,DOT1L,DYRK1B,EFHC1,ERI3,ERICH3,EXD2,F12,FBH1,FCGR2C,FCMR,FLOT1,FNDC3A,FNIP1,FOXF2,FOXO3,FPGS,FZD1,GBA2,GJB6,GOLGA6A (includes others),GOLGA7B,GPT2,HAS1,HEY1,HLA-…	177
Cancer,Organismal Injury and Abnormalities	Upper aerodigestive tract carcinoma	7.02e-05	0.00613			A2ML1,ADAMTSL3,ADD1,AGBL4,ARF6,ATG14,ATP5MF,ATP6V0A2,BAAT,BCL2,BTAF1,C12orf4,C17orf97,C20orf202,CEP83,CFAP46,CHD7,CIPC,CLPB,COBL,DDX6,DOT1L,ERI3,ERICH3,EXD2,FBH1,FNDC3A,FNIP1,FOXO3,GBA2,HNRNPH3,ID1,KCNA1,KCND2,KDM3B,KIT,KRIT1,LDB1,MAST4,MEF2C,MIGA1,MRPL18,MYO9B,NBAS,NLRC5,NOVA1,NRG3,NSD2,OTOF,PARD3,PATZ1,PDGFC,PHRF1,PHYHIPL,RAB14,RASA1,RGP1,RPS15,RSU1,SASH1,SETD7,SIGLEC6,SMAD4,SMARCC1,SORL1,SST,S…	82
RNA Post-Transcriptional Modification	Processing of RNA	8.09e-05	0.00699			BCAS2,CSTF2,DDX17,DDX23,EXOSC2,HNRNPA2B1,HNRNPH3,IMP4,INTS5,LSM3,NOL9,NOVA1,PHRF1,POLR2D,PRPF3,RBM6,RPS15,SF3A2,SRSF3,SYF2,UTP11	21
Cancer,Organismal Injury and Abnormalities,Skeletal and Muscular Disorders	Muscle tumor	8.95e-05	0.00765			A2ML1,ADAMTS18,ADAMTSL3,AGRN,ARIH2,ATR,BST2,CSF3R,CUX1,DDX6,DYRK1B,ERI3,FOXO3,GOLGA7B,IGFBP2,IRGQ,KDM3B,KIT,LDLRAD4,LRCH4,MEN1,MLPH,MPHOSPH8,PDGFC,RNF111,RORB,RPS15,RSU1,SASH1,SDHA,SF3A2,UBE3A,UBXN11	33
Embryonic Development,Organ Development,Organismal Development,Reproductive System Development and Function,Tissue Development	Development of genital organ	9.08e-05	0.00767		-0.02	BCL2,C1GALT1,CHD7,DNAJA1,EIF2S2,FNDC3A,FOXF2,FOXJ2,FOXO3,GBA2,KIT,KLF6,LAMP1,LDB1,LMTK2,MSI1,OSBP2,OVOL1,PATZ1,PCYT1B,PIK3CB,RNF2,SMAD4,UBE3A,USP42,WDR48,YBX3,ZPBP2	28
Cancer,Gastrointestinal Disease,Organismal Injury and Abnormalities	Upper gastrointestinal carcinoma	9.38e-05	0.00785			A2ML1,ADAMTS18,ADAMTSL3,ADHFE1,AGBL4,AGRN,ARF6,ARHGEF11,ATG14,ATP5MF,ATP6V0A2,ATR,ATXN1L,BAAT,BCL2,BTAF1,C12orf4,C17orf97,C1GALT1,C1R,C20orf202,CBX5,CCDC9B,CEP83,CFAP46,CHD7,CIPC,CLPB,COBL,CSF3R,CUX1,DDX17,DDX6,DOT1L,DPY19L3,DSG1,DYRK1B,ERGIC2,ERI3,ERICH3,EXD2,F12,FBH1,FBXO41,FNDC3A,FNIP1,FOXO3,FZD1,GBA2,HAS1,HNRNPH3,ID1,KAT8,KCNA1,KCND2,KCNH3,KDM3B,KIT,LARP4B,LDB1,LGI4,LRWD1,MAST4,MEF2C,MEN1,MIG…	144
Cancer,Organismal Injury and Abnormalities,Reproductive System Disease	Prostate cancer	0.0001	0.00832			A2ML1,AADACL3,ARIH2,ATR,ATXN1L,BAAT,BCL2,BTAF1,BTNL3,C17orf97,C1R,CASK,CBX5,CDKL1,CFAP46,CHIC1,COBL,CPO,CSF3R,CUX1,DDX17,DDX23,DIS3L2,DOT1L,DPY19L3,DYM,EIF2S2,FAM177B,FBH1,FOXO3,FSBP,GBA2,GRINA,HEY1,ID1,IGFBP2,IL12B,IRGQ,JMJD6,KAT8,KCNA1,KCNC3,KCND2,KCNH3,KIAA0895,KIT,KLF6,LCLAT1,LDB1,LMTK2,LSM3,MAD2L1BP,MAPK8,MAST4,MEF2C,MEN1,MLIP,MTURN,MYPN,NAF1,NBAS,NLRC5,NOVA1,NUP85,OBSL1,OSBP2,OTOF,PARD3,PHR…	118
Hereditary Disorder,Neurological Disease,Organismal Injury and Abnormalities	Familial neurological disorder	0.000107	0.00873			A2ML1,AGRN,ARF6,ARIH2,ATP5MF,BBS12,BCL2,C12orf4,C1R,CASK,CD59,CHD7,CHKB,CIPC,CLPB,COX7A2L,CSF3R,CUX1,DDX6,DNAJA1,DNAJB6,DNAL4,EFHC1,EXOSC2,FCGR2C,FOXO3,GBA2,GJB6,GLO1,GPT2,HLA-DQB1,HNRNPA2B1,KAT8,KCNA1,KCNC3,KDM3B,KIFBP,KIT,KRIT1,LGI4,LRRC10B,MEF2C,MEN1,MTHFS,NAXE,NBAS,NDUFAF5,NREP,OBSL1,OTOF,PARD3,POMT1,PRICKLE2,PRKX,PTCD3,RAB31,RASA1,RORB,SDHA,SEPTIN9,SLC22A4,SLC6A1,SLC6A8,SMAD4,SMARCD1,SMPD4,S…	78
Cancer,Organismal Injury and Abnormalities,Reproductive System Disease	Breast or ovarian carcinoma	0.000116	0.00938			ADAMTS18,ADAMTSL3,ADORA3,AGBL4,AGK,AGRN,ALG5,ARF6,ARHGEF11,ARIH2,ATR,BCL2,CADM4,CASK,CDKL1,CFAP46,CLEC10A,COL16A1,CPO,CSF3R,CSTF2,CUX1,DDX23,DNAJA1,DNAJB6,DOT1L,DYRK1B,EFHC1,EIF2S2,ENDOD1,ERICH3,EXOSC2,FBH1,FLOT1,FNDC3A,FOXO3,FZD1,HNRNPA2B1,ID1,IGFBP2,IL12B,IL21,ITPKC,JMJD6,KCNA1,KDM3B,KIT,KLF6,KRT40,LARP4B,LASP1,LCLAT1,LMTK2,LRWD1,MACC1,MAP2K6,MAST4,MEF2C,MEN1,MLIP,MLPH,MTURN,MUC21,MYO9B,NACC2,N…	110
Gastrointestinal Disease,Hepatic System Disease,Organismal Injury and Abnormalities	Liver lesion	0.000126	0.0101		0.057	A2ML1,ADAMTS18,ADAMTSL3,ADD1,ADORA3,AGBL4,AGK,AGRN,ALG5,ARF6,ARHGEF11,ARIH2,ATR,BCAS2,BCL2,BTAF1,BTNL3,C12orf4,C17orf97,C1GALT1,C1R,CCL20,CEP83,CFAP46,CIPC,COBL,COL16A1,CSF3R,CUX1,CYGB,DDX17,DIS3L2,DNAJA1,DNAJB6,DOT1L,DSG1,DYM,EFHC1,EIF2S2,EMX1,ENDOD1,ERICH3,EVA1B,F12,FBH1,FCGR2C,FCMR,FNIP1,FOXJ2,FOXO3,FPGS,FZD1,GBA2,GOLGA6A (includes others),GPT2,GTF3C6,HAS1,HLA-DQB1,HNRNPA2B1,ID1,IFITM3,IGFBP2,…	164
Cancer,Dermatological Diseases and Conditions,Organismal Injury and Abnormalities	Cutaneous melanoma	0.000128	0.0102			A2ML1,AADACL3,ADAMTS18,ADAMTSL3,ADD1,ADHFE1,ADORA3,AGBL4,AGK,AGRN,ARHGEF11,ARIH2,ATG14,ATP6V0A2,ATR,BAAT,BCL2,BTAF1,BTNL3,C11orf21,C1GALT1,C1R,C20orf202,CADM4,CASK,CCDC24,CEP83,CFAP46,CHD7,CLDN10,CLEC10A,CLPB,COBL,COL16A1,COPRS,CPO,CSF3R,CSTF2,CTTNBP2NL,CUX1,DDX17,DDX23,DDX6,DIS3L2,DLST,DNAJB6,DOT1L,DPY19L3,DSG1,DYM,DYRK1B,EFHC1,EMX1,ERGIC2,ERICH3,EXD2,FAM177B,FBH1,FCMR,FNDC3A,FOXD2,FOXJ2,FOXO3,F…	212
Cancer,Neurological Disease,Organismal Injury and Abnormalities	Glioma cancer	0.000136	0.0107			A2ML1,ADAMTS18,ADAMTSL3,ADD1,ADHFE1,AGRN,ALG5,ANKRD49,ARHGEF11,ARIH2,ATR,BAAT,BTAF1,C12orf4,C17orf97,C1R,C20orf202,CADM4,CASK,CBX5,CCL20,CD59,CDKL1,CFAP46,CHD7,CHIC1,CHKB,CIPC,CLEC10A,COBL,COL16A1,CSF3R,CSTF2,CUX1,CZIB,DDX17,DDX6,DIS3L2,DLST,DOT1L,DPY19L3,DSG1,DYM,DYRK1B,EFHC1,EVA1B,F12,FAM199X,FBH1,FBXO41,FNIP1,FOXF2,FOXJ2,FOXO3,FPGS,FZD1,GBA2,GOLGA6A (includes others),GPT2,GRINA,HAS1,HEY1,HNRNP…	189
Cancer,Organismal Injury and Abnormalities	Cancer of head	0.000151	0.0118			A2ML1,ADAMTSL3,ADD1,ADHFE1,ARF6,ARHGEF11,ATG14,ATP5MF,ATP6V0A2,ATR,BAAT,BCL2,BTAF1,C17orf97,C1R,C20orf202,CD59,CDKL1,CEP83,CFAP46,CHD7,CIPC,CLEC10A,COBL,CSF3R,CUX1,DDX6,DOT1L,DPY19L3,DYM,ERI3,EXD2,FBH1,FBXO41,FNDC3A,FNIP1,FOXF2,FOXO3,FPGS,GBA2,GPT2,HAS1,HNRNPA2B1,HNRNPH3,IGFBP2,KCNC3,KDM3B,KIT,KLF6,KRT40,KRTAP27-1,LARP4B,LDB1,LRCH4,MAPK8,MAST4,MEF2C,MEN1,MIGA1,MLPH,MPHOSPH8,MRPL32,MSI1,MYO9B,NARF…	109
Cancer,Organismal Injury and Abnormalities,Reproductive System Disease	Breast carcinoma	0.000183	0.0141			ADAMTS18,ADORA3,AGRN,ARHGEF11,ARIH2,ATR,BCL2,CADM4,CASK,CDKL1,CFAP46,CLEC10A,COL16A1,CPO,CSF3R,CUX1,DNAJB6,DOT1L,DYRK1B,EFHC1,EIF2S2,ENDOD1,ERICH3,EXOSC2,FBH1,FNDC3A,FOXO3,FZD1,ID1,IGFBP2,IL12B,IL21,ITPKC,KDM3B,KIT,KRT40,LARP4B,LRWD1,MACC1,MAP2K6,MAST4,MEF2C,MEN1,MLIP,MLPH,MTURN,MUC21,NARF,NBAS,NSD2,OTOF,PARD3,PHYHIPL,PIK3CB,PLXNA2,PLXNB1,PRICKLE2,PRKX,PSMA7,RASA1,RBM6,RHCE/RHD,RPS6KL1,SENP2,SETD…	81
Cellular Development,Tissue Development	Differentiation of melanocytes	0.00022	0.0168			BCL2,KIT,LRMDA,MEF2C,MLPH	5
Cell Cycle	Arrest in G2/M phase transition of bone cancer cell lines	0.000226	0.0171			ATR,MAP2K6	2
Cancer,Neurological Disease,Organismal Injury and Abnormalities	Astrocytoma	0.000255	0.0191			A2ML1,ADAMTS18,ADAMTSL3,ADD1,AGRN,ALG5,ARIH2,ATR,BAAT,C12orf4,C17orf97,C1R,CADM4,CASK,CBX5,CCL20,CFAP46,CHD7,CHIC1,CHKB,CIPC,COBL,COL16A1,CSF3R,CSTF2,CUX1,CZIB,DDX17,DDX6,DIS3L2,DLST,DOT1L,DPY19L3,DSG1,DYRK1B,EFHC1,EVA1B,F12,FAM199X,FBH1,FBXO41,FOXJ2,FOXO3,FZD1,GOLGA6A (includes others),GPT2,HEY1,HNRNPA2B1,IFITM3,IGFBP2,IL21,INTS5,KAT8,KCNA1,KCNC3,KCNH3,KDM3B,KIT,KLF6,KRIT1,LARP4B,LCLAT1,LDLRAD4,…	151
Cancer,Neurological Disease,Organismal Injury and Abnormalities	Brain cancer	0.000263	0.0194			A2ML1,ADAMTSL3,ADD1,ADHFE1,ARHGEF11,ATR,BCL2,BTAF1,C1R,C20orf202,CD59,CDKL1,CEP83,CFAP46,CHD7,CIPC,CLEC10A,COBL,CSF3R,CUX1,DOT1L,DPY19L3,DYM,FBH1,FBXO41,FNIP1,FOXF2,FOXO3,FPGS,GBA2,GPT2,HAS1,HNRNPA2B1,IGFBP2,KCNC3,KDM3B,KIT,KLF6,KRT40,KRTAP27-1,LARP4B,LDB1,LRCH4,MAPK8,MAST4,MEN1,MIGA1,MLPH,MPHOSPH8,MRPL32,MSI1,MYO9B,NARF,NBAS,NLRC5,NOL9,NREP,NRG3,OSBP2,OTOF,PARD3,PHRF1,PRICKLE2,RASA1,RGP1,RNF111,…	87
Cancer,Organismal Injury and Abnormalities	Malignant connective or soft tissue neoplasm	0.000265	0.0194			A2ML1,AADACL3,ADAMTS18,ADAMTSL3,ADD1,ADHFE1,ADORA3,AGBL4,AGK,AGRN,ARHGEF11,ARIH2,ATG14,ATP6V0A2,ATR,BAAT,BCL2,BTAF1,BTNL3,C11orf21,C17orf97,C1GALT1,C1R,C20orf202,CADM4,CASK,CCDC24,CEP83,CFAP46,CHD7,CLDN10,CLEC10A,CLPB,COBL,COL16A1,COPRS,CPO,CSF3R,CSTF2,CTTNBP2NL,CUX1,DDX17,DDX23,DDX6,DIS3L2,DLST,DNAJB6,DOT1L,DPY19L3,DSG1,DYM,DYRK1B,EFHC1,EMX1,ERGIC2,ERI3,ERICH3,EXD2,FAM177B,FBH1,FCMR,FNDC3A,FOXD2…	220
Cancer,Gastrointestinal Disease,Organismal Injury and Abnormalities	Gastro-esophageal carcinoma	0.000266	0.0194			A2ML1,ADAMTS18,ADHFE1,AGBL4,AGRN,ARHGEF11,ATG14,ATP6V0A2,ATR,ATXN1L,BAAT,BCL2,C1GALT1,C1R,C20orf202,CBX5,CCDC9B,CEP83,CHD7,CLPB,COBL,CSF3R,CUX1,DDX17,DOT1L,DPY19L3,DSG1,DYRK1B,ERGIC2,ERI3,ERICH3,F12,FBXO41,FOXO3,FZD1,GBA2,HAS1,ID1,KAT8,KCNA1,KCND2,KCNH3,KIT,LARP4B,LGI4,LRWD1,MAST4,MEN1,MIGA1,MPHOSPH8,MRPS5,MTHFS,MTURN,MYO9B,MYPOP,NBAS,NLRC5,NOVA1,NPAS2,NRG3,NSD2,OTOF,PARD3,PATZ1,PDGFC,PHRF1,PHYHI…	120
Cancer,Organismal Injury and Abnormalities	Connective or soft tissue tumor	0.00029	0.021		0.156	A2ML1,AADACL3,ADAMTS18,ADAMTSL3,ADD1,ADHFE1,ADORA3,AGBL4,AGK,AGRN,ARHGEF11,ARIH2,ATG14,ATP6V0A2,ATR,BAAT,BCL2,BST2,BTAF1,BTNL3,C11orf21,C17orf97,C1GALT1,C1R,C20orf202,CADM4,CASK,CCDC24,CEP83,CFAP46,CHD7,CLDN10,CLEC10A,CLPB,COBL,COL16A1,COPRS,CPO,CSF3R,CSTF2,CTTNBP2NL,CUX1,DDX17,DDX23,DDX6,DIS3L2,DLST,DNAJB6,DOT1L,DPY19L3,DSG1,DYM,DYRK1B,EFHC1,EMX1,ERGIC2,ERI3,ERICH3,EXD2,FAM177B,FBH1,FCMR,FNDC3A,…	222
Cardiovascular System Development and Function,Cellular Development,Cellular Function and Maintenance,Cellular Growth and Proliferation,Organismal Development,Tissue Development	Proliferation of endothelial cells	0.000297	0.0212		-1.177	ATP6V0A2,EFNA1,F12,FOXO3,HEY1,ID1,KIT,KRIT1,MAPK8,MEF2C,MYDGF,PDGFC,PIK3CB,PRKX,PROS1,SEPTIN9,SST,ZNF580	18
Cancer,Organismal Injury and Abnormalities	Malignant soft tissue neoplasm	0.00031	0.022			A2ML1,AADACL3,ADAMTS18,ADAMTSL3,ADD1,ADHFE1,ADORA3,AGBL4,AGK,AGRN,ARHGEF11,ARIH2,ATG14,ATP6V0A2,ATR,BAAT,BCL2,BTAF1,BTNL3,C11orf21,C1GALT1,C1R,C20orf202,CADM4,CASK,CCDC24,CEP83,CFAP46,CHD7,CLDN10,CLEC10A,CLPB,COBL,COL16A1,COPRS,CPO,CSF3R,CSTF2,CTTNBP2NL,CUX1,DDX17,DDX23,DDX6,DIS3L2,DLST,DNAJB6,DOT1L,DPY19L3,DSG1,DYM,DYRK1B,EFHC1,EMX1,ERGIC2,ERI3,ERICH3,EXD2,FAM177B,FBH1,FCMR,FNDC3A,FOXD2,FOXJ2,FO…	217
Cardiovascular System Development and Function,Tissue Development	Development of cardiovascular tissue	0.000338	0.0238		-0.867	ATP6V0A2,EFNA1,F12,FOXO3,HEY1,ID1,KIT,KRIT1,MAP2K6,MAPK8,MEF2C,MYDGF,PDGFC,PIK3CB,PRKX,PROS1,SEPTIN9,SMAD4,SST,ZNF580	20
Developmental Disorder,Neurological Disease	Neurodevelopmental disorder	0.00038	0.0262			A2ML1,CASK,CHD7,CUX1,FOXF2,GPT2,KAT8,KIT,LDLRAD4,MEF2C,MEN1,MTHFS,NRG3,PHRF1,RASA1,SLC6A8,SMPD4,SZT2,TNNT2,UBE3A,WDR45B,ZNF592	22
Cancer,Neurological Disease,Organismal Injury and Abnormalities	Brain astrocytoma	0.00038	0.0262			A2ML1,ADAMTS18,ADAMTSL3,ADD1,AGRN,ALG5,ARIH2,ATR,BAAT,C12orf4,C17orf97,C1R,CADM4,CASK,CBX5,CCL20,CFAP46,CHD7,CHIC1,CHKB,CIPC,COBL,COL16A1,CSF3R,CSTF2,CUX1,CZIB,DDX17,DDX6,DIS3L2,DLST,DOT1L,DPY19L3,DSG1,DYRK1B,EFHC1,EVA1B,F12,FAM199X,FBH1,FBXO41,FOXJ2,FOXO3,FZD1,GOLGA6A (includes others),GPT2,HEY1,IFITM3,IL21,INTS5,KAT8,KCNA1,KCNC3,KCNH3,KDM3B,KIT,KRIT1,LARP4B,LCLAT1,LDLRAD4,LGI4,LMTK2,LRCH4,LRRC1…	144
RNA Post-Transcriptional Modification	Splicing of mRNA	0.000388	0.0266			BCAS2,CSTF2,DDX17,DDX23,HNRNPA2B1,HNRNPH3,LSM3,NOVA1,POLR2D,PRPF3,SF3A2,SRSF3,SYF2	13
Cellular Response to Therapeutics	Drug resistance of breast cancer cell lines	0.000435	0.0294		0.218	ARIH2,BCL2,EXOSC2,FOXF2,SMARCC1,ZC3H11A	6
Embryonic Development,Organ Development,Organismal Development,Reproductive System Development and Function,Tissue Development	Gonadogenesis	0.000436	0.0294		-0.563	BCL2,C1GALT1,DNAJA1,EIF2S2,FNDC3A,FOXJ2,FOXO3,GBA2,KIT,LAMP1,LDB1,LMTK2,MSI1,OSBP2,OVOL1,PATZ1,PCYT1B,PIK3CB,RNF2,SMAD4,UBE3A,USP42,WDR48,YBX3,ZPBP2	25
Cancer,Neurological Disease,Organismal Injury and Abnormalities	Grade 1-4 astrocytoma	0.000442	0.0295			A2ML1,ADAMTS18,ADAMTSL3,ADD1,AGRN,ALG5,ARIH2,ATR,BAAT,C12orf4,C17orf97,C1R,CADM4,CASK,CBX5,CCL20,CFAP46,CHD7,CHIC1,CHKB,CIPC,COBL,COL16A1,CSF3R,CSTF2,CUX1,CZIB,DDX17,DDX6,DIS3L2,DLST,DOT1L,DPY19L3,DSG1,DYRK1B,EFHC1,EVA1B,F12,FAM199X,FBH1,FBXO41,FOXJ2,FOXO3,FZD1,GOLGA6A (includes others),GPT2,HEY1,IFITM3,IL21,INTS5,KAT8,KCNA1,KCNC3,KCNH3,KDM3B,KIT,KRIT1,LARP4B,LCLAT1,LDLRAD4,LGI4,LMTK2,LRCH4,LRRC1…	144
Cancer,Gastrointestinal Disease,Hepatic System Disease,Organismal Injury and Abnormalities	Liver tumor	0.000455	0.0301		1.033	A2ML1,ADAMTS18,ADAMTSL3,ADD1,AGBL4,AGK,AGRN,ALG5,ARHGEF11,ATR,BCAS2,BCL2,BTAF1,BTNL3,C12orf4,C17orf97,C1GALT1,C1R,CCL20,CEP83,CFAP46,CIPC,COBL,COL16A1,CSF3R,CUX1,CYGB,DDX17,DIS3L2,DNAJA1,DNAJB6,DOT1L,DSG1,DYM,EFHC1,EIF2S2,EMX1,ENDOD1,ERICH3,EVA1B,F12,FBH1,FCMR,FNIP1,FOXJ2,FPGS,FZD1,GBA2,GOLGA6A (includes others),GPT2,GTF3C6,HAS1,HNRNPA2B1,ID1,IFITM3,IGFBP2,IL21,INTS5,IRGQ,KAT8,KCNC3,KCND2,KCTD2,K…	155
Cancer,Organismal Injury and Abnormalities	Development of adenocarcinoma	0.000494	0.0321		-0.383	A2ML1,ADAMTS18,ADAMTSL3,ADD1,ADORA3,AGBL4,AGK,AGRN,ALG5,ANKRD49,ARF6,ARHGEF11,ARIH2,ATP5MF,ATR,BCAS2,BCL2,BTAF1,C12orf4,C17orf97,C1GALT1,CASK,CCDC9B,CDIPT,CEP83,CFAP46,CHD7,CHIC1,CLDN10,CLPB,COBL,COL16A1,CPO,CSF3R,CSTF2,CTTNBP2NL,CUX1,CYGB,DDX17,DDX23,DHRS12,DIS3L2,DLST,DNAJA1,DNAJB6,DOT1L,DPY19L3,DSG1,DYM,DYRK1B,EFHC1,EIF2S2,EMX1,ERICH3,EXD2,FAM177B,FBXO41,FCMR,FLOT1,FNDC3A,FNIP1,FOXJ2,FOXO3,FZD…	174
Cancer,Neurological Disease,Organismal Injury and Abnormalities	Grade 4 high grade glioma	0.000501	0.0321			A2ML1,ADAMTS18,ADAMTSL3,ADD1,AGRN,ALG5,ARIH2,ATR,BAAT,C12orf4,C17orf97,C1R,CADM4,CASK,CBX5,CCL20,CFAP46,CHD7,CHIC1,CHKB,CIPC,COBL,COL16A1,CSF3R,CSTF2,CUX1,CZIB,DDX17,DDX6,DIS3L2,DLST,DOT1L,DPY19L3,DSG1,DYRK1B,EFHC1,EVA1B,F12,FAM199X,FBH1,FBXO41,FOXJ2,FOXO3,FZD1,GOLGA6A (includes others),GPT2,HEY1,IFITM3,IL21,INTS5,KAT8,KCNA1,KCNC3,KCNH3,KDM3B,KIT,KRIT1,LARP4B,LCLAT1,LDLRAD4,LGI4,LMTK2,LRCH4,LRRC1…	143
Cancer,Neurological Disease,Organismal Injury and Abnormalities	Grade 4 malignant glioma	0.000501	0.0321			A2ML1,ADAMTS18,ADAMTSL3,ADD1,AGRN,ALG5,ARIH2,ATR,BAAT,C12orf4,C17orf97,C1R,CADM4,CASK,CBX5,CCL20,CFAP46,CHD7,CHIC1,CHKB,CIPC,COBL,COL16A1,CSF3R,CSTF2,CUX1,CZIB,DDX17,DDX6,DIS3L2,DLST,DOT1L,DPY19L3,DSG1,DYRK1B,EFHC1,EVA1B,F12,FAM199X,FBH1,FBXO41,FOXJ2,FOXO3,FZD1,GOLGA6A (includes others),GPT2,HEY1,IFITM3,IL21,INTS5,KAT8,KCNA1,KCNC3,KCNH3,KDM3B,KIT,KRIT1,LARP4B,LCLAT1,LDLRAD4,LGI4,LMTK2,LRCH4,LRRC1…	143
Cancer,Neurological Disease,Organismal Injury and Abnormalities	Grade 4 astrocytoma	0.000501	0.0321			A2ML1,ADAMTS18,ADAMTSL3,ADD1,AGRN,ALG5,ARIH2,ATR,BAAT,C12orf4,C17orf97,C1R,CADM4,CASK,CBX5,CCL20,CFAP46,CHD7,CHIC1,CHKB,CIPC,COBL,COL16A1,CSF3R,CSTF2,CUX1,CZIB,DDX17,DDX6,DIS3L2,DLST,DOT1L,DPY19L3,DSG1,DYRK1B,EFHC1,EVA1B,F12,FAM199X,FBH1,FBXO41,FOXJ2,FOXO3,FZD1,GOLGA6A (includes others),GPT2,HEY1,IFITM3,IL21,INTS5,KAT8,KCNA1,KCNC3,KCNH3,KDM3B,KIT,KRIT1,LARP4B,LCLAT1,LDLRAD4,LGI4,LMTK2,LRCH4,LRRC1…	143
Cancer,Organismal Injury and Abnormalities	Cancer of cells	0.000506	0.0322		0.632	A2ML1,ADAMTS18,ADAMTSL3,ADD1,ADORA3,AGBL4,AGRN,ARF6,ATG14,ATP5MF,ATP6V0A2,ATR,BAAT,BBS12,BCAS2,BCL2,BST2,C11orf21,C12orf4,C17orf97,C1GALT1,C1R,CCL20,CD59,CEP83,CFAP46,CHD7,CHIC1,CIPC,COBL,CSF3R,CSTF2,DDX23,DDX6,DOT1L,DYRK1B,EFHC1,ERI3,ERICH3,EXD2,FBH1,FCMR,FLOT1,FNDC3A,FNIP1,FOXF2,FOXO3,FPGS,FZD1,GBA2,GJB6,GOLGA6A (includes others),GOLGA7B,GPT2,HAS1,HEY1,HLA-DQB1,HNRNPA2B1,HNRNPH3,ID1,KAT8,KCNA1,…	156
Cancer,Organismal Injury and Abnormalities	Breast or pancreatic cancer	0.000549	0.0347			ADAMTS18,ADAMTSL3,ADORA3,AGBL4,AGK,AGRN,ALG5,ANKRD49,ARF6,ARHGEF11,ARIH2,ATP5MF,ATR,BCL2,BTAF1,BTNL3,C17orf97,C1GALT1,CADM4,CASK,CCL20,CD59,CDKL1,CEP83,CFAP46,CLEC10A,COL16A1,CPO,CSF3R,CSTF2,CUX1,CZIB,DDX17,DDX23,DNAJA1,DNAJB6,DOT1L,DSG1,DYRK1B,EFHC1,EIF2S2,ENDOD1,ERICH3,EVA1B,EXOSC2,FBH1,FLOT1,FNDC3A,FNIP1,FOXD2,FOXO3,FSBP,FZD1,GLO1,GPX8,HAS1,HEY1,HNRNPA2B1,ID1,IGFBP2,IL12B,IL21,ITPKC,JMJD6,KAT8…	153
Inflammatory Disease,Neurological Disease,Skeletal and Muscular Disorders	Primary progressive multiple sclerosis	0.00058	0.0363			KCNA1,KCNC3,KCND2,KIT	4
Cancer,Neurological Disease,Organismal Injury and Abnormalities	High grade astrocytoma	0.000593	0.0367			A2ML1,ADAMTS18,ADAMTSL3,ADD1,AGRN,ALG5,ARIH2,ATR,BAAT,C12orf4,C17orf97,C1R,CADM4,CASK,CBX5,CCL20,CFAP46,CHD7,CHIC1,CHKB,CIPC,COBL,COL16A1,CSF3R,CSTF2,CUX1,CZIB,DDX17,DDX6,DIS3L2,DLST,DOT1L,DPY19L3,DSG1,DYRK1B,EFHC1,EVA1B,F12,FAM199X,FBH1,FBXO41,FOXJ2,FOXO3,FZD1,GOLGA6A (includes others),GPT2,HEY1,HNRNPA2B1,IFITM3,IGFBP2,IL21,INTS5,KAT8,KCNA1,KCNC3,KCNH3,KDM3B,KIT,KLF6,KRIT1,LARP4B,LCLAT1,LDLRAD4,…	148
Organismal Development,Reproductive System Development and Function	Development of reproductive system	0.000596	0.0367		-0.016	ARHGEF11,BCL2,C1GALT1,CHD7,DNAJA1,EIF2S2,FNDC3A,FOXF2,FOXJ2,FOXO3,GBA2,ID1,KIT,KLF6,LAMP1,LDB1,LMTK2,MSI1,NRG3,OSBP2,OVOL1,PARD3,PATZ1,PCYT1B,PIK3CB,RNF2,SMAD4,UBE3A,USP42,WDR48,YBX3,ZPBP2	32
Cardiovascular System Development and Function,Cellular Development,Cellular Function and Maintenance,Cellular Growth and Proliferation,Organismal Development,Tissue Development	Endothelial cell development	0.000619	0.0378		-0.867	ATP6V0A2,EFNA1,F12,FOXO3,HEY1,ID1,KIT,KRIT1,MAP2K6,MAPK8,MEF2C,MYDGF,PDGFC,PIK3CB,PRKX,PROS1,SEPTIN9,SST,ZNF580	19
Hereditary Disorder,Neurological Disease,Organismal Injury and Abnormalities	Familial encephalopathy	0.000644	0.039			ARF6,ARIH2,ATP5MF,BBS12,BCL2,C12orf4,C1R,CASK,CHD7,CHKB,CIPC,CLPB,COX7A2L,CSF3R,CUX1,DDX6,DNAJA1,DNAJB6,EFHC1,FCGR2C,FOXO3,GBA2,GJB6,GPT2,HLA-DQB1,HNRNPA2B1,KAT8,KCNA1,KCNC3,KDM3B,KIFBP,KRIT1,LRRC10B,MEF2C,MTHFS,NAXE,NDUFAF5,NREP,OBSL1,OTOF,POMT1,PRICKLE2,PRKX,PTCD3,RAB31,RORB,SDHA,SLC6A1,SLC6A8,SMAD4,SMARCD1,SMPD4,SORL1,SST,STARD4,SZT2,UBE2A,UBE3A,WDR45B,WDR48,YBX3	61
Cell Death and Survival,Hematological System Development and Function	Survival of cd56+ natural killer cells	0.000671	0.0398			BCL2,KIT	2
Cancer,Organismal Injury and Abnormalities	Intramucosal carcinoma	0.000671	0.0398			RNF111,SMAD4	2
Cell Cycle	Arrest in G2/M phase transition of sarcoma cell lines	0.000671	0.0398			ATR,MAP2K6	2
Cancer,Organismal Injury and Abnormalities,Skeletal and Muscular Disorders	Myosarcoma	0.000706	0.0415			A2ML1,ADAMTS18,ADAMTSL3,AGRN,ATR,CSF3R,DYRK1B,ERI3,GOLGA7B,IGFBP2,IRGQ,KDM3B,KIT,MEN1,MLPH,PDGFC,RNF111,RSU1,SASH1,SDHA,SF3A2,UBXN11	22
Cellular Development,Embryonic Development	Reprogramming of embryonic cell lines	0.000776	0.0453		1.154	FOXO3,MBD3,MEF2C,UBE2A	4
Cancer,Organismal Injury and Abnormalities	Ductal carcinoma	0.000788	0.0457			ADAMTS18,ADAMTSL3,AGBL4,AGRN,ANKRD49,ARHGEF11,ARIH2,ATR,BAAT,BCL2,BTAF1,BTNL3,C17orf97,CASK,CCL20,CDKL1,CEP83,CFAP46,CLEC10A,CSF3R,CSTF2,CUX1,CZIB,DLST,DNAJB6,DOT1L,DSG1,ENDOD1,EVA1B,FNIP1,FOXD2,FOXO3,FSBP,HAS1,ID1,IGFBP2,IRGQ,ITPKC,KAT8,KCNA1,KCNC3,KCND2,KCNH3,KDM3B,KIT,KLF6,LARP4B,LGI4,MACC1,MAP2K6,MAPK8,MAST4,MEF2C,MEN1,MSI1,MYO9B,MYPN,MYPOP,NSD2,OTOF,PARD3,PATZ1,PDGFC,PIK3CB,PLXNA2,PLXNB1,POC…	97
Cancer,Gastrointestinal Disease,Organismal Injury and Abnormalities	Stomach tumor	0.000812	0.0468	Decreased	-2	A2ML1,ADAMTS18,ADHFE1,AGBL4,AGRN,ARHGEF11,ATG14,ATP6V0A2,ATR,ATXN1L,BAAT,BCL2,C1GALT1,C1R,C20orf202,CBX5,CCDC9B,CEP83,CHD7,COBL,CSF3R,CUX1,DDX17,DOT1L,DPY19L3,DYRK1B,ERGIC2,ERI3,ERICH3,F12,FBXO41,FZD1,GBA2,GPX8,HAS1,IL12B,IL21,KAT8,KCNA1,KCND2,KCNH3,KIT,KLF6,LARP4B,LGI4,LRWD1,MAPK8,MAST4,MEN1,MPHOSPH8,MRPS5,MSI1,MTHFS,MTURN,MYO9B,MYPOP,NBAS,NLRC5,NOVA1,NPAS2,NRG3,NSD2,OTOF,PATZ1,PHRF1,PHYHIPL,PIK…	114
Cancer,Gastrointestinal Disease,Organismal Injury and Abnormalities	Hepatobiliary neoplasm	0.000826	0.0472		1.033	A2ML1,ADAMTS18,ADAMTSL3,ADD1,AGBL4,AGK,AGRN,ALG5,ARHGEF11,ATR,BAAT,BCAS2,BCL2,BTAF1,BTNL3,C12orf4,C17orf97,C1GALT1,C1R,CCL20,CEP83,CFAP46,CIPC,COBL,COL16A1,CSF3R,CUX1,CYGB,DDX17,DIS3L2,DLST,DNAJA1,DNAJB6,DOT1L,DSG1,DYM,EFHC1,EIF2S2,EMX1,ENDOD1,ERICH3,EVA1B,F12,FBH1,FCMR,FNIP1,FOXJ2,FPGS,FZD1,GBA2,GOLGA6A (includes others),GPT2,GTF3C6,HAS1,HNRNPA2B1,ID1,IFITM3,IGFBP2,IL21,INTS5,IRGQ,KAT8,KCNC3,KCN…	159
Cancer,Organismal Injury and Abnormalities	Head and neck squamous cell carcinoma	0.000835	0.0474			A2ML1,ADAMTS18,ADAMTSL3,ADD1,ARF6,ATG14,ATP5MF,ATP6V0A2,ATR,BAAT,BCAS2,BCL2,C11orf21,C12orf4,C17orf97,C1GALT1,CEP83,CHD7,CIPC,DDX23,DDX6,DYRK1B,EFHC1,ERI3,EXD2,FBH1,FLOT1,FNDC3A,FNIP1,FOXO3,FZD1,GBA2,GOLGA7B,HLA-DQB1,HNRNPH3,KAT8,KCNA1,KCND2,KDM3B,KIT,KRIT1,LDB1,LGI4,MEF2C,MRGPRE,MRI1,MRPL18,MUC21,MYO9B,NBAS,NLRC5,NOVA1,NRG3,NSD2,OBSL1,OTOF,PATZ1,PHRF1,PHYHIPL,PIK3CB,RAB14,RASA1,RGP1,RPS15,SASH1,…	86
Cancer,Organismal Injury and Abnormalities	Transformation of bone marrow cells	0.000864	0.0487			CSF3R,DOT1L,FOXO3	3
Cell Morphology	Morphology of breast cancer cell lines	0.000872	0.0488			DNAJB6,GPX8,IGFBP2,LASP1,SEPTIN9,SMAD4	6
Cancer,Organismal Injury and Abnormalities,Skeletal and Muscular Disorders	Embryonal rhabdomyosarcoma	0.000884	0.0491			A2ML1,ADAMTS18,ADAMTSL3,AGRN,ATR,CSF3R,ERI3,GOLGA7B,IGFBP2,IRGQ,KDM3B,MLPH,PDGFC,RNF111,RSU1,SASH1,SF3A2,UBXN11	18
RNA Post-Transcriptional Modification	Processing of mRNA	0.000921	0.0507			BCAS2,CSTF2,DDX17,DDX23,HNRNPA2B1,HNRNPH3,LSM3,NOVA1,PHRF1,POLR2D,PRPF3,SF3A2,SRSF3,SYF2	14
Organismal Development	Development of genitourinary system	0.00093	0.0507		0.302	ARHGEF11,BBS12,BCL2,C1GALT1,CHD7,DNAJA1,EFNA1,EIF2S2,FNDC3A,FOXF2,FOXJ2,FOXO3,GBA2,ID1,IGFBP2,JMJD6,KIT,KLF6,LAMP1,LDB1,LMTK2,MAPK8,MSI1,NRG3,OSBP2,OVOL1,PARD3,PATZ1,PCYT1B,PIK3CB,PNRC2,PRKX,RNF2,SMAD4,SST,UBE3A,USP42,WDR48,YBX3,ZPBP2	40
Cellular Development,Cellular Growth and Proliferation	Proliferation of blood cells	0.000943	0.0507		-0.212	AGRN,ARF6,ARIH2,ATP6V0A2,ATXN1L,BCL2,BST2,CCL20,CD59,CLEC10A,CSF3R,CUX1,DSG1,EFNA1,FOXD2,FOXO3,HLA-DQB1,HNRNPA2B1,IGFBP2,IL12B,IL21,KIT,MAP2K6,MAPK8,MARCHF7,MBL2,MEF2C,MYDGF,PIK3CB,PIM3,PLEKHA2,SDHA,SLC6A1,SMAD4,SST,WIPF1	36
Endocrine System Disorders,Organ Morphology,Organismal Injury and Abnormalities,Reproductive System Development and Function,Reproductive System Disease	Abnormal morphology of gonad	0.000944	0.0507			BCL2,C1GALT1,CD59,DNAJA1,FOXO3,FZD1,GBA2,KDM3B,LASP1,LDB1,LMTK2,MEN1,OSBP2,OVOL1,PATZ1,PCYT1B,PRDX3,YBX3	18
Cellular Development,Cellular Growth and Proliferation,Embryonic Development,Organ Development,Organismal Development,Reproductive System Development and Function,Tissue Development	Gametogenesis	0.000945	0.0507		-0.956	BCL2,DNAJA1,FNDC3A,FOXJ2,GBA2,KIT,LAMP1,LDB1,LMTK2,MSI1,OSBP2,OVOL1,PATZ1,PCYT1B,PIK3CB,RNF2,SMAD4,USP42,WDR48,YBX3,ZPBP2	21
Cancer,Gastrointestinal Disease,Organismal Injury and Abnormalities	Cecum adenocarcinoma	0.000984	0.0525			AGBL4,CBX5,CCDC9B,CSF3R,DDX17,DDX6,DOT1L,DYM,EFHC1,GOLGA6A (includes others),HNRNPA2B1,KCNC3,LARP4B,MEN1,NLRC5,NOVA1,NREP,PIK3CB,PRKX,SLC22A4,SMAD4,TP53RK,TTLL10,URI1,WASF3,ZNF493	26
Cancer,Gastrointestinal Disease,Organismal Injury and Abnormalities	Gastric cancer	0.00102	0.0541			A2ML1,ADAMTS18,ADHFE1,AGBL4,AGRN,ARHGEF11,ATG14,ATP6V0A2,ATR,ATXN1L,BAAT,BCL2,C1GALT1,C1R,C20orf202,CBX5,CCDC9B,CEP83,CHD7,COBL,CSF3R,CUX1,DDX17,DOT1L,DPY19L3,DYRK1B,ERGIC2,ERI3,ERICH3,F12,FBXO41,FZD1,GBA2,GPX8,HAS1,IL12B,IL21,KAT8,KCNA1,KCND2,KCNH3,KIT,KLF6,LARP4B,LGI4,LRWD1,MAPK8,MAST4,MEN1,MPHOSPH8,MRPS5,MSI1,MTHFS,MTURN,MYO9B,MYPOP,NBAS,NLRC5,NOVA1,NPAS2,NRG3,NSD2,OTOF,PATZ1,PHRF1,PHYHIPL,PIK…	113
Hematological Disease	Erythroblastosis	0.00109	0.0572			CD59,FCGR2C,RHCE/RHD	3
Cell Death and Survival,Neurological Disease,Organismal Injury and Abnormalities	Apoptosis of hippocampal neurons	0.00115	0.0601	Decreased	-2	BCL2,FOXO3,KCND2,KLF6	4
Cancer,Organismal Injury and Abnormalities,Reproductive System Disease	Breast cancer	0.00125	0.0649			ADAMTS18,ADORA3,AGRN,ARHGEF11,ARIH2,ATP5MF,ATR,BCL2,CADM4,CASK,CDKL1,CFAP46,CLEC10A,COL16A1,CPO,CSF3R,CUX1,DDX17,DNAJB6,DOT1L,DYRK1B,EFHC1,EIF2S2,ENDOD1,ERICH3,EXOSC2,FBH1,FNDC3A,FOXO3,FZD1,GLO1,GPX8,HEY1,ID1,IGFBP2,IL12B,IL21,ITPKC,KDM3B,KIT,KLF6,KRT40,LARP4B,LRWD1,MACC1,MAD2L1BP,MAP2K6,MAST4,MEF2C,MEN1,MLIP,MLPH,MTURN,MUC21,NAA80,NARF,NBAS,NSD2,OTOF,PARD3,PHYHIPL,PIK3CB,PLXNA2,PLXNB1,PRICKLE2,P…	93
Connective Tissue Disorders,Developmental Disorder,Gastrointestinal Disease,Hereditary Disorder,Immunological Disease,Organismal Injury and Abnormalities,Skeletal and Muscular Disorders	Trichohepatoenteric syndrome	0.00133	0.0676			AGK,SKIV2L	2
DNA Replication, Recombination, and Repair	DNA damage response of kidney cell lines	0.00133	0.0676			ATR,KAT8	2
Cell Morphology	Morphology of brain cancer cell lines	0.00133	0.0676			BCL2,CD59	2
Small Molecule Biochemistry	Metabolism of 2-oxoglutaric acid	0.00134	0.068			ADHFE1,DLST,GPT2	3
Developmental Disorder,Neurological Disease	Syndromic neurodevelopmental disorder	0.00136	0.0682			A2ML1,CHD7,FOXF2,KAT8,KIT,MEN1,MTHFS,NRG3,PHRF1,RASA1,SMPD4,SZT2,TNNT2,WDR45B,ZNF592	15
Cancer,Organismal Injury and Abnormalities,Skeletal and Muscular Disorders	Rhabdomyosarcoma	0.00137	0.0682			A2ML1,ADAMTS18,ADAMTSL3,AGRN,ATR,CSF3R,DYRK1B,ERI3,GOLGA7B,IGFBP2,IRGQ,KDM3B,MLPH,PDGFC,RNF111,RSU1,SASH1,SDHA,SF3A2,UBXN11	20
Hematological Disease	Hemorrhagic disease	0.00139	0.0689		-1.915	AGK,BCL2,C1GALT1,CHD7,CSF3R,F12,FCGR2C,ID1,IL12B,IL21,JMJD6,MBL2,PRDX3,PROS1,WIPF1	15
Cell Death and Survival	Cell death of blood cells	0.00139	0.0689		-0.513	ADORA3,AGRN,ARF6,BCL2,CD59,CLEC10A,CLPB,DOT1L,EFNA1,FCMR,FNIP1,FOXO3,IL21,KIT,MAP2K6,MAPK8,MEF2C,PDGFC,PIK3CB,PLXNB1,PROS1,RASA1,SH3GLB1,SMAD4,SMARCC1,SST,SYVN1,VIPR2,WIPF1	29
Cardiovascular System Development and Function	Development of vasculature	0.00141	0.0691		-0.267	ADD1,ARHGEF11,ATP6V0A2,BCL2,C1GALT1,CHD7,CYGB,EFNA1,F12,FNIP1,FOXJ2,FOXO3,HAS1,HEY1,HLA-DQB1,ID1,IGFBP2,JMJD6,KIT,KLF6,KRIT1,MAP2K6,MAPK8,MEF2C,MEN1,MYDGF,MYO9B,NAXE,OTULIN,PATZ1,PDGFC,PIK3CB,PIM3,PLXNA2,PLXNB1,PRKX,PROS1,RASA1,SASH1,SEPTIN9,SMAD4,SNX13,SST,ZNF580	44
Cancer,Gastrointestinal Disease,Organismal Injury and Abnormalities	Oral cavity carcinoma	0.00146	0.071			ADAMTSL3,ARF6,ATG14,ATP5MF,ATP6V0A2,BAAT,BCL2,C17orf97,CEP83,CHD7,CIPC,DDX6,ERI3,EXD2,FBH1,FNDC3A,FNIP1,FOXO3,GBA2,HNRNPH3,KDM3B,KIT,LDB1,MEF2C,MYO9B,NBAS,NOVA1,OTOF,PATZ1,PHRF1,PHYHIPL,RAB14,RGP1,SASH1,SMAD4,SMARCC1,SORL1,SZT2,TRAP1,TSC22D2,UBXN11,USP42,ZFC3H1	43
Connective Tissue Disorders,Hematological Disease,Organismal Injury and Abnormalities	Thrombocytopenia	0.00147	0.071		-1.671	AGK,BCL2,C1GALT1,CHD7,CSF3R,FCGR2C,ID1,IL12B,IL21,JMJD6,PRDX3,PROS1,WIPF1	13
Cancer	Cell transformation	0.00152	0.0731		-1.028	ARF6,BCL2,CSF3R,DOT1L,FBH1,FOXO3,HAS1,HEY1,HNRNPA2B1,IGFBP2,KCNA1,KIT,KLF6,MAP2K6,MAPK8,MEN1,PDGFC,PIK3CB,PRDX3,RASA1,SEM1,SEPTIN9	22
Cancer,Cellular Response to Therapeutics,Organismal Injury and Abnormalities,Reproductive System Disease	Chemotherapy resistance of breast cancer cell lines	0.00153	0.0731		-0.156	ARIH2,EXOSC2,FOXF2,SMARCC1,ZC3H11A	5
Cancer,Organismal Injury and Abnormalities	Multiple cancers	0.00157	0.0747			ADAMTS18,ADAMTSL3,ADORA3,AGBL4,AGK,AGRN,ALG5,ARF6,ARHGEF11,ARIH2,ATP5MF,ATR,BCL2,CADM4,CASK,CDKL1,CFAP46,CLEC10A,COL16A1,CPO,CSF3R,CSTF2,CUX1,DDX17,DDX23,DNAJA1,DNAJB6,DOT1L,DYRK1B,EFHC1,EIF2S2,ENDOD1,ERICH3,EXOSC2,FBH1,FLOT1,FNDC3A,FOXO3,FZD1,GJB6,GLO1,GOLGA6A (includes others),GPX8,HAS1,HEY1,HNRNPA2B1,ID1,IGFBP2,IL12B,IL21,ITPKC,JMJD6,KCNA1,KDM3B,KIT,KLF6,KRT40,LARP4B,LASP1,LCLAT1,LMTK2,LRWD1,M…	123
Cancer,Organismal Injury and Abnormalities	Soft tissue sarcoma	0.00173	0.0818			A2ML1,ADAMTS18,ADAMTSL3,AGRN,ATP6V0A2,ATR,BCL2,CFAP46,CSF3R,DLST,DOT1L,DYRK1B,ERI3,ERICH3,FOXO3,FZD1,GOLGA7B,IGFBP2,IMP4,IRGQ,KDM3B,KIT,KRIT1,KRTCAP2,MEN1,MLPH,NBAS,OBSL1,OSBP2,PARD3,PDGFC,RNF111,RSU1,SASH1,SCNN1G,SDHA,SF3A2,UBE3A,UBXN11,URI1	40
Cardiovascular System Development and Function,Organismal Development	Angiogenesis	0.00177	0.0831		-0.225	ADD1,ATP6V0A2,BCL2,C1GALT1,CHD7,CYGB,EFNA1,F12,FNIP1,FOXJ2,FOXO3,HAS1,HEY1,HLA-DQB1,ID1,IGFBP2,JMJD6,KIT,KLF6,KRIT1,MAP2K6,MAPK8,MEF2C,MEN1,MYDGF,MYO9B,NAXE,OTULIN,PDGFC,PIK3CB,PIM3,PLXNB1,PRKX,PROS1,RASA1,SASH1,SEPTIN9,SMAD4,SST,ZNF580	40
Cancer,Gastrointestinal Disease,Organismal Injury and Abnormalities	Oral squamous cell carcinoma	0.0018	0.0844			ADAMTSL3,ARF6,ATG14,ATP5MF,ATP6V0A2,BAAT,BCL2,C17orf97,CEP83,CHD7,CIPC,DDX6,ERI3,EXD2,FBH1,FNDC3A,FNIP1,FOXO3,GBA2,HNRNPH3,KDM3B,KIT,LDB1,MEF2C,MYO9B,NBAS,NOVA1,OTOF,PATZ1,PHRF1,PHYHIPL,RAB14,RGP1,SASH1,SMARCC1,SORL1,SZT2,TRAP1,TSC22D2,UBXN11,ZFC3H1	41
Developmental Disorder,Hereditary Disorder,Metabolic Disease,Organismal Injury and Abnormalities	Albinism	0.00183	0.0849			KIT,LAMP1,LRMDA,MLPH	4
Cancer,Organismal Injury and Abnormalities,Skeletal and Muscular Disorders	Rhabdomyosarcoma in striated muscle	0.00197	0.091			A2ML1,ADAMTS18,ADAMTSL3,AGRN,ATR,DYRK1B,ERI3,GOLGA7B,IGFBP2,IRGQ,KDM3B,MLPH,RNF111,RSU1,SASH1,SF3A2,UBXN11	17
Cell Morphology,Hematological System Development and Function,Immunological Disease,Lymphoid Tissue Structure and Development	Abnormal morphology of CD4+ T-lymphocytes	0.00203	0.0933			BCL2,HLA-DQB1,IL21,ITPKC	4
Cellular Development,Cellular Growth and Proliferation,Hematological System Development and Function,Lymphoid Tissue Structure and Development	Proliferation of immune cells	0.00205	0.0933		-0.426	ARF6,ARIH2,ATP6V0A2,BCL2,BST2,CD59,CLEC10A,CUX1,DSG1,EFNA1,FOXD2,FOXO3,HLA-DQB1,HNRNPA2B1,IGFBP2,IL12B,IL21,KIT,MAP2K6,MAPK8,MARCHF7,MBL2,MEF2C,MYDGF,PIK3CB,PIM3,PLEKHA2,SDHA,SLC6A1,SMAD4,SST,WIPF1	32
Embryonic Development,Organ Development,Organismal Development,Reproductive System Development and Function,Tissue Development	Development of internal genitalia	0.00205	0.0933		1.103	BCL2,C1GALT1,DNAJA1,EIF2S2,FNDC3A,FOXO3,KIT,KLF6,MSI1,OSBP2,PATZ1,PCYT1B,SMAD4,UBE3A,WDR48,YBX3	16
Cancer,Dermatological Diseases and Conditions,Hematological Disease,Immunological Disease,Organismal Injury and Abnormalities	Sézary syndrome	0.00214	0.0962			AGRN,COBL,CSF3R,FPGS,GOLGA7B,KCND2,LGI4,MACC1,PRICKLE2,SASH1,SLC17A6,SLC25A30,SMARCC1,ZNF493	14
Cellular Development,Cellular Growth and Proliferation,Embryonic Development,Organ Development,Organismal Development,Reproductive System Development and Function,Tissue Development	Spermatogenesis	0.00218	0.0962		-0.277	BCL2,DNAJA1,FNDC3A,FOXJ2,GBA2,KIT,LAMP1,LMTK2,MSI1,OSBP2,OVOL1,PATZ1,PCYT1B,PIK3CB,SMAD4,USP42,WDR48,YBX3	18
Cancer,Organismal Injury and Abnormalities	Sporadic gastrointestinal stromal tumor	0.00219	0.0962			KIT,SDHA	2
Cell Cycle,Cellular Assembly and Organization,Cellular Function and Maintenance,DNA Replication, Recombination, and Repair	Overduplication of centrosome	0.00219	0.0962			ID1,STK38	2
Dermatological Diseases and Conditions,Immunological Disease,Organismal Injury and Abnormalities	Delayed hypersensitive reaction of skin	0.00219	0.0962			IL12B,VIPR2	2
Dermatological Diseases and Conditions,Organismal Injury and Abnormalities,Tissue Morphology	Induction of skin lesion	0.00219	0.0962			DSG1,IL12B	2
Cancer,Neurological Disease,Organismal Injury and Abnormalities	Gliomatosis cerebri	0.00223	0.0972			A2ML1,ADAMTSL3,ADD1,ADHFE1,ARHGEF11,ATR,BTAF1,C1R,C20orf202,CD59,CDKL1,CFAP46,CIPC,CLEC10A,COBL,CUX1,DOT1L,DPY19L3,DYM,FBH1,FBXO41,FNIP1,FOXF2,FPGS,GBA2,GPT2,HAS1,HNRNPA2B1,KCNC3,KDM3B,KIT,KLF6,KRT40,KRTAP27-1,LARP4B,LRCH4,MAST4,MEN1,MIGA1,MLPH,MPHOSPH8,MRPL32,MYO9B,NARF,NBAS,NLRC5,NOL9,NREP,NRG3,OSBP2,OTOF,PARD3,PHRF1,PRICKLE2,RASA1,RGP1,RNF111,RPS6KL1,RSU1,SASH1,SETD7,SLC6A8,SLC7A2,SMAD4,SMPD4,…	78
Cancer,Hematological Disease,Immunological Disease,Organismal Injury and Abnormalities	Recurrent acute myeloid leukemia	0.00224	0.0972			ADORA3,BCL2,CSF3R,KIT,TXNRD1	5
Cellular Growth and Proliferation,Lymphoid Tissue Structure and Development	Proliferation of lymphatic system cells	0.00227	0.098		-0.51	ARF6,ARIH2,ATP6V0A2,BCL2,CCL20,CD59,CLEC10A,DSG1,EFNA1,FOXD2,FOXO3,HLA-DQB1,HNRNPA2B1,IGFBP2,IL12B,IL21,KIT,MAP2K6,MAPK8,MARCHF7,MEF2C,MEN1,MYDGF,PIK3CB,PIM3,PLEKHA2,RNF2,SDHA,SLC6A1,SMAD4,SST,WIPF1	32
Neurological Disease,Organismal Injury and Abnormalities	Cerebral disorder	0.00232	0.0996		-0.271	A2ML1,ADAMTSL3,ADD1,ADHFE1,ADORA3,ARHGEF11,ATR,BCL2,BTAF1,C1R,C20orf202,CD59,CDKL1,CFAP46,CIPC,CLEC10A,COBL,CUX1,CYGB,DOT1L,DPY19L3,DYM,EFHC1,EMX1,F12,FBH1,FBXO41,FNIP1,FOXF2,FOXO3,FPGS,GBA2,GPT2,HAS1,HNRNPA2B1,KCNA1,KCNC3,KDM3B,KIT,KLF6,KRIT1,KRT40,KRTAP27-1,LARP4B,LRCH4,MAST4,MEF2C,MEN1,MIGA1,MLPH,MPHOSPH8,MRPL32,MSI1,MYO9B,NARF,NBAS,NLRC5,NOL9,NREP,NRG3,OSBP2,OTOF,PARD3,PDGFC,PHRF1,PLXNA2,PRIC…	93
Cardiovascular Disease,Neurological Disease,Ophthalmic Disease	Nonarteritic ischemic optic neuropathy	0.00233	0.0996			KCNA1,KCNC3,KCND2	3
Cancer,Organismal Injury and Abnormalities	Grade 3-4 tumor	0.00237	0.101			A2ML1,ADAMTS18,ADAMTSL3,ADD1,AGRN,ALG5,ANKRD49,ARIH2,ATR,BAAT,BCL2,C12orf4,C17orf97,C1R,C20orf202,CADM4,CASK,CBX5,CCL20,CFAP46,CHD7,CHIC1,CHKB,CIPC,CLEC10A,COBL,COL16A1,CSF3R,CSTF2,CUX1,CZIB,DDX17,DDX6,DIS3L2,DLST,DOT1L,DPY19L3,DSG1,DYRK1B,EFHC1,EVA1B,F12,FAM199X,FBH1,FBXO41,FOXJ2,FOXO3,FZD1,GOLGA6A (includes others),GPT2,GRINA,HEY1,IFITM3,IGFBP2,IL21,INTS5,KAT8,KCNA1,KCNC3,KCNH3,KDM3B,KIT,KRIT1,…	156
Developmental Disorder,Neurological Disease,Organismal Injury and Abnormalities	Neural tube defect	0.00243	0.102		-1.567	JMJD6,MAPK8,MEN1,PARD3,PATZ1,PDGFC,SMAD4,SMARCC1,YBX3	9
Cancer,Organismal Injury and Abnormalities,Skeletal and Muscular Disorders	Embryonal rhabdomyosarcoma in striated muscle	0.00243	0.102			A2ML1,ADAMTS18,ADAMTSL3,AGRN,ATR,ERI3,GOLGA7B,IGFBP2,IRGQ,KDM3B,MLPH,RNF111,RSU1,SASH1,SF3A2,UBXN11	16
Cancer,Neurological Disease,Organismal Injury and Abnormalities	Grade 3-4 glioma cancer	0.00249	0.104			A2ML1,ADAMTS18,ADAMTSL3,ADD1,AGRN,ALG5,ANKRD49,ARIH2,ATR,BAAT,C12orf4,C17orf97,C1R,C20orf202,CADM4,CASK,CBX5,CCL20,CFAP46,CHD7,CHIC1,CHKB,CIPC,CLEC10A,COBL,COL16A1,CSF3R,CSTF2,CUX1,CZIB,DDX17,DDX6,DIS3L2,DLST,DOT1L,DPY19L3,DSG1,DYRK1B,EFHC1,EVA1B,F12,FAM199X,FBH1,FBXO41,FOXJ2,FOXO3,FZD1,GOLGA6A (includes others),GPT2,GRINA,HEY1,IFITM3,IGFBP2,IL21,INTS5,KAT8,KCNA1,KCNC3,KCNH3,KDM3B,KIT,KRIT1,LARP4…	155
Cellular Assembly and Organization,Cellular Function and Maintenance,Tissue Development	Polymerization of actin filaments	0.00252	0.105			ADD1,ARF6,COBL,GBA2,RASA1,TENM1,WASF3	7
Organ Development,Reproductive System Development and Function	Growth of genital organ	0.00267	0.11		0.97	C1GALT1,FOXO3,KIT,MEF2C,NRG3,PATZ1,SMAD4,UBE3A	8
DNA Replication, Recombination, and Repair	Repair of DNA	0.00271	0.112		-0.863	ATR,BCL2,DYRK1B,EXD2,H4C13,KAT8,KIT,NPAS2,NSD2,POLR2D,RNF111,RNF2,SEM1,SMARCC1,SMARCD1,UBE2A,WDR48	17
Cell Cycle	Arrest in G2 phase of bone cancer cell lines	0.00274	0.112			ATR,MAP2K6,RPS15	3
Organ Morphology,Reproductive System Development and Function	Morphology of gonad	0.00283	0.115			BBS12,BCL2,C1GALT1,CD59,DNAJA1,FOXO3,FZD1,GBA2,KDM3B,LASP1,LDB1,LMTK2,MEN1,OSBP2,OVOL1,PATZ1,PCYT1B,PRDX3,SMAD4,UBE3A,YBX3	21
Cancer,Organismal Injury and Abnormalities,Reproductive System Disease	Breast or ovarian cancer	0.00288	0.117			ADAMTS18,ADAMTSL3,ADORA3,AGBL4,AGK,AGRN,ALG5,ARF6,ARHGEF11,ARIH2,ATP5MF,ATR,BCL2,CADM4,CASK,CDKL1,CFAP46,CLEC10A,COL16A1,CPO,CSF3R,CSTF2,CUX1,DDX17,DDX23,DNAJA1,DNAJB6,DOT1L,DYRK1B,EFHC1,EIF2S2,ENDOD1,ERICH3,EXOSC2,FBH1,FLOT1,FNDC3A,FOXO3,FZD1,GLO1,GPX8,HEY1,HNRNPA2B1,ID1,IGFBP2,IL12B,IL21,ITPKC,JMJD6,KCNA1,KDM3B,KIT,KLF6,KRT40,LARP4B,LASP1,LCLAT1,LMTK2,LRWD1,MACC1,MAD2L1BP,MAP2K6,MAST4,MEF2C,MEN…	118
Cell Death and Survival	Cell death of tumor cell lines	0.00292	0.118		-0.956	ATG14,ATR,BCAS2,BCL2,C1GALT1,CBX5,CD59,COX7A2L,CUX1,CYGB,DSG1,EIF2S2,FCMR,FNDC3A,FOXO3,GBA2,GLO1,GRINA,HAS1,HLA-DQB1,ID1,IGFBP2,IL12B,IL21,KAT8,KIT,KLF6,LAMP1,MAP2K6,MAPK8,MEF2C,MEN1,NACC2,NOVA1,NSD2,PDGFC,PIK3CB,PIM3,PROM2,RASA1,RNF2,RORB,RPS15,RPS4Y1,SH3GLB1,SHD,SMAD4,SMARCC1,SMPD4,SST,STK38,SYVN1,TRAP1,TSC22D2,TXN2,TXNRD1,UBE3A,URI1,WDR48	59
Cancer,Organismal Injury and Abnormalities,Reproductive System Disease	Mammary tumor	0.00294	0.118		1.982	ADAMTS18,ADORA3,AGRN,ARHGEF11,ARIH2,ATP5MF,ATR,BCL2,CADM4,CASK,CDKL1,CFAP46,CLEC10A,COL16A1,CPO,CSF3R,CUX1,DDX17,DNAJB6,DOT1L,DYRK1B,EFHC1,EIF2S2,ENDOD1,ERICH3,EXOSC2,FBH1,FNDC3A,FOXO3,FZD1,GLO1,GPX8,HEY1,ID1,IGFBP2,IL12B,IL21,ITPKC,KDM3B,KIT,KLF6,KRT40,LARP4B,LRWD1,MACC1,MAD2L1BP,MAP2K6,MAST4,MEF2C,MEN1,MLIP,MLPH,MTURN,MUC21,NAA80,NARF,NBAS,NSD2,OTOF,PARD3,PHYHIPL,PIK3CB,PLXNA2,PLXNB1,PRICKLE2,P…	94
Cellular Growth and Proliferation	Cytostasis	0.003	0.12		0.262	FOXO3,HAS1,ID1,IL21,KIT,KLF6,LXN,MAP2K6,RNF111,RSU1,SMAD4,UBE3A,WIPF1	13
Cellular Development,Cellular Growth and Proliferation	Cell proliferation of tumor cell lines	0.00308	0.12		-1.38	ADORA3,AGK,ARF6,ARHGEF11,ARIH2,ATR,BCL2,C1GALT1,CCL20,CD59,CSTF2,DDX17,DIS3L2,DLST,DNAJB6,EFNA1,F12,FLOT1,FOXF2,FOXO3,HAS1,HNRNPA2B1,ID1,IFITM3,IGFBP2,IL21,KCND2,KDM3B,KIT,KLF6,MAP2K6,MAPK8,MBL2,MEF2C,MEN1,NACC2,NOVA1,NRG3,NSD2,OBSL1,OSBP2,PATZ1,PDGFC,PIK3CB,PLXNB1,PRPF3,RHCE/RHD,RNF111,RNF2,RSU1,SEPTIN9,SETD7,SH3GLB1,SIGLEC6,SLC2A11,SMAD4,SMARCC1,SMARCD1,SST,STK38,SYVN1,TP53RK,TRAP1,UBE2A,UBFD1,…	67
Cellular Development,Cellular Growth and Proliferation,Hematological System Development and Function,Lymphoid Tissue Structure and Development	Proliferation of mononuclear leukocytes	0.00312	0.12		-0.791	ARF6,ARIH2,ATP6V0A2,BCL2,CD59,CLEC10A,DSG1,EFNA1,FOXD2,FOXO3,HLA-DQB1,HNRNPA2B1,IGFBP2,IL12B,IL21,KIT,MAP2K6,MAPK8,MARCHF7,MBL2,MEF2C,MYDGF,PIK3CB,PIM3,PLEKHA2,SDHA,SLC6A1,SMAD4,SST,WIPF1	30
Nervous System Development and Function,Neurological Disease,Organ Morphology,Organismal Development,Organismal Injury and Abnormalities	Abnormal morphology of cerebral ventricles	0.00315	0.12			ATXN1L,EFHC1,MSI1,PATZ1,PROS1,SLC17A6,SMARCC1	7
Embryonic Development,Organismal Development	Specification of body axis	0.00316	0.12			ALG5,HEY1,LDB1,RNF2,SENP2	5
Neurological Disease	Nerve injury	0.00318	0.12			KCNA1,KCNC3,KCND2	3
Connective Tissue Development and Function,Tissue Development	Function of white adipose tissue	0.00318	0.12			ARHGEF11,COPRS,PRDX3	3
Embryonic Development,Organismal Development,Tissue Development	Development of mesendoderm	0.00318	0.12			LDB1,METRN,SMAD4	3
Cancer,Organismal Injury and Abnormalities,Reproductive System Disease	Ductal breast carcinoma	0.00321	0.12			ADAMTS18,ARIH2,ATR,BCL2,CASK,CDKL1,CLEC10A,CSF3R,DNAJB6,DOT1L,ENDOD1,FOXO3,ID1,ITPKC,KDM3B,KIT,MACC1,MAP2K6,MAST4,MEF2C,MEN1,NSD2,PARD3,PIK3CB,PRICKLE2,RASA1,RPS6KL1,SENP2,SETD7,SMAD4,SMARCD1	31
Cancer,Gastrointestinal Disease,Organismal Injury and Abnormalities	Duodenal neoplasm	0.00325	0.12			ATR,BCL2,LARP4B,MEN1,RANBP6,SLC6A8,SMAD4,SMARCC1,SORL1,TTLL10,ZFC3H1	11
Cellular Assembly and Organization	Quantity of GW body	0.00325	0.12			DDX6,DIS3L2	2
Hematological Disease,Immunological Disease,Tissue Morphology	Deficiency of B lymphocytes	0.00325	0.12			BCL2,FNIP1	2
DNA Replication, Recombination, and Repair,Nucleic Acid Metabolism,Small Molecule Biochemistry	Cleavage of GDP	0.00325	0.12			MEN1,RASA1	2
Cell Cycle	G0/S phase transition	0.00325	0.12			BCL2,DYRK1B	2
Cancer,Organismal Injury and Abnormalities	C-KIT mutation negative gastrointestinal stromal tumor	0.00325	0.12			KIT,SDHA	2
Cell Cycle	Premature senescence of breast cancer cell lines	0.00325	0.12			BCL2,ID1	2
Endocrine System Disorders,Organ Morphology,Organismal Development,Organismal Injury and Abnormalities,Reproductive System Development and Function,Reproductive System Disease	Abnormal morphology of enlarged ovary	0.00325	0.12			FOXO3,MEN1	2
Cancer,Organismal Injury and Abnormalities	Growth of tumor	0.00327	0.12		-0.118	ADORA3,ARF6,ATP6V0A2,BCL2,BST2,C1GALT1,CD59,CSF3R,CUX1,CYGB,DIS3L2,DNAJB6,DYRK1B,EFNA1,FOXF2,FOXO3,GBA2,GPX8,HAS1,HLA-DQB1,ID1,IFITM3,IGFBP2,IL12B,IL21,KIT,KLF6,MEN1,MSI1,PIK3CB,PIM3,RASA1,RNF111,SEPTIN9,SHD,SMAD4,SRSF3,SST,STK38,URI1	40
Lipid Metabolism,Small Molecule Biochemistry	Synthesis of ceramide	0.00331	0.121		-0.277	AGK,BCL2,CUX1,KIT,PARD3,SMPD4	6
Cardiovascular System Development and Function,Embryonic Development,Organ Development,Organismal Development,Tissue Development	Cardiogenesis	0.00334	0.121		0.391	AGRN,CHD7,CUX1,DNAJB6,EFNA1,FOXO3,FZD1,HEY1,ID1,JMJD6,KIT,LDB1,MAP2K6,MEF2C,MEN1,MYO9B,MYPN,PARD3,PDGFC,SENP2,SMAD4,TNNT2,TXN2	23
Cancer,Organismal Injury and Abnormalities	Upper aero-digestive squamous cell carcinoma	0.00334	0.121			A2ML1,ADAMTSL3,ADD1,ARF6,ATG14,ATP5MF,ATP6V0A2,BAAT,BCL2,C12orf4,C17orf97,CEP83,CHD7,CIPC,DDX6,ERI3,EXD2,FBH1,FNDC3A,FNIP1,FOXO3,GBA2,HNRNPH3,ID1,KCNA1,KDM3B,KIT,KRIT1,LDB1,MEF2C,MIGA1,MRPL18,MYO9B,NBAS,NLRC5,NOVA1,NRG3,NSD2,OTOF,PATZ1,PHRF1,PHYHIPL,RAB14,RGP1,RPS15,SASH1,SMAD4,SMARCC1,SORL1,SZT2,TRAP1,TSC22D2,UBXN11,VPS8,ZFC3H1,ZNF546,ZNF592	57
Tissue Development	Development of epithelial tissue	0.00339	0.122		-0.972	ATP6V0A2,C1GALT1,CHD7,EFNA1,F12,FNDC3A,FOXO3,HEY1,ID1,KIT,KRIT1,MAP2K6,MAPK8,MEF2C,MYDGF,PDGFC,PIK3CB,PRKX,PROS1,SEPTIN9,SMAD4,SST,ZNF580	23
Tissue Development	Growth of epithelial tissue	0.00341	0.122		-1.214	ATP6V0A2,BCL2,CASK,CUX1,CYGB,EFNA1,F12,FOXF2,FOXO3,HEY1,ID1,KIT,KRIT1,MAP2K6,MAPK8,MEF2C,MEN1,MSI1,MYDGF,PARD3,PDGFC,PIK3CB,PRKX,PROS1,SEPTIN9,SMAD4,SST,WDR48,ZNF580	29
Cellular Movement,Renal and Urological System Development and Function	Cell movement of kidney cell lines	0.00342	0.122		-0.059	ADD1,ARF6,CCL20,EFNA1,PLXNB1,PRKX,SEPTIN9,TXNRD1,WASF3	9
Cardiovascular System Development and Function,Organismal Development	Vasculogenesis	0.00345	0.122		-0.66	ATP6V0A2,BCL2,C1GALT1,CHD7,CYGB,EFNA1,F12,FNIP1,FOXO3,HAS1,HEY1,HLA-DQB1,ID1,IGFBP2,KIT,KRIT1,MAP2K6,MAPK8,MEF2C,MEN1,MYDGF,MYO9B,PDGFC,PIK3CB,PIM3,PLXNB1,PRKX,PROS1,RASA1,SEPTIN9,SMAD4,SST,ZNF580	33
Cancer,Gastrointestinal Disease,Hepatic System Disease,Organismal Injury and Abnormalities	Liver carcinoma	0.00345	0.122		-0.429	A2ML1,ADAMTS18,ADAMTSL3,ADD1,AGBL4,AGK,AGRN,ALG5,ARHGEF11,ATR,BCAS2,BCL2,BTAF1,BTNL3,C12orf4,C1GALT1,C1R,CCL20,CEP83,CFAP46,CIPC,COBL,COL16A1,CSF3R,CUX1,CYGB,DDX17,DIS3L2,DNAJA1,DOT1L,DSG1,EFHC1,EMX1,ENDOD1,ERICH3,EVA1B,F12,FCMR,FNIP1,FOXJ2,FPGS,GBA2,GPT2,GTF3C6,HAS1,HNRNPA2B1,ID1,IFITM3,IGFBP2,IL21,INTS5,IRGQ,KAT8,KCNC3,KCND2,KCTD2,KDM3B,KIT,KLF6,KRT40,LARP4B,LMTK2,LRRC10B,MACC1,MAPK8,MAST4,MEF2…	128
Developmental Disorder	Autism spectrum disorder or intellectual disability	0.00346	0.122			ARHGEF11,BCL2,BOD1,C12orf4,CASK,CCL20,CHKB,CUX1,DDX23,DDX6,FCGR2C,GLO1,GPT2,IFITM3,KAT8,KDM3B,LARP4B,MEF2C,OBSL1,POMT1,SLC17A6,SLC6A1,SLC6A8,SMAD4,SMARCD1,SZT2,TANC1,TMLHE,UBE2A,UBE3A,WDR45B,YBX3	32
Organ Morphology,Organismal Injury and Abnormalities,Reproductive System Development and Function,Reproductive System Disease	Abnormal morphology of internal genitalia	0.00347	0.122			BCL2,C1GALT1,CD59,DNAJA1,FOXO3,FZD1,GBA2,KDM3B,LASP1,LMTK2,MEN1,OSBP2,OVOL1,PATZ1,PCYT1B,PRDX3,YBX3	17
Cancer,Gastrointestinal Disease,Organismal Injury and Abnormalities	Gastric carcinoma	0.00349	0.122			A2ML1,ADAMTS18,ADHFE1,AGBL4,AGRN,ARHGEF11,ATG14,ATP6V0A2,ATR,ATXN1L,BAAT,BCL2,C1GALT1,C1R,C20orf202,CBX5,CCDC9B,CEP83,CHD7,COBL,CSF3R,CUX1,DDX17,DOT1L,DPY19L3,DYRK1B,ERGIC2,ERI3,ERICH3,F12,FBXO41,FZD1,GBA2,HAS1,KAT8,KCNA1,KCND2,KCNH3,KIT,LARP4B,LGI4,LRWD1,MAST4,MEN1,MPHOSPH8,MRPS5,MTHFS,MTURN,MYO9B,MYPOP,NBAS,NLRC5,NOVA1,NPAS2,NRG3,NSD2,OTOF,PATZ1,PHRF1,PHYHIPL,PIK3CB,PLEKHA2,PLXNA2,PLXNB1,PRICKL…	106
Cellular Development,Cellular Growth and Proliferation,Hematological System Development and Function,Lymphoid Tissue Structure and Development	Cell proliferation of T lymphocytes	0.0035	0.122		-0.972	ARF6,ARIH2,ATP6V0A2,BCL2,CD59,CLEC10A,DSG1,EFNA1,FOXD2,FOXO3,HLA-DQB1,HNRNPA2B1,IGFBP2,IL12B,IL21,MAP2K6,MAPK8,MARCHF7,MYDGF,PIK3CB,PIM3,SLC6A1,SMAD4,SST,WIPF1	25
Cancer,Organismal Injury and Abnormalities,Reproductive System Disease	Hyperplasia of gonad	0.00359	0.124			KIT,MEN1,PATZ1,PCYT1B	4
Cardiovascular Disease,Organismal Injury and Abnormalities	Injury of heart	0.00359	0.124		-0.837	ADORA3,MAP2K6,MAPK8,PIM3	4
Cell Cycle	Arrest in G2 phase of sarcoma cell lines	0.00367	0.125			ATR,MAP2K6,RPS15	3
Neurological Disease,Organismal Injury and Abnormalities	Walking disability	0.00367	0.125			KCNA1,KCNC3,KCND2	3
Cellular Development,Embryonic Development,Nervous System Development and Function,Organismal Development,Tissue Development	Differentiation of neural crest cells	0.00367	0.125			KIT,MEF2C,SMAD4	3
Cellular Response to Therapeutics	Drug resistance of cells	0.00371	0.126		-0.761	ARIH2,BCL2,EXOSC2,FOXF2,LAMP1,MAD2L1BP,PIK3CB,SMARCC1,TRIM31,ZC3H11A	10
Cancer,Gastrointestinal Disease,Organismal Injury and Abnormalities	Gastroesophageal adenocarcinoma	0.00378	0.128			ADAMTS18,ADHFE1,AGBL4,AGRN,ARHGEF11,ATP6V0A2,ATR,BCL2,C1GALT1,C20orf202,CHD7,CLPB,CSF3R,CUX1,DDX17,DOT1L,DPY19L3,DSG1,ERGIC2,ERI3,ERICH3,FBXO41,FOXO3,GBA2,HAS1,KAT8,KCNA1,KCND2,KCNH3,KIT,LARP4B,LRWD1,MAST4,MTHFS,MTURN,MYO9B,MYPOP,NLRC5,NOVA1,NSD2,OTOF,PATZ1,PDGFC,PHRF1,PHYHIPL,PIK3CB,PRICKLE2,PSMA7,RAB14,RASA1,RBM6,RHCE/RHD,RSU1,SASH1,SCNN1G,SETD7,SIGLEC6,SLC35C2,SMAD4,SST,SUPT3H,SYF2,SYVN1,SZT2,…	75
Cell Death and Survival	Apoptosis of hematopoietic progenitor cells	0.00403	0.136		-0.574	AGRN,BCL2,CD59,CLPB,DOT1L,EFNA1,FNIP1,MAP2K6,MAPK8,SMAD4,SMARCC1	11
Cell Death and Survival	Apoptosis of blood cells	0.00414	0.139		-1.812	ADORA3,AGRN,ARF6,BCL2,CD59,CLPB,DOT1L,EFNA1,FCMR,FNIP1,FOXO3,IL21,MAP2K6,MAPK8,PDGFC,PIK3CB,PROS1,SMAD4,SMARCC1,SST,SYVN1	21
Cell Morphology,Hematological System Development and Function,Inflammatory Response,Tissue Morphology	Size of blood platelets	0.00421	0.139			ADD1,ARF6,C1GALT1	3
Cell Death and Survival,Hematological System Development and Function	Cell viability of natural killer cells	0.00421	0.139			BCL2,IL21,KIT	3
Cell Cycle,DNA Replication, Recombination, and Repair	Non-homologous end joining of DNA double strand break site	0.00421	0.139			ATR,SMARCC1,SMARCD1	3
Cancer,Organismal Injury and Abnormalities	Transformation of lymphatic system cells	0.00426	0.14			CSF3R,DOT1L,FOXO3,MAPK8	4
Developmental Disorder,Hereditary Disorder,Neurological Disease,Organismal Injury and Abnormalities	Familial neurodevelopmental disorder	0.00431	0.14			A2ML1,CASK,CHD7,CUX1,GPT2,KAT8,KIT,MEF2C,MEN1,MTHFS,RASA1,SLC6A8,SMPD4,SZT2,UBE3A,WDR45B	16
Carbohydrate Metabolism,Lipid Metabolism,Small Molecule Biochemistry	Synthesis of phosphatidic acid	0.00436	0.14			AGK,ARF6,CDIPT,CHKB,KIT,LCLAT1,PCYT1B,PIK3CB,PLEKHA2,RAB14,SH3GLB1	11
Embryonic Development,Organ Development,Organismal Development,Reproductive System Development and Function,Tissue Development	Formation of testis	0.00436	0.14			BCL2,DNAJA1,EIF2S2,FNDC3A,KIT,MSI1,OSBP2,PATZ1,SMAD4,WDR48,YBX3	11
Cancer,Gastrointestinal Disease,Hepatic System Disease,Organismal Injury and Abnormalities	Liver cancer	0.00437	0.14		1.134	A2ML1,ADAMTS18,ADAMTSL3,ADD1,AGBL4,AGK,AGRN,ALG5,ARHGEF11,ATR,BCAS2,BCL2,BTAF1,BTNL3,C12orf4,C1GALT1,C1R,CCL20,CEP83,CFAP46,CIPC,COBL,COL16A1,CSF3R,CUX1,CYGB,DDX17,DIS3L2,DNAJA1,DOT1L,DSG1,EFHC1,EMX1,ENDOD1,ERICH3,EVA1B,F12,FCMR,FNIP1,FOXJ2,FPGS,GBA2,GPT2,GTF3C6,HAS1,HNRNPA2B1,ID1,IFITM3,IGFBP2,IL21,INTS5,IRGQ,KAT8,KCNC3,KCND2,KCTD2,KDM3B,KIT,KLF6,KRT40,LARP4B,LMTK2,LRRC10B,MACC1,MAPK8,MAST4,MEF2…	131
Cardiovascular Disease,Organismal Injury and Abnormalities	Microangiopathy	0.00448	0.14			ATR,BAAT,C1GALT1,CD59,DDX6,KIT,KRIT1,MEN1,RASA1,SDHA,SNX13	11
Cancer,Cardiovascular Disease,Developmental Disorder,Hematological Disease,Hereditary Disorder,Metabolic Disease,Organismal Injury and Abnormalities,Skeletal and Muscular Disorders	Fanconi anemia, group D1	0.00451	0.14			PRDX3,TXNRD1	2
Organ Morphology,Reproductive System Development and Function,Tissue Morphology	Quantity of ova	0.00451	0.14			C1GALT1,PCYT1B	2
Cancer,Cardiovascular Disease,Developmental Disorder,Hematological Disease,Hereditary Disorder,Metabolic Disease,Organismal Injury and Abnormalities,Skeletal and Muscular Disorders	Fanconi anemia group I	0.00451	0.14			PRDX3,TXNRD1	2
Digestive System Development and Function,Organ Morphology,Organismal Development	Length of small intestine	0.00451	0.14			FOXF2,MSI1	2
Cellular Development,Cellular Growth and Proliferation,Embryonic Development,Organ Development,Organismal Development,Reproductive System Development and Function,Tissue Development	Formation of primordial germ cells	0.00451	0.14			LDB1,RNF2	2
Cancer,Cell-To-Cell Signaling and Interaction,Inflammatory Response	Cytotoxic reaction of ovarian cancer cell lines	0.00451	0.14			ATR,BCL2	2
Cell Death and Survival,Drug Metabolism,Small Molecule Biochemistry	Cytotoxicity of cisplatin	0.00451	0.14			ATR,BCL2	2
Cancer,Cardiovascular Disease,Developmental Disorder,Hematological Disease,Hereditary Disorder,Metabolic Disease,Organismal Injury and Abnormalities,Skeletal and Muscular Disorders	Fanconi anemia, group C	0.00451	0.14			PRDX3,TXNRD1	2
Cancer,Cardiovascular Disease,Developmental Disorder,Hematological Disease,Hereditary Disorder,Metabolic Disease,Organismal Injury and Abnormalities,Skeletal and Muscular Disorders	Group B Fanconi anemia	0.00451	0.14			PRDX3,TXNRD1	2
Cancer,Cardiovascular Disease,Developmental Disorder,Hematological Disease,Hereditary Disorder,Metabolic Disease,Organismal Injury and Abnormalities,Skeletal and Muscular Disorders	Fanconi anemia group J	0.00451	0.14			PRDX3,TXNRD1	2
Cellular Response to Therapeutics	Drug resistance of tumor cell lines	0.00455	0.14		-0.42	ARIH2,BCL2,EXOSC2,FOXF2,MAD2L1BP,PIK3CB,SMARCC1,TRIM31,ZC3H11A	9
Cancer,Gastrointestinal Disease,Organismal Injury and Abnormalities	Hepatobiliary carcinoma	0.00457	0.14		-0.429	A2ML1,ADAMTS18,ADAMTSL3,ADD1,AGBL4,AGK,AGRN,ALG5,ARHGEF11,ATR,BAAT,BCAS2,BCL2,BTAF1,BTNL3,C12orf4,C1GALT1,C1R,CCL20,CEP83,CFAP46,CIPC,COBL,COL16A1,CSF3R,CUX1,CYGB,DDX17,DIS3L2,DLST,DNAJA1,DOT1L,DSG1,EFHC1,EMX1,ENDOD1,ERICH3,EVA1B,F12,FCMR,FNIP1,FOXJ2,FPGS,GBA2,GPT2,GTF3C6,HAS1,HNRNPA2B1,ID1,IFITM3,IGFBP2,IL21,INTS5,IRGQ,KAT8,KCNC3,KCND2,KCNH3,KCTD2,KDM3B,KIT,KLF6,KRT40,LARP4B,LMTK2,LRRC10B,MACC1,…	134
Cell Death and Survival,Hematological System Development and Function	Cell viability of B lymphocytes	0.00459	0.14		1.338	BCL2,FCMR,IL21,MEF2C,PIK3CB,PLXNB1,WIPF1	7
Cancer,Hematological Disease,Organismal Injury and Abnormalities	Hematologic cancer	0.0046	0.14		0.839	ADAMTSL3,ADORA3,AGBL4,AGRN,ATR,BBS12,BCL2,BST2,C1R,CCL20,CFAP46,CHIC1,CIPC,COBL,COL16A1,CSF3R,CSTF2,CUX1,DHRS12,DIS3L2,DOT1L,EXD2,F12,FCGR2C,FCMR,FOXO3,FPGS,FZD1,GJB6,GOLGA6A (includes others),GOLGA7B,HAS1,HEY1,HLA-DQB1,HNRNPA2B1,ID1,IFITM3,IL12B,KCND2,KIT,KLF6,LAMP1,LDB1,LGI4,LRMDA,LSM3,MACC1,MAD2L1BP,MAPK8,MEF2C,MRGPRE,MRPL51,MRPS5,NAF1,NPAS2,NREP,NRG3,NSD2,OTOF,PARD3,PDGFC,PHYHIPL,PLXNA2,PLXNB…	106
Carbohydrate Metabolism,Lipid Metabolism,Small Molecule Biochemistry	Metabolism of phosphatidic acid	0.00462	0.14			AGK,ARF6,CDIPT,CHKB,KIT,LCLAT1,PCYT1B,PIK3CB,PLEKHA2,RAB14,SH3GLB1,SMPD4	12
Small Molecule Biochemistry	Metabolism of dicarboxylic acid	0.00462	0.14			ADHFE1,DLST,GPT2,SDHA	4
Cellular Development,Cellular Growth and Proliferation,Hematological System Development and Function,Lymphoid Tissue Structure and Development	Proliferation of lymphocytes	0.00469	0.142		-1.012	ARF6,ARIH2,ATP6V0A2,BCL2,CD59,CLEC10A,DSG1,EFNA1,FOXD2,FOXO3,HLA-DQB1,HNRNPA2B1,IGFBP2,IL12B,IL21,KIT,MAP2K6,MAPK8,MARCHF7,MEF2C,MYDGF,PIK3CB,PIM3,PLEKHA2,SDHA,SLC6A1,SMAD4,SST,WIPF1	29
Cell Death and Survival,Hematological System Development and Function	Cell viability of lymphocytes	0.00479	0.144		1.614	BCL2,FCMR,FOXO3,IL21,KIT,MEF2C,PIK3CB,PLXNB1,SMAD4,WIPF1	10
Cancer,Organismal Injury and Abnormalities,Reproductive System Disease	Breast adenocarcinoma	0.00492	0.147			ADAMTS18,ARIH2,ATR,BCL2,CASK,CDKL1,CLEC10A,CSF3R,DNAJB6,DOT1L,ENDOD1,FOXO3,ID1,IL12B,ITPKC,KDM3B,KIT,MACC1,MAP2K6,MAST4,MEF2C,MEN1,NSD2,PARD3,PIK3CB,PRICKLE2,RASA1,RPS6KL1,SENP2,SETD7,SMAD4,SMARCD1	32
Cell Death and Survival	Cell death of bone cancer cell lines	0.00493	0.147		-0.049	ATG14,ATR,BCL2,FOXO3,LAMP1,MAPK8,RASA1,RPS15,STK38,TXN2	10
Cancer,Cellular Response to Therapeutics,Organismal Injury and Abnormalities	Chemotherapy resistance of tumor cell lines	0.00497	0.148		-0.894	ARIH2,BCL2,EXOSC2,FOXF2,MAD2L1BP,SMARCC1,TRIM31,ZC3H11A	8
Cancer,Organismal Injury and Abnormalities,Renal and Urological Disease	Urinary tract cancer	0.00519	0.149			ADAMTSL3,ADORA3,ARIH2,ATP5MF,ATP6V0A2,ATR,BCAS2,BCL2,BTAF1,CCDC9B,CHD7,CHIC1,CSF3R,CSTF2,DHRS12,DIS3L2,DLST,DOT1L,FNIP1,FOXJ2,FOXO3,FZD1,GLO1,GOLGA6A (includes others),HAS1,HLA-DQB1,HNRNPA2B1,IFITM3,IMP4,INTS5,JMJD6,KAT8,KCNA1,KDM3B,KIT,KLF6,LARP4B,LMTK2,LXN,MAP2K6,MAST4,MBD3,MLIP,MPHOSPH8,MRPL51,MYPN,MYPOP,NDUFAF5,NLRC5,NR1D2,NSD2,OBSL1,OSBP2,OTOF,PARD3,PIK3CB,PLXNA2,POC1B,PROM2,PTCD3,RANBP6,RAS…	87
Inflammatory Disease,Neurological Disease,Skeletal and Muscular Disorders	Secondary progressive multiple sclerosis	0.0054	0.149			KCNA1,KCNC3,KCND2,KIT	4
Hematological System Development and Function	Mean corpuscular hemoglobin concentration	0.0054	0.149		0.577	ADD1,CLEC10A,FOXO3,PROM2	4
Cellular Development,Cellular Growth and Proliferation,Embryonic Development,Hematological System Development and Function,Hematopoiesis,Humoral Immune Response,Lymphoid Tissue Structure and Development,Organ Development,Organismal Development,Tissue Development	Development of pre-B lymphocytes	0.0054	0.149			FNIP1,KIT,MEF2C,SMARCC1	4
Free Radical Scavenging,Small Molecule Biochemistry	Degradation of hydrogen peroxide	0.00541	0.149			BCL2,PRDX3,TXNRD1	3
Cell-mediated Immune Response,Cellular Development,Cellular Function and Maintenance,Cellular Growth and Proliferation,Embryonic Development,Hematological System Development and Function,Hematopoiesis,Lymphoid Tissue Structure and Development,Organ Development,Organismal Development,Tissue Development	Differentiation of TREG cells	0.00541	0.149			ID1,IL12B,IL21	3
Cancer,Organismal Injury and Abnormalities,Reproductive System Disease	Extragonadal germ cell tumor	0.00541	0.149			BCL2,CSF3R,KIT	3
Cancer,Organismal Injury and Abnormalities,Reproductive System Disease	Breast or gynecological cancer	0.00542	0.149			ADAMTS18,ADAMTSL3,ADD1,ADORA3,AGBL4,AGK,AGRN,ALG5,ANKRD49,ARF6,ARHGEF11,ARIH2,ATP5MF,ATP6V0A2,ATR,BCL2,C12orf4,C17orf97,CADM4,CASK,CDIPT,CDKL1,CEP83,CFAP46,CHD7,CLEC10A,COBL,COL16A1,CPO,CSF3R,CSTF2,CUX1,DDX17,DDX23,DIS3L2,DLST,DNAJA1,DNAJB6,DOT1L,DSG1,DYM,DYRK1B,EFHC1,EFNA1,EIF2S2,EMX1,ENDOD1,ERICH3,EXD2,EXOSC2,FBH1,FBXO41,FCMR,FLOT1,FNDC3A,FNIP1,FOXJ2,FOXO3,FZD1,GBA2,GJB6,GLO1,GOLGA6A (includes …	182
Cancer,Hematological Disease,Organismal Injury and Abnormalities	Hematopoietic neoplasm	0.00548	0.149		0.668	ADAMTSL3,ADORA3,AGBL4,AGRN,ATR,BBS12,BCL2,BST2,C1R,CCL20,CFAP46,CHIC1,CIPC,COBL,COL16A1,CSF3R,CSTF2,CUX1,DHRS12,DIS3L2,DOT1L,EXD2,F12,FCGR2C,FCMR,FOXO3,FPGS,FZD1,GJB6,GOLGA6A (includes others),GOLGA7B,HAS1,HEY1,HLA-DQB1,HNRNPA2B1,ID1,IFITM3,IL12B,IL21,KCND2,KIT,KLF6,LAMP1,LDB1,LGI4,LRMDA,LSM3,MACC1,MAD2L1BP,MAPK8,MEF2C,MRGPRE,MRPL51,MRPS5,NAF1,NPAS2,NREP,NRG3,NSD2,OTOF,PARD3,PDGFC,PHYHIPL,PLXNA2,…	107
Cancer,Organismal Injury and Abnormalities,Renal and Urological Disease	Urinary tract tumor	0.0055	0.149			ADAMTSL3,ADORA3,ARIH2,ATP5MF,ATP6V0A2,ATR,BCAS2,BCL2,BTAF1,CCDC9B,CHD7,CHIC1,CSF3R,CSTF2,DHRS12,DIS3L2,DLST,DOT1L,FNIP1,FOXJ2,FOXO3,FZD1,GLO1,GOLGA6A (includes others),HAS1,HLA-DQB1,HNRNPA2B1,IFITM3,IMP4,INTS5,JMJD6,KAT8,KCNA1,KDM3B,KIT,KLF6,LARP4B,LMTK2,LXN,MAP2K6,MAST4,MBD3,MLIP,MPHOSPH8,MRPL51,MYPN,MYPOP,NDUFAF5,NLRC5,NR1D2,NSD2,OBSL1,OSBP2,OTOF,PARD3,PIK3CB,PLXNA2,POC1B,PROM2,PTCD3,RANBP6,RAS…	88
Cancer,Gastrointestinal Disease,Hepatic System Disease,Organismal Injury and Abnormalities	Hepatobiliary system cancer	0.00554	0.149		1.134	A2ML1,ADAMTS18,ADAMTSL3,ADD1,AGBL4,AGK,AGRN,ALG5,ARHGEF11,ATR,BAAT,BCAS2,BCL2,BTAF1,BTNL3,C12orf4,C1GALT1,C1R,CCL20,CEP83,CFAP46,CIPC,COBL,COL16A1,CSF3R,CUX1,CYGB,DDX17,DIS3L2,DLST,DNAJA1,DOT1L,DSG1,EFHC1,EMX1,ENDOD1,ERICH3,EVA1B,F12,FCMR,FNIP1,FOXJ2,FPGS,GBA2,GPT2,GTF3C6,HAS1,HNRNPA2B1,ID1,IFITM3,IGFBP2,IL21,INTS5,IRGQ,KAT8,KCNC3,KCND2,KCNH3,KCTD2,KDM3B,KIT,KLF6,KRT40,LARP4B,LMTK2,LRRC10B,MACC1,…	137
Cancer,Organismal Injury and Abnormalities,Reproductive System Disease,Skeletal and Muscular Disorders	Uterine smooth muscle tumor	0.00559	0.149			ARIH2,ATR,BST2,CSF3R,CUX1,DDX6,FOXO3,LDLRAD4,LRCH4,MEN1,MPHOSPH8,RORB,RPS15,UBE3A	14
Cell Death and Survival	Apoptosis of myeloma cell lines	0.00563	0.149		-0.275	BCL2,FNDC3A,FOXO3,IL21,MAPK8,NSD2	6
Endocrine System Disorders,Organismal Injury and Abnormalities,Reproductive System Disease	Degeneration of seminiferous tubule	0.00579	0.149		0.447	DNAJA1,OVOL1,PCYT1B,VIPR2,YBX3	5
Embryonic Development,Organ Development,Organismal Development,Reproductive System Development and Function,Tissue Development	Folliculogenesis	0.0058	0.149			BCL2,C1GALT1,FOXO3,KIT,PCYT1B,SMAD4,UBE3A	7
Organ Morphology,Reproductive System Development and Function	Quantity of preantral follicle	0.00595	0.149			C1GALT1,KIT	2
Cell Death and Survival,Hematological System Development and Function	Survival of naive T lymphocytes	0.00595	0.149			BCL2,IL21	2
Cell-To-Cell Signaling and Interaction	Adhesion of keratinocyte cancer cell lines	0.00595	0.149			ADD1,RASA1	2
Cell-To-Cell Signaling and Interaction,Cellular Function and Maintenance,Humoral Immune Response,Inflammatory Response	Phagocytosis of lymphoma cell lines	0.00595	0.149			ARF6,PROS1	2
Skeletal and Muscular System Development and Function	Isometric tension	0.00595	0.149			MAP2K6,TNNT2	2
Cardiovascular Disease,Hereditary Disorder,Organismal Injury and Abnormalities,Skeletal and Muscular Disorders	Familial isolated restrictive cardiomyopathy	0.00595	0.149			MYPN,TNNT2	2
Infectious Diseases	Tularemia	0.00595	0.149			IL12B,KIT	2
Cancer,Hematological Disease,Organismal Injury and Abnormalities	Neoplasia of blood cells	0.00612	0.149		0.435	ADAMTSL3,ADORA3,AGBL4,AGRN,ATR,BBS12,BCL2,BST2,C1R,CCL20,CFAP46,CHIC1,CIPC,COBL,COL16A1,CSF3R,CSTF2,CUX1,DHRS12,DIS3L2,DOT1L,EXD2,F12,FCGR2C,FCMR,FOXO3,FPGS,FZD1,GJB6,GOLGA6A (includes others),GOLGA7B,HAS1,HEY1,HLA-DQB1,HNRNPA2B1,ID1,IFITM3,KCND2,KIT,KLF6,LAMP1,LDB1,LGI4,LRMDA,LSM3,MACC1,MAD2L1BP,MAPK8,MEF2C,MRGPRE,MRPL51,MRPS5,NAF1,NPAS2,NREP,NRG3,NSD2,PARD3,PDGFC,PHYHIPL,PLXNA2,PLXNB1,PRICKLE2,…	104
Cellular Development,Cellular Growth and Proliferation,Embryonic Development	Proliferation of embryonic cell lines	0.00639	0.149		-0.848	ARHGEF11,BCL2,CSTF2,DLST,FOXF2,FOXO3,IGFBP2,MAP2K6,MEN1,OSBP2,PIM3,RPS15,TXNRD1	13
Cancer,Endocrine System Disorders,Organismal Injury and Abnormalities	Development of neuroendocrine tumor	0.00643	0.149			CSF3R,DLST,FOXO3,MEN1,SDHA,SMAD4	6
Developmental Disorder,Hereditary Disorder,Ophthalmic Disease,Organismal Injury and Abnormalities	Autosomal recessive congenital eye anomaly	0.00646	0.149			ADAMTS18,CLDN10,LAMP1,LRMDA,POMT1	5
Cancer,Organismal Injury and Abnormalities	Benign connective or soft tissue neoplasm	0.00654	0.149			ARIH2,BST2,COL16A1,CUX1,DDX6,FOXO3,KIT,LDLRAD4,LRCH4,MEN1,MPHOSPH8,RORB,RPS15,SDHA,SMAD4,SST,UBE3A	17
Cancer,Gastrointestinal Disease,Organismal Injury and Abnormalities	Pancreatobiliary tumor	0.00662	0.149		0.3	ADAMTS18,ADAMTSL3,ADD1,ADORA3,AGBL4,AGRN,ANKRD49,ARHGEF11,ATR,BAAT,BCL2,BTAF1,BTNL3,C17orf97,C1GALT1,CCDC9B,CCL20,CD59,CEP83,CFAP46,CIPC,CSTF2,CUX1,CZIB,DIS3L2,DLST,DSG1,EVA1B,FNIP1,FOXD2,FSBP,HAS1,ID1,IGFBP2,IRGQ,KAT8,KCNA1,KCNC3,KCND2,KCNH3,KDM3B,KIT,KLF6,LARP4B,LGI4,MAPK8,MAST4,MED4,MEN1,MRGPRE,MRPL32,MSI1,MUC21,MYO9B,MYPN,MYPOP,OBSL1,OTOF,PATZ1,PDGFC,PIK3CB,PIM3,PLXNA2,PLXNB1,POC1B,RANBP6,RAS…	96
Cancer,Gastrointestinal Disease,Organismal Injury and Abnormalities	Pancreaticobiliary neoplasm	0.00662	0.149		0.3	ADAMTS18,ADAMTSL3,ADD1,ADORA3,AGBL4,AGRN,ANKRD49,ARHGEF11,ATR,BAAT,BCL2,BTAF1,BTNL3,C17orf97,C1GALT1,CCDC9B,CCL20,CD59,CEP83,CFAP46,CIPC,CSTF2,CUX1,CZIB,DIS3L2,DLST,DSG1,EVA1B,FNIP1,FOXD2,FSBP,HAS1,ID1,IGFBP2,IRGQ,KAT8,KCNA1,KCNC3,KCND2,KCNH3,KDM3B,KIT,KLF6,LARP4B,LGI4,MAPK8,MAST4,MED4,MEN1,MRGPRE,MRPL32,MSI1,MUC21,MYO9B,MYPN,MYPOP,OBSL1,OTOF,PATZ1,PDGFC,PIK3CB,PIM3,PLXNA2,PLXNB1,POC1B,RANBP6,RAS…	96
Neurological Disease,Organismal Injury and Abnormalities	Cognitive impairment	0.00665	0.149		-0.555	BCL2,BOD1,C12orf4,C1R,CASK,CHKB,CUX1,CYGB,DDX23,DDX6,FOXO3,GPT2,HNRNPA2B1,IL12B,KAT8,KCNH3,KDM3B,KRIT1,MEF2C,NREP,OBSL1,POMT1,SLC6A1,SLC6A8,SMAD4,SMARCD1,SORL1,SST,SZT2,TANC1,TMLHE,UBE2A,UBE3A,WDR45B	34
Organismal Injury and Abnormalities,Renal and Urological Disease	Formation of renal lesion	0.00667	0.149			ADORA3,ARIH2,ATP5MF,ATR,BCAS2,BTAF1,CHIC1,DHRS12,DLST,DOT1L,FNIP1,FOXJ2,FOXO3,FZD1,GOLGA6A (includes others),HLA-DQB1,KCNA1,KDM3B,KIT,KLF6,LMTK2,LXN,MAP2K6,MAST4,MPHOSPH8,MRPL51,NSD2,OBSL1,OSBP2,PARD3,PIK3CB,POC1B,PTCD3,RASA1,RSU1,SCNN1G,SDHA,SLC6A8,SMAD4,SMARCC1,SMARCD1,SNX13,TCEAL7,TRAP1,YBX3,ZC3H11A,ZNF493	47
Developmental Disorder	Dysmorphogenesis	0.00672	0.149		-1.633	LDB1,MEF2C,RNF2,SMAD4,TNNT2,TXNRD1	6
Behavior,Nervous System Development and Function	Circadian rhythm	0.00672	0.149			CIPC,MAPK8,NPAS2,NR1D2,RORB,SLC17A6,UBE3A	7
Embryonic Development,Organismal Development	Specification of rostrocaudal axis	0.00679	0.149			HEY1,LDB1,RNF2	3
Cell Cycle	Arrest in cell cycle progression of bone cancer cell lines	0.00679	0.149			ATR,SETD7,USP42	3
Lipid Metabolism,Molecular Transport,Small Molecule Biochemistry	Quantity of glycosylceramide	0.00679	0.149			ARF6,GBA2,GRINA	3
Cancer,Gastrointestinal Disease,Organismal Injury and Abnormalities	Duodenal adenocarcinoma	0.00689	0.149			ATR,LARP4B,RANBP6,SLC6A8,SMAD4,SMARCC1,SORL1,TTLL10,ZFC3H1	9
Cancer,Organismal Injury and Abnormalities	Malignant neoplasm of connective or soft tissue of abdomen	0.00693	0.149			ADAMTS18,ATP6V0A2,ATR,BCL2,C1GALT1,CFAP46,CSF3R,DLST,DOT1L,ERICH3,FOXO3,FZD1,IMP4,KIT,KRIT1,KRTCAP2,MEN1,NBAS,OBSL1,OSBP2,PARD3,SCNN1G,UBE3A,URI1	24
Cancer,Organismal Injury and Abnormalities	Mucinous neoplasm	0.00701	0.149			ATR,BCL2,IGFBP2,KIT,SEPTIN9,SMAD4	6
Organ Morphology,Organismal Development,Reproductive System Development and Function	Morphology of ovary	0.00712	0.149			BCL2,C1GALT1,FOXO3,FZD1,KDM3B,MEN1,PCYT1B,UBE3A	8
Cancer,Organismal Injury and Abnormalities	Blue round small cell tumor	0.00718	0.149			A2ML1,ADAMTS18,ADAMTSL3,ADORA3,AGBL4,AGK,AGRN,ARHGEF11,ATP6V0A2,ATR,BCL2,BOD1,C12orf4,CFAP46,CHD7,CLPB,COBL,COL16A1,CPO,CSF3R,DOT1L,DYRK1B,ERI3,ERICH3,FBH1,FCGR2C,FNIP1,FOXO3,GOLGA6A (includes others),GOLGA7B,HAS1,HLA-DQB1,IGFBP2,IL21,INTS5,IRGQ,JMJD6,KCNA1,KCND2,KCNH3,KDM3B,KIT,KRTAP27-1,LGI4,MAST4,MEF2C,MEN1,MLPH,NAF1,NAXE,NBAS,NDUFAF5,NR1D2,NSD2,NUP85,OTOF,PCYT1B,PDGFC,PIM3,POMT1,PROM2,PROS1,R…	84
Cancer,Organismal Injury and Abnormalities	Extraadrenal retroperitoneal tumor	0.00734	0.149		-0.72	ADAMTS18,ADAMTSL3,ADD1,ADORA3,AGRN,ANKRD49,ARIH2,ATP5MF,ATR,BCAS2,BCL2,BTAF1,BTNL3,C17orf97,C1GALT1,CCDC9B,CCL20,CD59,CEP83,CFAP46,CHIC1,CIPC,CSF3R,CSTF2,CUX1,CZIB,DHRS12,DIS3L2,DLST,DOT1L,DSG1,EVA1B,FNIP1,FOXD2,FOXJ2,FOXO3,FSBP,FZD1,GOLGA6A (includes others),HAS1,HLA-DQB1,ID1,IGFBP2,KAT8,KCNA1,KCNC3,KCND2,KDM3B,KIT,KLF6,LGI4,LMTK2,LXN,MAP2K6,MAST4,MED4,MEN1,MPHOSPH8,MRGPRE,MRPL32,MRPL51,MSI1,MUC…	109
Cancer,Organismal Injury and Abnormalities,Reproductive System Disease	Development of genital tumor	0.00736	0.149		1.951	ADAMTS18,ADAMTSL3,ADD1,ADORA3,AGBL4,AGK,ALG5,ANKRD49,ARF6,ARHGEF11,ARIH2,ATP6V0A2,ATR,BCL2,BST2,C12orf4,C17orf97,CASK,CDIPT,CEP83,CFAP46,CHD7,COBL,COL16A1,CPO,CSF3R,CSTF2,CUX1,DDX23,DDX6,DIS3L2,DLST,DNAJA1,DNAJB6,DOT1L,DSG1,DYM,DYRK1B,EFHC1,EFNA1,EIF2S2,EMX1,ERICH3,EXD2,FBXO41,FCMR,FLOT1,FNDC3A,FNIP1,FOXJ2,FOXO3,FZD1,GBA2,GJB6,GOLGA6A (includes others),GPT2,GRINA,HNRNPA2B1,IFITM3,IGFBP2,IMP4,ITPK…	153
Cardiovascular System Development and Function	Morphology of cardiovascular system	0.00742	0.149			ADORA3,ARHGEF11,BCL2,C1GALT1,CUX1,CYGB,DOT1L,EFNA1,FNIP1,FOXO3,HEY1,IGFBP2,JMJD6,KCND2,KRIT1,LASP1,LDB1,MAP2K6,MAPK8,MEF2C,MEN1,MLIP,MYPN,PARD3,PATZ1,PDGFC,PROS1,RASA1,SDHA,SLC6A8,SMAD4,SNX13,STK38,TNNT2,TXN2	35
Neurological Disease,Organismal Injury and Abnormalities,Psychological Disorders	Alzheimer disease or frontotemporal dementia	0.00748	0.149			ADORA3,AGRN,ATR,BCL2,C1R,CDKL1,F12,FCGR2C,FOXO3,HLA-DQB1,HNRNPA2B1,IFITM3,IGFBP2,IL12B,KIT,MAPK8,MEF2C,NAT8B,NBAS,PROS1,RAB14,SLC7A2,SORL1,SYVN1	24
Cancer,Gastrointestinal Disease,Organismal Injury and Abnormalities	Duodenal cancer	0.0075	0.149			ATR,BCL2,LARP4B,RANBP6,SLC6A8,SMAD4,SMARCC1,SORL1,TTLL10,ZFC3H1	10
Cancer,Endocrine System Disorders,Neurological Disease,Organismal Injury and Abnormalities	Paraganglioma	0.00756	0.149			CSF3R,DLST,MEN1,SDHA,SMAD4	5
Cell Morphology	Modulation of cells	0.00756	0.149			ADORA3,KIT,SST	3
Cancer,Organismal Injury and Abnormalities,Reproductive System Disease	Primary prostate cancer	0.00756	0.149			PARD3,PLXNB1,RHCE/RHD	3
Cell Morphology	Morphology of tumor cell lines	0.00758	0.149			ARHGEF11,BCL2,BST2,CD59,DNAJB6,GPX8,ID1,IGFBP2,LASP1,MAPK8,SEPTIN9,SMAD4	12
Dermatological Diseases and Conditions,Organismal Injury and Abnormalities	Scab	0.00758	0.149			PIK3CB,PROS1	2
Connective Tissue Disorders,Developmental Disorder,Hereditary Disorder,Neurological Disease,Organismal Injury and Abnormalities,Renal and Urological Disease,Skeletal and Muscular Disorders	Galloway Mowat syndrome	0.00758	0.149			TP53RK,ZNF592	2
Cell Death and Survival,Reproductive System Development and Function	Cell viability of male germ cells	0.00758	0.149			BCL2,CD59	2
Cancer,Gastrointestinal Disease,Organismal Injury and Abnormalities	Hyperplasia of intestine	0.00758	0.149			KIT,MBD3	2
Cancer,Endocrine System Disorders,Gastrointestinal Disease,Organismal Injury and Abnormalities	Carcinoid tumor in ileum	0.00758	0.149			KIT,SMAD4	2
Cellular Movement	Cell movement of melanocytes	0.00758	0.149			KIT,PARD3	2
Hematological System Development and Function,Immune Cell Trafficking,Inflammatory Response,Tissue Development	Accumulation of memory T lymphocytes	0.00758	0.149			FOXO3,IL21	2
Organismal Injury and Abnormalities,Reproductive System Disease	Oligozoospermia	0.00775	0.149		-1.664	CD59,DNAJA1,GBA2,OSBP2,PIK3CB,UBE3A,YBX3	7
Cardiovascular Disease,Cell Death and Survival,Connective Tissue Disorders,Hematological Disease,Organismal Injury and Abnormalities	Hemolytic anemia	0.00775	0.149			ADD1,BAAT,CD59,FCGR2C,FOXO3,IFITM3,RHCE/RHD	7
Embryonic Development,Organismal Development	Gastrulation	0.00795	0.149			METRN,RNF2,SMAD4,SYF2,TXNRD1	5
Cell Death and Survival	Cell death of immune cells	0.00812	0.149		-0.485	ADORA3,BCL2,CD59,CLEC10A,EFNA1,FCMR,FNIP1,FOXO3,IL21,KIT,MAP2K6,MAPK8,MEF2C,PDGFC,PIK3CB,PLXNB1,PROS1,RASA1,SH3GLB1,SMAD4,SMARCC1,SST,SYVN1,VIPR2,WIPF1	25
Cancer,Organismal Injury and Abnormalities	Extrapulmonary squamous cell carcinoma	0.00821	0.149			A2ML1,ADAMTS18,ADAMTSL3,ADD1,ARF6,ATG14,ATP5MF,ATP6V0A2,ATR,BAAT,BCAS2,BCL2,C11orf21,C12orf4,C17orf97,C1GALT1,CEP83,CFAP46,CHD7,CIPC,COBL,DDX23,DDX6,DYRK1B,EFHC1,ERI3,ERICH3,EXD2,FBH1,FLOT1,FNDC3A,FNIP1,FOXO3,FZD1,GBA2,GOLGA7B,HEY1,HLA-DQB1,HNRNPH3,ID1,KAT8,KCNA1,KCND2,KDM3B,KIT,KRIT1,LDB1,LGI4,MAST4,MBD3,MEF2C,MIGA1,MRGPRE,MRI1,MRPL18,MUC21,MYO9B,NBAS,NLRC5,NOVA1,NRG3,NSD2,OBSL1,OTOF,OVOL1,PATZ1…	101
Cell Cycle	Arrest in cell cycle progression of sarcoma cell lines	0.00837	0.149			ATR,SETD7,USP42	3
Developmental Disorder,Hereditary Disorder,Metabolic Disease,Organismal Injury and Abnormalities	Autosomal recessive albinism	0.00837	0.149			LAMP1,LRMDA,MLPH	3
Cancer,Organismal Injury and Abnormalities	Clear-cell adenocarcinoma	0.00842	0.149			ARIH2,ATR,BCAS2,BCL2,BTAF1,CHIC1,CSF3R,DHRS12,DLST,DOT1L,FNIP1,FOXJ2,FOXO3,FZD1,GOLGA6A (includes others),HLA-DQB1,IGFBP2,KCNA1,KIT,LMTK2,LXN,MAP2K6,MAST4,MPHOSPH8,MRPL51,NSD2,OBSL1,OSBP2,PIK3CB,POC1B,PTCD3,RASA1,RSU1,SCNN1G,SMAD4,SMARCC1,SMARCD1,SNX13,ZC3H11A,ZNF493	40
Organismal Injury and Abnormalities,Renal and Urological Disease	Renal lesion	0.00848	0.149		-0.277	ADORA3,ARIH2,ATP5MF,ATR,BCAS2,BCL2,BTAF1,CHIC1,CSF3R,DHRS12,DIS3L2,DLST,DOT1L,FNIP1,FOXJ2,FOXO3,FZD1,GOLGA6A (includes others),HLA-DQB1,KCNA1,KDM3B,KIT,KLF6,LMTK2,LXN,MAP2K6,MAST4,MPHOSPH8,MRPL51,MSI1,NSD2,OBSL1,OSBP2,OVOL1,PARD3,PIK3CB,POC1B,PTCD3,RASA1,RNF10,RSU1,SCNN1G,SDHA,SLC6A8,SMAD4,SMARCC1,SMARCD1,SNX13,TCEAL7,TRAP1,YBX3,ZC3H11A,ZNF493	53
Developmental Disorder,Neurological Disease,Organismal Injury and Abnormalities	Congenital mental retardation	0.0087	0.149			CASK,CHKB,KAT8,KDM3B,MEF2C,POMT1,SLC6A8,SMAD4,SMARCD1,UBE2A	10
Developmental Disorder,Metabolic Disease,Organismal Injury and Abnormalities	Syndromic developmental and metabolic disorder	0.00881	0.149			AGK,C1R,CLDN10,HNRNPA2B1,KIT,LAMP1,OTOF,POMT1,PRICKLE2	9
Cardiovascular Disease,Developmental Disorder,Organismal Injury and Abnormalities	Hypoplasia of heart ventricle	0.00882	0.149		-1.091	HEY1,MEF2C,MEN1,PARD3	4
Cell Cycle	Mitosis	0.00886	0.149		0.871	ATR,BCL2,CBX5,CHD7,CUX1,DIS3L2,DOT1L,FOXO3,IGFBP2,KAT8,KIT,MAD2L1BP,MEN1,OBSL1,PIM3,PROS1,RNF2,SEPTIN9,SKA2,SMAD4	20
Developmental Disorder,Neurological Disease	Neurocristopathy syndrome	0.0089	0.149			CHD7,FOXF2,KIT,MEN1,NRG3,PHRF1,ZNF592	7
Cell Morphology	Morphology of mononuclear leukocytes	0.00891	0.149			BCL2,CSF3R,FCMR,FLOT1,FNIP1,FOXO3,HLA-DQB1,ID1,IL21,ITPKC	10
Hereditary Disorder,Immunological Disease,Organismal Injury and Abnormalities	Autosomal recessive immunological disorder	0.00895	0.149			AGK,AGRN,CD59,CSF3R,FPGS,IL12B,IL21,KIT,MLPH,SKIV2L,WIPF1	11
Connective Tissue Disorders,Hematological Disease,Immunological Disease,Organismal Injury and Abnormalities	Immune thrombocytopenia	0.00896	0.149			CHD7,CSF3R,FCGR2C,IL21,JMJD6,PRDX3	6
Cancer,Organismal Injury and Abnormalities,Skeletal and Muscular Disorders	Smooth muscle tumor	0.00907	0.149			ARIH2,ATR,BST2,CSF3R,CUX1,DDX6,FOXO3,KIT,LDLRAD4,LRCH4,MEN1,MPHOSPH8,RORB,RPS15,UBE3A	15
Cellular Function and Maintenance	Maintenance of cells	0.00908	0.149			BBS12,BCL2,DDX6,DIS3L2,HEY1,HLA-DQB1,IL21,KIT	8
Endocrine System Disorders,Organ Morphology,Organismal Development,Organismal Injury and Abnormalities,Reproductive System Development and Function,Reproductive System Disease	Abnormal morphology of ovary	0.0092	0.149			BCL2,C1GALT1,FOXO3,FZD1,KDM3B,MEN1,PCYT1B	7
Cell Cycle,Gene Expression	Binding of E box motif	0.00924	0.149			FOXO3,HEY1,ID1	3
Cancer,Organismal Injury and Abnormalities,Renal and Urological Disease	Renal tumor	0.00929	0.149			ADORA3,ARIH2,ATP5MF,ATR,BCAS2,BCL2,BTAF1,CHIC1,CSF3R,DHRS12,DIS3L2,DLST,DOT1L,FNIP1,FOXJ2,FOXO3,FZD1,GOLGA6A (includes others),HLA-DQB1,KCNA1,KDM3B,KIT,KLF6,LMTK2,LXN,MAP2K6,MAST4,MPHOSPH8,MRPL51,NSD2,OBSL1,OSBP2,PIK3CB,POC1B,PTCD3,RASA1,RNF10,RSU1,SCNN1G,SDHA,SLC6A8,SMAD4,SMARCC1,SMARCD1,SNX13,TCEAL7,TRAP1,YBX3,ZC3H11A,ZNF493	50
Nervous System Development and Function,Neurological Disease,Organ Morphology,Organismal Development,Organismal Injury and Abnormalities	Abnormal morphology of enlarged third cerebral ventricle	0.00938	0.149			ATXN1L,SLC17A6	2
Cell Morphology,Hematological Disease,Hematological System Development and Function,Immunological Disease,Lymphoid Tissue Structure and Development	Lack of CD4+ T-lymphocytes	0.00938	0.149			HLA-DQB1,ITPKC	2
Cellular Movement	Invasion of neuroblastoma cell lines	0.00938	0.149			BCL2,SST	2
Inflammatory Response	Memory T cell response	0.00938	0.149			FOXO3,HLA-DQB1	2
Hereditary Disorder,Neurological Disease,Organismal Injury and Abnormalities	Susceptibility to epilepsy	0.00938	0.149			EFHC1,RORB	2
Cell Death and Survival,Hematological System Development and Function	Survival of natural killer T lymphocytes	0.00938	0.149			IL21,SMAD4	2
Amino Acid Metabolism,Molecular Transport,Small Molecule Biochemistry	Transport of glutamine family amino acid	0.00941	0.149			SLC17A6,SLC7A13,SLC7A2,SLC7A8	4
Cancer,Gastrointestinal Disease,Organismal Injury and Abnormalities	Esophageal carcinoma	0.00945	0.149			AGBL4,BCL2,C20orf202,CLPB,DOT1L,ERI3,ERICH3,FOXO3,ID1,KCND2,KIT,MIGA1,PARD3,PDGFC,RASA1,RSU1,SETD7,SIGLEC6,SMAD4,SST,SUPT3H,UBFD1,VPS8,ZNF592	24
Cancer,Organismal Injury and Abnormalities,Renal and Urological Disease	Development of renal tumor	0.00972	0.149			ADORA3,ARIH2,ATP5MF,ATR,BCAS2,BTAF1,CHIC1,DHRS12,DLST,DOT1L,FNIP1,FOXJ2,FOXO3,FZD1,GOLGA6A (includes others),HLA-DQB1,KCNA1,KDM3B,KIT,KLF6,LMTK2,LXN,MAP2K6,MAST4,MPHOSPH8,MRPL51,NSD2,OBSL1,OSBP2,PIK3CB,POC1B,PTCD3,RASA1,RSU1,SCNN1G,SDHA,SLC6A8,SMAD4,SMARCC1,SMARCD1,SNX13,TCEAL7,TRAP1,YBX3,ZC3H11A,ZNF493	46
Developmental Disorder,Neurological Disease,Organismal Injury and Abnormalities	Intellectual disability and congenital malformations	0.00991	0.149			CASK,CHKB,KAT8,KDM3B,POMT1,SMAD4,SMARCD1,UBE2A	8
Cancer,Hematological Disease,Immunological Disease,Organismal Injury and Abnormalities	Secondary acute myeloid leukemia post-myeloproliferative disorder or myelodysplasia	0.01	0.149			BCL2,CSF3R,CUX1,KIT	4
Cancer,Organismal Injury and Abnormalities	Connective tissue tumor	0.01	0.149			A2ML1,ADAMTS18,ADAMTSL3,AGRN,ATP6V0A2,ATR,BCL2,C17orf97,C1GALT1,CFAP46,COL16A1,CSF3R,DLST,DOT1L,DYRK1B,ERI3,ERICH3,FOXO3,FZD1,GOLGA7B,IGFBP2,IMP4,IRGQ,KDM3B,KIT,KRIT1,KRTCAP2,MEN1,MLPH,NBAS,OBSL1,OSBP2,PARD3,PDGFC,RNF111,RPS4Y1,RSU1,SASH1,SCNN1G,SDHA,SF3A2,SMARCC1,SST,UBE3A,UBXN11,URI1	46
Amino Acid Metabolism,Molecular Transport,Small Molecule Biochemistry	Uptake of amino acids	0.0101	0.149		0.095	SLC17A6,SLC6A1,SLC6A8,SLC7A2,SLC7A8	5
Cell Signaling	Androgen receptor signaling pathway	0.0102	0.149			DDX17,DNAJA1,UBE3A	3
Cancer,Organismal Injury and Abnormalities,Renal and Urological Disease	Renal cancer	0.0102	0.149			ADORA3,ARIH2,ATP5MF,ATR,BCAS2,BCL2,BTAF1,CHIC1,CSF3R,DHRS12,DIS3L2,DLST,DOT1L,FNIP1,FOXJ2,FOXO3,FZD1,GOLGA6A (includes others),HLA-DQB1,KCNA1,KDM3B,KIT,KLF6,LMTK2,LXN,MAP2K6,MAST4,MPHOSPH8,MRPL51,NSD2,OBSL1,OSBP2,PIK3CB,POC1B,PTCD3,RASA1,RSU1,SCNN1G,SDHA,SLC6A8,SMAD4,SMARCC1,SMARCD1,SNX13,TCEAL7,TRAP1,YBX3,ZC3H11A,ZNF493	49
Cell-To-Cell Signaling and Interaction,Cellular Movement	Attraction of cells	0.0105	0.149		-1.505	CCL20,CUX1,EFNA1,IL12B,PARD3,RASA1	6
Cellular Development	Differentiation of leukemia cell lines	0.0105	0.149		-0.762	ALG5,BCL2,FOXO3,KIT,MAP2K6,MAPK8,PRDX3,PRKX	8
Cancer,Organismal Injury and Abnormalities	Intra-abdominal soft tissue sarcoma	0.0106	0.149			ATR,CSF3R,FOXO3,MEN1	4
Cell Death and Survival	Cell viability of hepatoma cell lines	0.0106	0.149			BCL2,C1GALT1,KLF6,SHD	4
Cancer,Neurological Disease,Organismal Injury and Abnormalities	Atypical meningioma	0.011	0.149			ATR,FZD1,KCNC3,KIT,LSM3,NOVA1,PATZ1,PDGFC,SMAD4,SORL1,USP42,ZNF71	12
Cell Cycle,DNA Replication, Recombination, and Repair	Processing of replication fork	0.0111	0.149			ATR,EXD2,FBH1	3
Cell Death and Survival	Necrosis	0.0113	0.149	Decreased	-2.473	ADORA3,AGRN,ARF6,ATG14,ATR,BCAS2,BCL2,C1GALT1,CBX5,CD59,CLEC10A,CLPB,COX7A2L,CSF3R,CUX1,CYGB,DDX17,DLST,DOT1L,DSG1,EFNA1,EIF2S2,FCMR,FNDC3A,FNIP1,FOXF2,FOXO3,GBA2,GLO1,GRINA,HAS1,HLA-DQB1,ID1,IGFBP2,IL12B,IL21,JMJD6,KAT8,KCND2,KIT,KLF6,LAMP1,MAP2K6,MAPK8,MEF2C,MEN1,MSI1,NACC2,NOVA1,NSD2,PARD3,PDGFC,PIK3CB,PIM3,PLXNB1,PRDX3,PROM2,PROS1,PSMA7,RASA1,RNF2,RORB,RPS15,RPS4Y1,SDHA,SENP2,SH3GLB1,SHD,SLC6…	87
Cell Cycle	Re-entry into cell cycle progression	0.0113	0.149		0.911	BCL2,FOXO3,ID1,KIT	4
Cellular Development,Cellular Growth and Proliferation,Embryonic Development,Nervous System Development and Function,Organ Development,Organismal Development,Tissue Development	Neurogenesis of neural precursor cells	0.0114	0.149			EFNA1,FOXO3	2
Cancer,Hematological Disease,Immunological Disease,Organismal Injury and Abnormalities	Imatinib resistant Philadelphia positive chronic myeloid leukemia	0.0114	0.149			CSF3R,KIT	2
Cardiovascular Disease,Hematological Disease,Organismal Injury and Abnormalities	Stabilization of thrombus	0.0114	0.149			F12,PIK3CB	2
Amino Acid Metabolism,Protein Synthesis,Small Molecule Biochemistry	Incorporation of L-amino acid	0.0114	0.149			IGFBP2,RASA1	2
Endocrine System Disorders,Organ Morphology,Organismal Injury and Abnormalities,Reproductive System Development and Function,Reproductive System Disease	Abnormal morphology of enlarged testis	0.0114	0.149			LASP1,MEN1	2
Cardiovascular Disease,Cell Death and Survival,Connective Tissue Disorders,Hematological Disease,Organismal Injury and Abnormalities	Fetal erythroblastosis	0.0114	0.149			FCGR2C,RHCE/RHD	2
Lipid Metabolism,Molecular Transport,Small Molecule Biochemistry	Quantity of glucosylceramide	0.0114	0.149			ARF6,GBA2	2
Cancer,Neurological Disease,Organismal Injury and Abnormalities	Hyperplasia of nervous system	0.0114	0.149			KIT,RASA1	2
Cellular Development,Embryonic Development,Organ Development,Organismal Development,Reproductive System Development and Function,Tissue Development	Differentiation of mammary epithelial cells	0.0114	0.149			LDB1,SMAD4	2
Hereditary Disorder,Neurological Disease,Organismal Injury and Abnormalities	Familial paroxysmal movement disorder	0.0114	0.149			KCNA1,MEF2C	2
Cell Death and Survival,Hair and Skin Development and Function	Survival of melanocytes	0.0114	0.149			BCL2,EFNA1	2
Hematological System Development and Function,Humoral Immune Response,Lymphoid Tissue Structure and Development,Tissue Morphology	Quantity of memory B cells	0.0114	0.149			BCL2,IL21	2
Cell Death and Survival	Apoptosis of germ cell tumor cell lines	0.0114	0.149			BCL2,MEF2C	2
Cellular Development,Cellular Growth and Proliferation	Proliferation of stem cells	0.0114	0.149		0.563	AGRN,ARIH2,ATXN1L,CCL20,HEY1,KIT,MAPK8,MEN1,MSI1,OVOL1,SETD7,SMAD4	12
DNA Replication, Recombination, and Repair	Double-stranded DNA break repair	0.0114	0.149		-1.698	ATR,DYRK1B,EXD2,H4C13,KAT8,NSD2,RNF2,SMARCC1,SMARCD1	9
Metabolic Disease,Neurological Disease,Organismal Injury and Abnormalities,Psychological Disorders	Alzheimer disease	0.0114	0.149			ADORA3,AGRN,ATR,BCL2,C1R,CDKL1,F12,FCGR2C,FOXO3,HLA-DQB1,HNRNPA2B1,IFITM3,IGFBP2,IL12B,KIT,MAPK8,NAT8B,NBAS,PROS1,RAB14,SLC7A2,SORL1,SYVN1	23
Cellular Assembly and Organization,Tissue Development	Polymerization of filaments	0.0114	0.149		-1	ADD1,ARF6,COBL,GBA2,MAPK8,RASA1,TENM1,WASF3	8
Cancer,Hematological Disease,Organismal Injury and Abnormalities	Myeloid or lymphoid neoplasm	0.0115	0.149		0.435	ADAMTSL3,ADORA3,AGBL4,AGRN,ATR,BBS12,BCL2,BST2,C1R,CCL20,CFAP46,CHIC1,CIPC,COBL,COL16A1,CSF3R,CSTF2,CUX1,DHRS12,DIS3L2,DOT1L,EXD2,F12,FCMR,FOXO3,FPGS,FZD1,GJB6,GOLGA6A (includes others),GOLGA7B,HAS1,HEY1,HLA-DQB1,HNRNPA2B1,ID1,IFITM3,KCND2,KIT,KLF6,LAMP1,LDB1,LGI4,LRMDA,LSM3,MACC1,MAD2L1BP,MAPK8,MEF2C,MRGPRE,MRPL51,MRPS5,NAF1,NPAS2,NREP,NRG3,NSD2,OTOF,PARD3,PDGFC,PHYHIPL,PLXNA2,PLXNB1,PRICKLE2,PR…	104
Cancer,Organismal Injury and Abnormalities	Sarcoma	0.0115	0.149			A2ML1,ADAMTS18,ADAMTSL3,AGRN,ATP6V0A2,ATR,BCL2,C17orf97,CFAP46,CSF3R,DLST,DOT1L,DYRK1B,ERI3,ERICH3,FOXO3,FZD1,GOLGA7B,IGFBP2,IMP4,IRGQ,KDM3B,KIT,KRIT1,KRTCAP2,MEN1,MLPH,NBAS,OBSL1,OSBP2,PARD3,PDGFC,RNF111,RPS4Y1,RSU1,SASH1,SCNN1G,SDHA,SF3A2,SMARCC1,UBE3A,UBXN11,URI1	43
Cancer,Hematological Disease,Immunological Disease,Organismal Injury and Abnormalities	Mature T-cell neoplasm	0.0115	0.149			AGRN,ATR,BCL2,C1R,CCL20,COBL,CSF3R,FOXO3,FPGS,FZD1,GOLGA7B,HNRNPA2B1,KCND2,KIT,KLF6,LGI4,MACC1,PDGFC,PRICKLE2,SASH1,SLC17A6,SLC25A30,SMARCC1,WIPF1,ZNF493	25
Lipid Metabolism,Small Molecule Biochemistry	Synthesis of sphingolipid	0.0115	0.149		0.128	AGK,BCL2,CUX1,GBA2,KIT,PARD3,SMPD4	7
Cellular Development	Transdifferentiation	0.0116	0.149		1.221	CSF3R,FOXO3,ID1,MEF2C,SMAD4	5
Cell Morphology,Cellular Assembly and Organization,Cellular Function and Maintenance	Formation of autophagosomes	0.0116	0.149		-0.152	ARF6,ATG14,FOXO3,SH3GLB1,STK38	5
Cellular Development,Cellular Growth and Proliferation,Renal and Urological System Development and Function	Cell proliferation of kidney cell lines	0.012	0.149		-0.221	BCL2,CSTF2,DLST,FOXO3,KLF6,OSBP2,RPS15,TXNRD1,YBX3	9
Post-Translational Modification	Ubiquitination of protein	0.012	0.149		0.765	ARIH2,BCL2,DNAJA1,FBH1,FBXO41,MAPK8,MARCHF7,OTULIN,PSMA7,RNF10,RNF111,SASH1,SENP2,SYVN1,UBE2A,UBE2D1,UBE3A	17
Cancer,Hematological Disease,Immunological Disease,Organismal Injury and Abnormalities	T-cell malignant neoplasm	0.012	0.149			ADORA3,AGRN,ATR,BCL2,C1R,CCL20,COBL,CSF3R,F12,FOXO3,FPGS,FZD1,GOLGA7B,HNRNPA2B1,ID1,KCND2,KIT,KLF6,LDB1,LGI4,MACC1,NSD2,OTOF,PDGFC,PRICKLE2,RASA1,SASH1,SLC17A6,SLC25A30,SMARCC1,WIPF1,ZNF493	32
DNA Replication, Recombination, and Repair	Initiation of replication of DNA	0.0121	0.149			ATR,LRWD1,TIPIN	3
Cell Cycle	Senescence of cells	0.0121	0.149		0.112	ATR,BCL2,CHD7,DOT1L,FOXO3,ID1,KCNA1,KLF6,MAP2K6,MAPK8,PATZ1,ROMO1,SRSF3,UBE3A	14
Neurological Disease,Organismal Injury and Abnormalities,Psychological Disorders	Dementia	0.0122	0.149			ADORA3,AGRN,ATR,BCL2,C1R,CDKL1,F12,FCGR2C,FOXO3,HLA-DQB1,HNRNPA2B1,IFITM3,IGFBP2,IL12B,KIT,KRIT1,MAPK8,MEF2C,NAT8B,NBAS,PROS1,RAB14,SLC7A2,SORL1,SYVN1	25
Cancer,Hematological Disease,Immunological Disease,Organismal Injury and Abnormalities	T-cell non-Hodgkin lymphoma	0.0123	0.149			ADORA3,AGRN,BCL2,C1R,CCL20,COBL,CSF3R,FPGS,FZD1,GOLGA7B,HNRNPA2B1,ID1,KCND2,KIT,KLF6,LGI4,MACC1,PDGFC,PRICKLE2,SASH1,SLC17A6,SLC25A30,SMARCC1,WIPF1,ZNF493	25
Cancer,Gastrointestinal Disease,Organismal Injury and Abnormalities	Small intestine tumor	0.0126	0.149			ATR,BCL2,KIT,LARP4B,MEN1,RANBP6,SLC6A8,SMAD4,SMARCC1,SORL1,TTLL10,ZFC3H1	12
Tissue Development	Growth of nervous tissue	0.0126	0.149	Increased	2.865	AGRN,ARF6,ARHGEF11,BCL2,EFNA1,EMX1,FOXO3,HLA-DQB1,ID1,IGFBP2,KCNA1,KIFBP,KIT,LGI4,MAPK8,MSI1,RASA1,RNF10,RSU1,SEPTIN9,SMAD4,SORL1,SST,TENM1,TMEM14B,UBE3A	26
Infectious Diseases	Production of HIV-1	0.0127	0.149			ARF6,BST2,DDX17,DDX6	4
Cardiovascular Disease,Organismal Injury and Abnormalities	Reperfusion injury of organ	0.0127	0.149		-1.067	ADORA3,CD59,MAPK8,MBL2	4
Cell Cycle	Arrest in interphase of bone cancer cell lines	0.0127	0.149			ATR,MAP2K6,MAPK8,RPS15	4
Cancer,Organismal Injury and Abnormalities	Soft tissue sarcoma of trunk	0.0127	0.149			ATR,CSF3R,FOXO3,KIT,MEN1	5
Cancer,Gastrointestinal Disease,Organismal Injury and Abnormalities	Hepato-pancreato-biliary cancer	0.0128	0.149		0.598	A2ML1,ADAMTS18,ADAMTSL3,ADD1,ADORA3,AGBL4,AGK,AGRN,ALG5,ANKRD49,ARHGEF11,ATR,BAAT,BCAS2,BCL2,BTAF1,BTNL3,C12orf4,C17orf97,C1GALT1,C1R,CCL20,CD59,CEP83,CFAP46,CIPC,COBL,COL16A1,CSF3R,CSTF2,CUX1,CYGB,CZIB,DDX17,DIS3L2,DLST,DNAJA1,DOT1L,DSG1,EFHC1,EMX1,ENDOD1,ERICH3,EVA1B,F12,FCMR,FNIP1,FOXD2,FOXJ2,FPGS,FSBP,GBA2,GPT2,GTF3C6,HAS1,HNRNPA2B1,ID1,IFITM3,IGFBP2,IL21,INTS5,IRGQ,KAT8,KCNA1,KCNC3,KCND2,KCN…	161
Neurological Disease,Organismal Injury and Abnormalities,Psychological Disorders	Tauopathy	0.0128	0.149			ADORA3,AGRN,ATR,BCL2,C1R,CDKL1,F12,FCGR2C,FOXO3,HLA-DQB1,HNRNPA2B1,IFITM3,IGFBP2,IL12B,KIT,MAPK8,MEF2C,NAT8B,NBAS,PROS1,RAB14,SLC7A2,SORL1,SYVN1	24
Cancer,Endocrine System Disorders,Organismal Injury and Abnormalities,Reproductive System Disease	Hyperplasia of Leydig cells	0.0132	0.149			KIT,MEN1,PATZ1	3
Nervous System Development and Function,Neurological Disease,Organ Morphology,Organismal Development,Organismal Injury and Abnormalities	Abnormal morphology of third cerebral ventricle	0.0132	0.149			ATXN1L,SLC17A6,SMARCC1	3
Digestive System Development and Function,Organ Morphology,Organismal Development	Morphology of intestinal villus	0.0132	0.149			BCL2,MSI1,SLC22A4	3
Cell Death and Survival,Cell Morphology,Cellular Function and Maintenance	Autophagic cell death	0.0132	0.149			LAMP1,MAPK8,SH3GLB1	3
Metabolic Disease,Organismal Injury and Abnormalities	Amyloidosis	0.0134	0.149			ADORA3,AGRN,ATR,BCL2,C1R,CDKL1,CSF3R,F12,FCGR2C,FOXO3,HLA-DQB1,HNRNPA2B1,IFITM3,IGFBP2,IL12B,KIT,MAPK8,NAT8B,NBAS,PROS1,RAB14,SLC7A2,SORL1,SYVN1	24
Hematological System Development and Function	Mean corpuscular volume	0.0134	0.149		1	ADD1,CLEC10A,FOXO3,PIM3	4
Cancer,Hematological Disease,Immunological Disease,Organismal Injury and Abnormalities	Newly diagnosed acute myeloid leukemia	0.0134	0.149			BCL2,CSF3R,KIT,TXNRD1	4
Carbohydrate Metabolism,Cellular Function and Maintenance	Glycolysis of leukocyte cell lines	0.0135	0.149			BCL2,FOXO3	2
Cellular Development,Cellular Growth and Proliferation,Nervous System Development and Function,Organ Development,Tissue Development	Proliferation of cortical neurons	0.0135	0.149			IGFBP2,SORL1	2
Cellular Development	Reprogramming of stem cell lines	0.0135	0.149			MBD3,UBE2A	2
Cancer,Connective Tissue Disorders,Organismal Injury and Abnormalities	Hyperplasia of connective tissue cells	0.0135	0.149			KIT,PCYT1B	2
Embryonic Development,Organ Development,Organismal Development,Reproductive System Development and Function,Tissue Development	Formation of primordial ovarian follicle	0.0135	0.149			BCL2,KIT	2
Cancer,Gastrointestinal Disease,Hepatic System Disease,Organismal Injury and Abnormalities	Development of cholangiocarcinoma	0.0135	0.149			MAPK8,SMAD4	2
Connective Tissue Development and Function,Tissue Morphology	Quantity of white adipocytes	0.0135	0.149			ARHGEF11,COPRS	2
Gene Expression	Initiation of reverse transcription of genomes	0.0135	0.149			FPGS,RNF10	2
Cellular Development,Cellular Growth and Proliferation,Connective Tissue Development and Function,Hematological System Development and Function,Lymphoid Tissue Structure and Development,Tissue Development	Expansion of peripheral T lymphocyte	0.0135	0.149			BCL2,PIK3CB	2
Cell Cycle	Arrest in cell cycle progression of epithelial cells	0.0135	0.149			MSI1,USP42	2
Embryonic Development,Organismal Development,Tissue Development	Formation of egg cylinder	0.0135	0.149			SMAD4,SMARCC1	2
Organismal Development,Organismal Injury and Abnormalities	Abnormal morphology of head	0.0136	0.149			ATXN1L,BBS12,BCL2,CHD7,DDX6,EFHC1,EMX1,EXOSC2,FOXF2,HEY1,ID1,IL12B,JMJD6,KAT8,KCNA1,KDM3B,LAMP1,LDB1,MAPK8,MEN1,MSI1,OTOF,PATZ1,PDGFC,PLXNA2,PROS1,RASA1,RNF2,SLC17A6,SLC7A8,SMAD4,SMARCC1,TIPIN,UBE3A	34
Cancer,Organismal Injury and Abnormalities,Reproductive System Disease	Female genital tract adenocarcinoma	0.0136	0.149			ADAMTS18,ADAMTSL3,ADD1,ADORA3,AGBL4,AGK,ALG5,ANKRD49,ARF6,ARHGEF11,ARIH2,ATR,BCL2,C12orf4,C17orf97,CASK,CDIPT,CEP83,CFAP46,CHD7,COBL,COL16A1,CPO,CSF3R,CSTF2,CUX1,DDX23,DIS3L2,DNAJA1,DNAJB6,DOT1L,DSG1,DYM,DYRK1B,EFHC1,EFNA1,EIF2S2,EMX1,EXD2,FBXO41,FCMR,FLOT1,FNDC3A,FNIP1,FOXJ2,FOXO3,GBA2,GJB6,GOLGA6A (includes others),GPT2,GRINA,HNRNPA2B1,IFITM3,IGFBP2,ITPKC,JMJD6,KCNA1,KCND2,KDM3B,KIAA0895,KIT,KR…	135
Reproductive System Development and Function	Fertility	0.0137	0.149		0.662	C1GALT1,DNAJA1,FOXO3,FZD1,GBA2,HLA-DQB1,KIT,OVOL1,PCYT1B,SMAD4,UBE2A,UBE3A,USP42,VIPR2,ZPBP2	15
Cardiovascular System Development and Function,Embryonic Development,Organismal Development,Tissue Development	Development of outflow tract	0.0138	0.149			EFNA1,FZD1,HEY1,MEF2C,PATZ1	5
Cancer,Organismal Injury and Abnormalities	Abdominal sarcoma	0.0138	0.149			ATR,CSF3R,FOXO3,KIT,MEN1	5
Cellular Movement,Renal and Urological System Development and Function	Migration of kidney cell lines	0.014	0.149		0.314	ADD1,CCL20,PRKX,SEPTIN9,TXNRD1,WASF3	6
Developmental Disorder,Neurological Disease,Psychological Disorders	Pervasive developmental disorder	0.0141	0.149			ARHGEF11,CCL20,FCGR2C,GLO1,IFITM3,LARP4B,MEF2C,SLC17A6,SMAD4,TMLHE,UBE3A,YBX3	12
Cancer,Organismal Injury and Abnormalities,Reproductive System Disease	Tumorigenesis of reproductive tract	0.0141	0.149		1.117	ADAMTS18,ADAMTSL3,ADD1,ADORA3,AGBL4,AGK,ALG5,ANKRD49,ARF6,ARHGEF11,ARIH2,ATP6V0A2,ATR,BCL2,BST2,C12orf4,C17orf97,CASK,CDIPT,CEP83,CFAP46,CHD7,COBL,COL16A1,CPO,CSF3R,CSTF2,CUX1,DDX23,DDX6,DIS3L2,DLST,DNAJA1,DNAJB6,DOT1L,DSG1,DYM,DYRK1B,EFHC1,EFNA1,EIF2S2,EMX1,ERICH3,EXD2,FBXO41,FCMR,FLOT1,FNDC3A,FNIP1,FOXJ2,FOXO3,FZD1,GBA2,GJB6,GOLGA6A (includes others),GPT2,GRINA,HNRNPA2B1,IFITM3,IGFBP2,IL12B,IMP…	154
Cancer,Organismal Injury and Abnormalities,Reproductive System Disease	Endometrial adenocarcinoma	0.0141	0.149			ADAMTS18,ADAMTSL3,ADD1,AGBL4,AGK,ALG5,ANKRD49,ARHGEF11,ARIH2,ATR,BCL2,C12orf4,C17orf97,CASK,CDIPT,CEP83,CFAP46,CHD7,COBL,COL16A1,CPO,CSF3R,CSTF2,CUX1,DIS3L2,DNAJB6,DOT1L,DSG1,DYM,DYRK1B,EFHC1,EIF2S2,EMX1,EXD2,FBXO41,FCMR,FNDC3A,FNIP1,FOXJ2,FOXO3,GBA2,GJB6,GOLGA6A (includes others),GPT2,GRINA,IFITM3,ITPKC,KCNA1,KCND2,KDM3B,KIAA0895,KIT,KRIT1,KRT40,KRTAP27-1,MACC1,MAP2K6,MAPK8,MAST4,MEF2C,MLPH,MSI1…	115
Cancer,Hematological Disease,Immunological Disease,Organismal Injury and Abnormalities	Non-Hodgkin lymphoma	0.0142	0.149			ADAMTSL3,ADORA3,AGBL4,AGRN,BCL2,C1R,CCL20,CFAP46,COBL,CSF3R,CSTF2,FOXO3,FPGS,FZD1,GOLGA7B,HNRNPA2B1,ID1,KCND2,KIT,KLF6,LAMP1,LGI4,LSM3,MACC1,MAD2L1BP,NREP,NSD2,PDGFC,PLXNA2,PRICKLE2,RANBP6,RPS15,SASH1,SEM1,SLC17A6,SLC25A30,SLC7A13,SLC7A2,SMARCC1,SORL1,STK38,TANC1,UBE2A,UBE3A,WIPF1,ZNF493	46
Cancer,Hematological Disease,Immunological Disease,Organismal Injury and Abnormalities	Intermediate-risk acute myeloid leukemia	0.0142	0.149			BCL2,CSF3R,KIT,TXNRD1	4
Cancer,Organismal Injury and Abnormalities,Renal and Urological Disease	Renal cell carcinoma	0.0143	0.149			ADORA3,ARIH2,ATP5MF,ATR,BCAS2,BTAF1,CHIC1,DHRS12,DLST,DOT1L,FNIP1,FOXJ2,FOXO3,FZD1,GOLGA6A (includes others),HLA-DQB1,KCNA1,KIT,KLF6,LMTK2,LXN,MAP2K6,MAST4,MPHOSPH8,MRPL51,NSD2,OBSL1,OSBP2,PIK3CB,POC1B,PTCD3,RASA1,RSU1,SCNN1G,SDHA,SLC6A8,SMAD4,SMARCC1,SMARCD1,SNX13,TCEAL7,TRAP1,YBX3,ZC3H11A,ZNF493	45
Cancer,Organismal Injury and Abnormalities,Reproductive System Disease	Endometrioid endometrial adenocarcinoma	0.0144	0.149			ADAMTS18,ADAMTSL3,ADD1,AGBL4,AGK,ALG5,ANKRD49,ARHGEF11,ARIH2,ATR,BCL2,C12orf4,C17orf97,CASK,CDIPT,CEP83,CFAP46,CHD7,COBL,COL16A1,CPO,CSTF2,CUX1,DIS3L2,DNAJB6,DOT1L,DSG1,DYM,DYRK1B,EFHC1,EIF2S2,EMX1,EXD2,FBXO41,FCMR,FNDC3A,FNIP1,FOXJ2,FOXO3,GBA2,GJB6,GOLGA6A (includes others),GPT2,GRINA,IFITM3,ITPKC,KCNA1,KCND2,KDM3B,KIAA0895,KIT,KRIT1,KRT40,KRTAP27-1,MACC1,MAP2K6,MAPK8,MAST4,MEF2C,MLPH,MSI1,MYPN,…	113
Cancer,Organismal Injury and Abnormalities,Reproductive System Disease	Androgen-independent prostate tumor	0.0144	0.149			BCL2,CSF3R,KIT,RASA1,SETD7	5
Neurological Disease,Organismal Injury and Abnormalities	Bleeding of brain	0.0144	0.149			ADORA3,C1GALT1,F12,KIT,MSI1	5
Cellular Function and Maintenance	Engulfment of cells	0.0145	0.149	Increased	2.151	ADD1,ARF6,CSF3R,FCMR,FLOT1,GOLGA7B,IL12B,IL21,JMJD6,MAPK8,MBL2,MYO9B,OSBP2,PIK3CB,PRKX,PROM2,PROS1,RAB31,SRSF3,WIPF1	20
Tissue Morphology	Quantity of progenitor cells	0.0146	0.149		0.787	ADD1,AGK,BCL2,CD59,CHD7,CSF3R,FNIP1,FOXO3,HEY1,HLA-DQB1,ID1,IL12B,KIT,PATZ1,PIM3,PROS1,RNF2,SST,WIPF1	19
Neurological Disease	Myoclonus	0.0147	0.149			EFHC1,FCGR2C,KCNA1,KCNC3,KCND2,PRICKLE2,SLC6A1	7
Cancer,Organismal Injury and Abnormalities	Lymphoreticular neoplasm	0.0147	0.149		0.762	ADAMTSL3,ADORA3,AGBL4,AGRN,ATR,BCL2,BST2,C1R,CCL20,CFAP46,CIPC,COBL,COL16A1,CSF3R,CSTF2,CUX1,DHRS12,DIS3L2,DOT1L,F12,FOXO3,FPGS,FZD1,GOLGA6A (includes others),GOLGA7B,HEY1,HLA-DQB1,HNRNPA2B1,ID1,IFITM3,KCND2,KIT,KLF6,LAMP1,LGI4,LRMDA,LSM3,MACC1,MAD2L1BP,MEF2C,MRPS5,NAF1,NREP,NSD2,PARD3,PDGFC,PLXNA2,PLXNB1,PRICKLE2,PRKX,RANBP6,RASA1,RNF111,RNF2,RPS15,SASH1,SEM1,SIRPG,SLC17A6,SLC25A30,SLC6A1,SLC6A8…	84
Cancer,Organismal Injury and Abnormalities,Reproductive System Disease	Female genital neoplasm	0.0148	0.149		1.117	ADAMTS18,ADAMTSL3,ADD1,ADORA3,AGBL4,AGK,ALG5,ANKRD49,ARF6,ARHGEF11,ARIH2,ATP6V0A2,ATR,BCL2,BST2,C12orf4,C17orf97,CASK,CDIPT,CEP83,CFAP46,CHD7,COBL,COL16A1,CPO,CSF3R,CSTF2,CUX1,DDX23,DDX6,DIS3L2,DLST,DNAJA1,DNAJB6,DOT1L,DSG1,DYM,DYRK1B,EFHC1,EFNA1,EIF2S2,EMX1,ERICH3,EXD2,FBXO41,FCMR,FLOT1,FNDC3A,FNIP1,FOXJ2,FOXO3,FZD1,GBA2,GJB6,GOLGA6A (includes others),GPT2,GRINA,HNRNPA2B1,IFITM3,IGFBP2,IL12B,IMP…	154
Cell-To-Cell Signaling and Interaction	Response of tumor cell lines	0.0148	0.149		-0.327	ARF6,ATR,BCL2,CD59,GBA2,IL21,MAPK8,MYO9B,PRKX,PROS1,RAB31	11
Organismal Injury and Abnormalities,Respiratory Disease	Severe pulmonary disease	0.0149	0.149			DDX23,FCGR2C,FOXO3,KIT,LAMP1,PDGFC,PIK3CB,RAB31,RPS4Y1	9
Cell Cycle	Cell cycle progression	0.0149	0.149		1.409	ADORA3,ATR,BCL2,CBX5,CD59,CHD7,CUX1,DDX17,DIS3L2,DOT1L,FOXO3,HAS1,ID1,IGFBP2,IL12B,KAT8,KIT,KLF6,MAD2L1BP,MAP2K6,MAPK8,MEN1,MSI1,OBSL1,PATZ1,PIM3,PROS1,RNF2,RSU1,SEPTIN9,SETD7,SKA2,SMAD4,SMARCC1,SST,URI1,USP42	37
Cancer,Organismal Injury and Abnormalities	Endometrioid carcinoma	0.0149	0.149			ADAMTS18,ADAMTSL3,ADD1,AGBL4,AGK,ALG5,ANKRD49,ARHGEF11,ARIH2,ATR,BCL2,C12orf4,C17orf97,CASK,CDIPT,CEP83,CFAP46,CHD7,COBL,COL16A1,CPO,CSF3R,CSTF2,CUX1,DIS3L2,DNAJB6,DOT1L,DSG1,DYM,DYRK1B,EFHC1,EIF2S2,EMX1,EXD2,FBXO41,FCMR,FLOT1,FNDC3A,FNIP1,FOXJ2,FOXO3,GBA2,GJB6,GOLGA6A (includes others),GPT2,GRINA,HNRNPA2B1,IFITM3,IGFBP2,ITPKC,KCNA1,KCND2,KDM3B,KIAA0895,KIT,KRIT1,KRT40,KRTAP27-1,LASP1,LCLAT1,LMTK…	124
Lipid Metabolism,Small Molecule Biochemistry	Metabolism of sphingolipid	0.0149	0.149		0.243	AGK,BCL2,CUX1,GBA2,KIT,PARD3,SMPD4,ZPBP2	8
Lipid Metabolism,Small Molecule Biochemistry	Metabolism of phospholipid	0.0149	0.149			AGK,ARF6,CDIPT,CHKB,KIT,LCLAT1,PCYT1B,PIK3CB,PLEKHA2,RAB14,SH3GLB1,SMPD4,ZPBP2	13
Dermatological Diseases and Conditions,Hematological Disease,Immunological Disease,Organismal Injury and Abnormalities	Lymphoproliferative disorder of the skin	0.015	0.149			AGRN,BCL2,COBL,CSF3R,FPGS,GOLGA7B,KCND2,LGI4,MACC1,PRICKLE2,SASH1,SLC17A6,SLC25A30,SMARCC1,ZNF493	15
Hereditary Disorder,Neurological Disease,Organismal Injury and Abnormalities	Autosomal dominant hereditary neuralgic amyotrphy	0.015	0.149			SEPTIN9	1
Cell Cycle,DNA Replication, Recombination, and Repair,Embryonic Development	Arrest in S phase checkpoint control of embryonic cell lines	0.015	0.149			MEN1	1
Cancer,Hematological Disease,Immunological Disease,Organismal Injury and Abnormalities	Acute myeloid leukemia associated with severe congenital neutropenia	0.015	0.149			CSF3R	1
Cell Death and Survival	Anoikis of lymphoma cell lines	0.015	0.149			BCL2	1
Cardiovascular Disease,Developmental Disorder,Hereditary Disorder,Metabolic Disease,Organismal Injury and Abnormalities	Angiokeratoma corporis diffusum with arteriovenous fistulas	0.015	0.149			KRIT1	1
Cell Cycle	Arrest in cell cycle progression of proximal tubule epithelial cells	0.015	0.149			MSI1	1
Developmental Disorder,DNA Replication, Recombination, and Repair,Hereditary Disorder,Neurological Disease,Organismal Injury and Abnormalities	Autosomal dominant Angelman syndrome	0.015	0.149			UBE3A	1
Connective Tissue Disorders,Dermatological Diseases and Conditions,Developmental Disorder,Hereditary Disorder,Metabolic Disease,Organismal Injury and Abnormalities,Skeletal and Muscular Disorders	Autosomal recessive cutis laxa type 2A	0.015	0.149			ATP6V0A2	1
Drug Metabolism	Binding of muscimol	0.015	0.149			ADHFE1	1
Cell-To-Cell Signaling and Interaction,Hematological System Development and Function,Immune Cell Trafficking,Inflammatory Response	Activation of lamina propria mononuclear cells	0.015	0.149			IL21	1
Auditory Disease,Hereditary Disorder,Neurological Disease,Organismal Injury and Abnormalities	Autosomal recessive deafness type 1B	0.015	0.149			GJB6	1
Endocrine System Disorders,Organismal Injury and Abnormalities,Reproductive System Disease	Atresia of primordial ovarian follicle	0.015	0.149			SMAD4	1
Hematological Disease,Hereditary Disorder,Organismal Injury and Abnormalities	Autosomal dominant thrombophilia due to protein S deficiency	0.015	0.149			PROS1	1
Cell Morphology,Cellular Assembly and Organization	Accumulation of melanosomes	0.015	0.149			MLPH	1
Cell-To-Cell Signaling and Interaction,Hematological System Development and Function,Humoral Immune Response,Inflammatory Response	Antibody-dependent complement-mediated lysis of CD4+ T-lymphocytes	0.015	0.149			CD59	1
Hereditary Disorder,Neurological Disease,Organismal Injury and Abnormalities,Skeletal and Muscular Disorders	Autosomal recessive spastic paraplegia type 46	0.015	0.149			GBA2	1
Cell Cycle	Arrest in G2/M phase transition of leukocyte cell lines	0.015	0.149			BCL2	1
Drug Metabolism,Small Molecule Biochemistry	Binding of mazindol	0.015	0.149			BCL2	1
Developmental Disorder,Hereditary Disorder,Neurological Disease,Organismal Injury and Abnormalities	Autosomal recessive mental retardation 66	0.015	0.149			C12orf4	1
Developmental Disorder,Hereditary Disorder,Neurological Disease,Organismal Injury and Abnormalities	Bilateral generalized polymicrogyria	0.015	0.149			KIFBP	1
Cell Cycle,Respiratory System Development and Function	Arrest in G0/S phase transition of lung cell lines	0.015	0.149			DYRK1B	1
Cancer,Developmental Disorder,Endocrine System Disorders,Gastrointestinal Disease,Hereditary Disorder,Neurological Disease,Organismal Injury and Abnormalities	Autosomal dominant multiple endocrine neoplasia type 1	0.015	0.149			MEN1	1
Cancer,Hematological Disease,Immunological Disease,Organismal Injury and Abnormalities	B-cell leukemia/lymphoma type 2	0.015	0.149			BCL2	1
Auditory Disease,Hereditary Disorder,Neurological Disease,Organismal Injury and Abnormalities	Autosomal recessive deafness type 9	0.015	0.149			OTOF	1
Cell Cycle	Arrest in cell cycle progression of RPE cells	0.015	0.149			USP42	1
Gastrointestinal Disease,Hepatic System Disease,Hereditary Disorder,Metabolic Disease,Organismal Injury and Abnormalities	Bile acid conjugation defect type 1	0.015	0.149			BAAT	1
Cell-To-Cell Signaling and Interaction,Nervous System Development and Function	Binding of striatal neurons	0.015	0.149			BCL2	1
Cell Cycle,Connective Tissue Development and Function,DNA Replication, Recombination, and Repair	Arrest in S phase checkpoint control of fibroblast cell lines	0.015	0.149			MEN1	1
Cell Cycle,Hematopoiesis	Arrest in mitosis of erythroid cells	0.015	0.149			FOXO3	1
Cardiovascular Disease,Cell Death and Survival,Connective Tissue Disorders,Hematological Disease,Hereditary Disorder,Organismal Injury and Abnormalities	Amorph type Rh-null disease	0.015	0.149			RHCE/RHD	1
Hematological Disease,Hereditary Disorder,Organismal Injury and Abnormalities	Autosomal recessive thrombophilia due to protein S deficiency	0.015	0.149			PROS1	1
Hematological System Development and Function,Immune Cell Trafficking,Inflammatory Response,Tissue Development	Accumulation of memory precursor T lymphocytes	0.015	0.149			FOXO3	1
Developmental Disorder,Hematological Disease,Hereditary Disorder,Immunological Disease,Organismal Injury and Abnormalities	Autosomal recessive severe congenital neutropenia type 7	0.015	0.149			CSF3R	1
Embryonic Development,Tissue Development	Accumulation of yolk sac-derived cells	0.015	0.149			DOT1L	1
Hereditary Disorder,Neurological Disease,Ophthalmic Disease,Organismal Injury and Abnormalities	3-methylglutaconic aciduria with cataracts, neurologic involvement, and neutropenia	0.015	0.149			CLPB	1
Cell Death and Survival	Anoikis of leukemia cell lines	0.015	0.149			BCL2	1
Cellular Assembly and Organization	Binding of thin filaments	0.015	0.149			TNNT2	1
Cancer,Organismal Injury and Abnormalities	Benign gastrointestinal stromal tumor	0.015	0.149			KIT	1
Hereditary Disorder,Inflammatory Disease,Organismal Injury and Abnormalities	Autoinflammation, panniculitis, and dermatosis syndrome	0.015	0.149			OTULIN	1
Nervous System Development and Function,Neurological Disease,Organ Morphology,Organismal Development,Organismal Injury and Abnormalities	Abnormal morphology of enlarged hippocampus	0.015	0.149			KCNA1	1
Cancer,Cardiovascular Disease,Dermatological Diseases and Conditions,Gastrointestinal Disease,Hereditary Disorder,Organismal Injury and Abnormalities	Autosomal dominant juvenile polyposis/hereditary hemorrhagic telangiectasia syndrome	0.015	0.149			SMAD4	1
Cell Death and Survival	Apoptosis of tumor-associated macrophages	0.015	0.149			PDGFC	1
Developmental Disorder,Hereditary Disorder,Organismal Injury and Abnormalities	Autosomal dominant hidrotic ectodermal dysplasia syndrome	0.015	0.149			GJB6	1
Hematological Disease,Organismal Injury and Abnormalities,Reproductive System Disease	Anti-D isoimmunization affecting pregnancy	0.015	0.149			RHCE/RHD	1
Cell-mediated Immune Response,Cellular Development,Cellular Function and Maintenance,Cellular Growth and Proliferation,Embryonic Development,Hematological System Development and Function,Hematopoiesis,Lymphoid Tissue Structure and Development,Organ Development,Organismal Development,Tissue Development	Arrest in development of invariant natural killer T cells	0.015	0.149			FNIP1	1
Hereditary Disorder,Organismal Injury and Abnormalities,Skeletal and Muscular Disorders	Arthrogryposis, renal dysfunction, and cholestasis type 2	0.015	0.149			VIPAS39	1
Developmental Disorder,Hereditary Disorder,Ophthalmic Disease,Organismal Injury and Abnormalities	Autosomal recessive congenital cataract type 5	0.015	0.149			AGK	1
Infectious Diseases	Attachment of Influenza A virus	0.015	0.149			MBL2	1

## Sheet: CA3_CanonicalPathways
Ingenuity Canonical Pathways	-log(B-H p-value)	Ratio	z-score	Molecules
Calcium Signaling	0.585	0.055	-1	CACNA2D2,CACNB2,CAMK1,CAMK2A,CHRNA1,GRIK1,HDAC9,MAPK1,PRKACG,RAP2B,TRPC1,TRPM8
Androgen Signaling	0.585	0.0592	-0.816	CACNA2D2,CACNB2,JUN,MAPK1,POLR2D,POLR2J,PRKACG,SMAD3,TAF13,TGFB1I1
Agrin Interactions at Neuromuscular Junction	0.582	0.0857	-2.236	ARHGEF7,CHRNA1,EGFR,JUN,MAPK1,RAP2B
Chemokine Signaling	0.53	0.075	-1.633	CAMK1,CAMK2A,CFL1,JUN,MAPK1,RAP2B
Molecular Mechanisms of Cancer	0.53	0.038	#NUM!	APH1B,ARHGEF17,ARHGEF7,BIRC2,CAMK2A,CDKN2D,CRK,FZD7,HDAC9,JUN,MAPK1,PRKACG,PRKDC,RAP2B,RASGRP1,RHOBTB2,SMAD3
Iron homeostasis signaling pathway	0.53	0.0576	#NUM!	ACO1,ATP6V0E1,CIAO2A,EGFR,FXN,HSCB,MAPK1,SMAD3
Pentose Phosphate Pathway (Non-oxidative Branch)	0.53	0.333	#NUM!	TALDO1,TKT
Synaptogenesis Signaling Pathway	0.519	0.041	-2.111	ARHGEF7,CACNA2D2,CACNB2,CAMK2A,CDH9,CFL1,CRK,MAPK1,PAFAH1B1,PRKACG,RAP2B,RASGRP1,VTI1B
Glioma Signaling	0.519	0.0565	-2.236	CAMK1,CAMK2A,CDKN2D,EGFR,HDAC9,MAPK1,RAP2B
BER (Base Excision Repair) Pathway	0.519	0.0909	0	FEN1,MAPK1,MPG,SP1
Ovarian Cancer Signaling	0.519	0.0506	-0.447	EGFR,FZD7,GJA1,HDAC9,MAPK1,PRKACG,RAP2B,TCF7L1
p53 Signaling	0.519	0.0612	0.816	ADGRB1,HDAC9,JUN,MDM4,PRKDC,SERPINE2
nNOS Signaling in Skeletal Muscle Cells	0.519	0.0833	#NUM!	CACNA2D2,CACNB2,CAPN3,CHRNA1
PFKFB4 Signaling Pathway	0.519	0.0833	0	AMPD1,MAPK1,PRKACG,TKT
IL-17A Signaling in Gastric Cells	0.519	0.115	#NUM!	EGFR,JUN,MAPK1
NER (Nucleotide Excision Repair, Enhanced Pathway)	0.519	0.0583	0.447	CUL4A,ERCC5,H4C8,POLR2D,POLR2J,RBX1
Adipogenesis pathway	0.519	0.0519	#NUM!	BSCL2,FBXW7,FZD7,HDAC9,KMT2B,SAP130,SMAD3
UVC-Induced MAPK Signaling	0.519	0.0784	-2	EGFR,JUN,MAPK1,RAP2B
Amyloid Processing	0.519	0.0784	#NUM!	APH1B,CAPN3,MAPK1,PRKACG
Reelin Signaling in Neurons	0.519	0.0504	-1.342	ARHGEF17,ARHGEF7,CAMK2A,CFL1,CRK,MAPK1,PAFAH1B1
Renal Cell Carcinoma Signaling	0.519	0.0625	-2	CRK,JUN,MAPK1,RAP2B,RBX1
Huntington's Disease Signaling	0.519	0.0389	-1	CAPN3,EGFR,HDAC9,JUN,MAPK1,POLR2D,POLR2J,PSMB4,PSMD11,SP1,VTI1B
Pentose Phosphate Pathway	0.519	0.182	#NUM!	TALDO1,TKT
Estrogen-Dependent Breast Cancer Signaling	0.519	0.0617	-2.236	EGFR,JUN,MAPK1,RAP2B,SP1
Prolactin Signaling	0.474	0.0581	-1.342	JUN,MAPK1,RAP2B,SOCS2,SP1
PDGF Signaling	0.474	0.0581	-2.236	CRK,INPP5F,JUN,MAPK1,RAP2B
PTEN Signaling	0.474	0.0467	0.378	EGFR,FOXO4,INPP5F,MAPK1,MAST2,RAP2B,TGFBR3
Assembly of RNA Polymerase III Complex	0.474	0.154	#NUM!	GTF3C2,GTF3C3
Hepatic Fibrosis Signaling Pathway	0.474	0.0333	-0.302	CACNA2D2,CACNB2,FOXO4,FZD7,JUN,MAPK1,PRKACG,RAP2B,RHOBTB2,SMAD3,SP1,TCF7L1,TGFBR3,TIMP1
HER-2 Signaling in Breast Cancer	0.474	0.0396	-1.414	COX7B,EGFR,GLE1,JUN,MAPK1,RAP2B,SMAD3,SP1,SURF1
Nucleotide Excision Repair Pathway	0.474	0.0857	#NUM!	ERCC5,POLR2D,POLR2J
GNRH Signaling	0.474	0.0417	-1.633	CACNA2D2,CACNB2,CAMK2A,EGFR,JUN,MAPK1,PRKACG,RAP2B
Epithelial Adherens Junction Signaling	0.474	0.0446	-0.378	ARHGEF17,CFL1,CRK,EGFR,RAP2B,TCF7L1,TGFBR3
Necroptosis Signaling Pathway	0.474	0.0446	-0.378	BIRC2,CAMK2A,CAPN3,CYLD,PLA2G4C,SLC25A6,TICAM1
Regulation of the Epithelial-Mesenchymal Transition Pathway	0.456	0.041	#NUM!	APH1B,EGFR,FGF13,FZD7,MAPK1,RAP2B,SMAD3,TCF7L1
ERB2-ERBB3 Signaling	0.455	0.0615	#NUM!	JUN,MAPK1,RAP2B,SP1
Protein Ubiquitination Pathway	0.455	0.0364	#NUM!	BIRC2,FBXW7,HSCB,NEDD4L,PSMB4,PSMD11,RBX1,UBE2E3,UBE2Q2,UCHL1
TGF-β Signaling	0.455	0.0521	-1	JUN,MAPK1,RAP2B,SMAD3,TFE3
G Beta Gamma Signaling	0.455	0.0465	-0.816	CACNA2D2,CACNB2,EGFR,MAPK1,PRKACG,RAP2B
Parkinson's Signaling	0.455	0.125	#NUM!	MAPK1,UCHL1
1D-myo-inositol Hexakisphosphate Biosynthesis II (Mammalian)	0.455	0.118	#NUM!	INPP5F,ITPKB
D-myo-inositol (1,3,4)-trisphosphate Biosynthesis	0.455	0.118	#NUM!	INPP5F,ITPKB
SPINK1 General Cancer Pathway	0.455	0.058	-1	EGFR,MAPK1,MT1A,RAP2B
Neuropathic Pain Signaling In Dorsal Horn Neurons	0.455	0.0495	-0.447	CAMK1,CAMK2A,KCNQ3,MAPK1,PRKACG
Estrogen Receptor Signaling	0.455	0.0319	-1.265	CACNA2D2,CACNB2,CFL1,EGFR,FOXO4,JUN,MAPK1,NDUFA7,PRKACG,PRKDC,RAP2B,SP1,THRAP3
WNT/β-catenin Signaling	0.455	0.0405	0.378	DKKL1,FZD7,GJA1,JUN,SOX7,TCF7L1,TGFBR3
RAC Signaling	0.455	0.0435	-1.633	CFL1,CYFIP1,JUN,MAPK1,MCF2L,RAP2B
IGF-1 Signaling	0.455	0.0481	-0.447	JUN,MAPK1,PRKACG,RAP2B,SOCS2
Netrin Signaling	0.455	0.0556	0	ABLIM2,CACNA2D2,CACNB2,PRKACG
B Cell Activating Factor Signaling	0.455	0.0698	#NUM!	JUN,MAPK1,TNFRSF13C
Sirtuin Signaling Pathway	0.455	0.0342	1.134	FOXO4,GABARAPL1,GTF3C2,JUN,MAPK1,NDUFA7,PRKDC,SLC25A6,SMARCA5,SP1
Insulin Receptor Signaling	0.455	0.0429	-1.633	CRK,FOXO4,INPP5F,MAPK1,PRKACG,RAP2B
MSP-RON Signaling In Cancer Cells Pathway	0.455	0.0429	-1.633	EGFR,JUN,MAPK1,RAP2B,SP1,TCF7L1
Glioma Invasiveness Signaling	0.455	0.0548	#NUM!	MAPK1,RAP2B,RHOBTB2,TIMP1
MIF Regulation of Innate Immunity	0.455	0.0682	#NUM!	JUN,MAPK1,PLA2G4C
Chronic Myeloid Leukemia Signaling	0.455	0.0467	#NUM!	CRK,HDAC9,MAPK1,RAP2B,SMAD3
Telomerase Signaling	0.455	0.0467	#NUM!	EGFR,HDAC9,MAPK1,RAP2B,SP1
Senescence Pathway	0.455	0.0337	0.707	CACNA2D2,CACNB2,CAPN3,FOXO4,JUN,MAPK1,PCGF2,RAP2B,SMAD3,TGFBR3
Angiopoietin Signaling	0.455	0.0519	#NUM!	ANGPTL1,CRK,GRB14,RAP2B
L-carnitine Biosynthesis	0.455	0.333	#NUM!	BBOX1
D-glucuronate Degradation I	0.455	0.333	#NUM!	DCXR
N-acetylglucosamine Degradation I	0.455	0.333	#NUM!	AMDHD2
Role of NFAT in Cardiac Hypertrophy	0.455	0.036	-1.134	CACNA2D2,CACNB2,CAMK1,CAMK2A,HDAC9,MAPK1,PRKACG,RAP2B
Toll-like Receptor Signaling	0.455	0.0513	#NUM!	JUN,MAPK1,TICAM1,TOLLIP
Dilated Cardiomyopathy Signaling Pathway	0.455	0.0405	-1	CACNA2D2,CACNB2,CAMK1,CAMK2A,MAPK1,PRKACG
Thrombin Signaling	0.455	0.0356	-2.236	ARHGEF17,ARHGEF7,CAMK1,CAMK2A,EGFR,MAPK1,RAP2B,RHOBTB2
Cellular Effects of Sildenafil (Viagra)	0.455	0.0403	#NUM!	CACNA2D2,CACNB2,KCNQ3,PDE5A,PRKACG,SLC4A10
Thyroid Cancer Signaling	0.455	0.0506	-1	JUN,MAPK1,RAP2B,TCF7L1
Role of MAPK Signaling in Promoting the Pathogenesis of Influenza	0.455	0.0442	-0.447	ATP6V0E1,JUN,MAPK1,PLA2G4C,RAP2B
CREB Signaling in Neurons	0.455	0.0281	-0.258	ADGRB1,CACNA2D2,CACNB2,CAMK2A,EGFR,FZD7,GPR1,GPR155,GRIK1,MAPK1,POLR2D,POLR2J,PRKACG,PRLHR,RAP2B,TAAR2,TGFBR3
Corticotropin Releasing Hormone Signaling	0.455	0.0397	0.447	CACNA2D2,CACNB2,JUN,MAPK1,NR4A1,PRKACG
Superpathway of D-myo-inositol (1,4,5)-trisphosphate Metabolism	0.455	0.0909	#NUM!	INPP5F,ITPKB
Signaling by Rho Family GTPases	0.455	0.0336	-1.89	ARHGEF17,ARHGEF7,CDH9,CFL1,CYFIP1,JUN,MAPK1,RHOBTB2,SEPTIN3
Amyotrophic Lateral Sclerosis Signaling	0.455	0.0435	#NUM!	BIRC2,CACNA2D2,CACNB2,CAPN3,GRIK1
Bladder Cancer Signaling	0.455	0.0431	#NUM!	EGFR,FGF13,HDAC9,MAPK1,RAP2B
3-phosphoinositide Degradation	0.455	0.0366	-1.134	DUSP10,INPP4B,INPP5F,MTMR6,NUDT3,PPP4C,PXYLP1
Assembly of RNA Polymerase II Complex	0.455	0.06	#NUM!	POLR2D,POLR2J,TAF13
Colorectal Cancer Metastasis Signaling	0.455	0.0332	-0.378	EGFR,FZD7,JUN,MAPK1,PRKACG,RAP2B,RHOBTB2,SMAD3,TCF7L1
JAK/STAT Signaling	0.455	0.0488	-1	JUN,MAPK1,RAP2B,SOCS2
Neuregulin Signaling	0.455	0.0427	-1	CRK,EGFR,MAPK1,RAP2B,RNF41
Cholecystokinin/Gastrin-mediated Signaling	0.449	0.042	-2	EGFR,JUN,MAPK1,RAP2B,RHOBTB2
Nitric Oxide Signaling in the Cardiovascular System	0.449	0.042	#NUM!	CACNA2D2,CACNB2,MAPK1,PDE5A,PRKACG
BAG2 Signaling Pathway	0.449	0.0476	#NUM!	MAPK1,PSMB4,PSMD11,SP1
UVB-Induced MAPK Signaling	0.449	0.0577	#NUM!	EGFR,JUN,MAPK1
Glutathione Redox Reactions II	0.449	0.25	#NUM!	GSR
N-acetylglucosamine Degradation II	0.449	0.25	#NUM!	AMDHD2
Gap Junction Signaling	0.435	0.0354	#NUM!	EGFR,GJA1,GRIK1,MAPK1,PRKACG,RAP2B,SP1
BMP signaling pathway	0.431	0.046	-1	JUN,MAPK1,PRKACG,RAP2B
Transcriptional Regulatory Network in Embryonic Stem Cells	0.431	0.0556	#NUM!	H4C8,RFX4,TCF7L1
EGF Signaling	0.431	0.0545	#NUM!	EGFR,JUN,MAPK1
Pulmonary Fibrosis Idiopathic Signaling Pathway	0.431	0.0307	0	COL4A1,EGFR,FOXO4,FZD7,JUN,MAPK1,RAP2B,SMAD3,TCF7L1,TGFBR3
Regulation of Cellular Mechanics by Calpain Protease	0.431	0.0449	-1	CAPN3,EGFR,MAPK1,RAP2B
CLEAR Signaling Pathway	0.431	0.0316	-0.333	ATP6V0E1,EGFR,FLCN,MAPK1,NPRL3,RAP2B,TFE3,TFEB,TGFBR3
Gustation Pathway	0.431	0.0345	-0.378	CACNA2D2,CACNB2,GABRB3,KCNQ3,P2RX7,PRKACG,SCN2A
Coronavirus Pathogenesis Pathway	0.431	0.0345	-1.134	BST2,HDAC9,JUN,MAPK1,SMAD3,TICAM1,TRIM25
Pancreatic Adenocarcinoma Signaling	0.431	0.0397	#NUM!	EGFR,HDAC9,MAPK1,PLD3,SMAD3
Sertoli Cell-Sertoli Cell Junction Signaling	0.431	0.034	#NUM!	CLDN11,CLDN2,JUN,MAPK1,PRKACG,RAP2B,TGFBR3
Tetrahydrofolate Salvage from 5,10-methenyltetrahydrofolate	0.431	0.2	#NUM!	MTHFD1
Tetrapyrrole Biosynthesis II	0.431	0.2	#NUM!	ALAS1
Myo-inositol Biosynthesis	0.431	0.2	#NUM!	INPP5F
Trans, trans-farnesyl Diphosphate Biosynthesis	0.431	0.2	#NUM!	FDPS
Folate Polyglutamylation	0.431	0.2	#NUM!	MTHFD1
Polyamine Regulation in Colon Cancer	0.425	0.0517	#NUM!	JUN,MAPK1,TRPC1
Cancer Drug Resistance By Drug Efflux	0.425	0.0517	#NUM!	FOXO4,MAPK1,RAP2B
Glutathione Redox Reactions I	0.419	0.0714	#NUM!	GPX8,GSR
Non-Small Cell Lung Cancer Signaling	0.417	0.0426	#NUM!	EGFR,HDAC9,MAPK1,RAP2B
ERBB Signaling	0.417	0.0426	-2	EGFR,JUN,MAPK1,RAP2B
Mitochondrial Dysfunction	0.415	0.0351	#NUM!	ACO1,APH1B,COX7B,GSR,NDUFA7,SURF1
IL-1 Signaling	0.402	0.0417	0	JUN,MAPK1,PRKACG,TOLLIP
IL-2 Signaling	0.402	0.0492	#NUM!	JUN,MAPK1,RAP2B
Autophagy	0.402	0.0326	0.378	GABARAPL1,JUN,MAPK1,PRKACG,TFEB,TICAM1,VAMP8
STAT3 Pathway	0.402	0.037	-0.447	EGFR,MAPK1,RAP2B,SOCS2,TGFBR3
Semaphorin Signaling in Neurons	0.402	0.0484	#NUM!	CFL1,MAPK1,RHOBTB2
SNARE Signaling Pathway	0.402	0.0368	-0.447	CACNA2D2,CACNB2,CAMK2A,PRKACG,VTI1B
Melanocyte Development and Pigmentation Signaling	0.402	0.0408	-1	CRK,MAPK1,PRKACG,RAP2B
UVA-Induced MAPK Signaling	0.402	0.0408	#NUM!	EGFR,JUN,MAPK1,RAP2B
Thrombopoietin Signaling	0.395	0.0476	#NUM!	JUN,MAPK1,RAP2B
Tight Junction Signaling	0.391	0.0337	#NUM!	CLDN11,CLDN2,JUN,PRKACG,SAFB,VTI1B
D-myo-inositol (1,4,5,6)-Tetrakisphosphate Biosynthesis	0.39	0.0335	-0.816	DUSP10,INPP5F,MTMR6,NUDT3,PPP4C,PXYLP1
D-myo-inositol (3,4,5,6)-tetrakisphosphate Biosynthesis	0.39	0.0335	-0.816	DUSP10,INPP5F,MTMR6,NUDT3,PPP4C,PXYLP1
TNFR2 Signaling	0.384	0.0625	#NUM!	BIRC2,JUN
Apelin Endothelial Signaling Pathway	0.377	0.0355	-1.342	JUN,MAPK1,RAP2B,SMAD3,SP1
Hereditary Breast Cancer Signaling	0.374	0.0352	#NUM!	BARD1,HDAC9,POLR2D,POLR2J,RAP2B
Sumoylation Pathway	0.374	0.0388	#NUM!	JUN,RHOBTB2,SENP5,SP1
Neurovascular Coupling Signaling Pathway	0.374	0.0311	0.378	CACNA2D2,CACNB2,GABRB3,GJA1,KCNJ10,PLA2G4C,PRKACG
Mouse Embryonic Stem Cell Pluripotency	0.374	0.0385	0	FZD7,MAPK1,RAP2B,TCF7L1
Apoptosis Signaling	0.374	0.0385	2	BIRC2,CAPN3,MAPK1,RAP2B
4-1BB Signaling in T Lymphocytes	0.374	0.0588	#NUM!	JUN,MAPK1
Inhibition of Angiogenesis by TSP1	0.374	0.0588	#NUM!	JUN,MAPK1
ERBB4 Signaling	0.374	0.0441	#NUM!	APH1B,MAPK1,RAP2B
Cell Cycle: G1/S Checkpoint Regulation	0.374	0.0441	#NUM!	CDKN2D,HDAC9,SMAD3
Cardiac Hypertrophy Signaling (Enhanced)	0.374	0.0258	-0.577	CACNA2D2,CACNB2,CAMK2A,FGF13,FZD7,GDPD1,HDAC9,INPP5F,JUN,MAPK1,PDE5A,PRKACG,RAP2B,TGFBR3
Neuroinflammation Signaling Pathway	0.367	0.0284	-0.707	APH1B,BIRC2,GABRB3,JUN,MAPK1,P2RX7,PLA2G4C,TGFBR3,TICAM1
DNA Methylation and Transcriptional Repression Signaling	0.367	0.0571	#NUM!	H4C8,SAP130
Breast Cancer Regulation by Stathmin1	0.367	0.0253	-0.258	ADGRB1,ARHGEF17,ARHGEF7,CAMK1,CAMK2A,FZD7,GPR1,GPR155,JUN,MAPK1,PPP4C,PRKACG,PRLHR,RAP2B,TAAR2
Histidine Degradation III	0.367	0.125	#NUM!	MTHFD1
Paxillin Signaling	0.367	0.037	-2	ARHGEF7,CRK,MAPK1,RAP2B
GM-CSF Signaling	0.367	0.0429	#NUM!	CAMK2A,MAPK1,RAP2B
MIF-mediated Glucocorticoid Regulation	0.365	0.0556	#NUM!	MAPK1,PLA2G4C
Superpathway of Inositol Phosphate Compounds	0.365	0.0299	-0.378	DUSP10,INPP5F,ITPKB,MTMR6,NUDT3,PPP4C,PXYLP1
Regulation Of The Epithelial Mesenchymal Transition By Growth Factors Pathway	0.365	0.0312	-1.342	EGFR,FGF13,JUN,MAPK1,RAP2B,SMAD3
IL-10 Signaling	0.365	0.0417	#NUM!	JUN,MAPK1,SP1
Leukocyte Extravasation Signaling	0.365	0.0311	-2	CLDN11,CLDN2,CRK,MAPK1,RASGRP1,TIMP1
Melatonin Signaling	0.365	0.0417	#NUM!	CAMK2A,MAPK1,PRKACG
Opioid Signaling Pathway	0.365	0.0286	-1.134	CACNA2D2,CACNB2,CAMK1,CAMK2A,MAPK1,PRKACG,RAP2B,TCF7L1
Oxytocin Signaling Pathway	0.365	0.0285	-0.707	CACNA2D2,CACNB2,EGFR,GJA1,MAPK1,PLA2G4C,PRKACG,RAP2B
NRF2-mediated Oxidative Stress Response	0.365	0.0295	-1	DNAJA4,GSR,JUN,MAPK1,RAP2B,RBX1,UBE2E3
PPARα/RXRα Activation	0.365	0.0308	0.816	JUN,MAPK1,PRKACG,RAP2B,SMAD3,TGFBR3
D-myo-inositol-5-phosphate Metabolism	0.365	0.0308	-0.816	DUSP10,INPP5F,MTMR6,NUDT3,PPP4C,PXYLP1
Heme Biosynthesis II	0.365	0.111	#NUM!	ALAS1
Folate Transformations I	0.365	0.111	#NUM!	MTHFD1
IL-17A Signaling in Fibroblasts	0.365	0.0526	#NUM!	JUN,MAPK1
Notch Signaling	0.365	0.0526	#NUM!	APH1B,HEY2
G-Protein Coupled Receptor Signaling	0.362	0.0242	-1.213	ADGRB1,CAMK2A,CRK,FOXO4,FZD7,GDPD1,GPR1,GPR155,JUN,KCNQ3,MAPK1,PDE5A,PRKACG,PRLHR,RAP2B,RASGRP1,TAAR2
Oxytocin In Brain Signaling Pathway	0.362	0.0305	-0.816	CACNA2D2,CACNB2,EGFR,MAPK1,PLA2G4C,RAP2B
Relaxin Signaling	0.362	0.0323	#NUM!	GDPD1,JUN,MAPK1,PDE5A,PRKACG
Pulmonary Healing Signaling Pathway	0.359	0.0302	-0.816	CFL1,EGFR,FZD7,MAPK1,RAP2B,TCF7L1
GDNF Family Ligand-Receptor Interactions	0.359	0.0395	#NUM!	JUN,MAPK1,RAP2B
Hypoxia Signaling in the Cardiovascular System	0.359	0.0395	#NUM!	JUN,UBE2E3,UBE2Q2
ID1 Signaling Pathway	0.359	0.03	0.816	CHRNA1,EGFR,MAPK1,RAP2B,SMAD3,TGFBR3
ILK Signaling	0.359	0.03	-2	CFL1,DSP,JUN,MAPK1,RHOBTB2,TGFB1I1
Role of Tissue Factor in Cancer	0.359	0.0345	#NUM!	CFL1,EGFR,MAPK1,RAP2B
Actin Cytoskeleton Signaling	0.359	0.0286	-1.342	ARHGEF7,CFL1,CRK,CYFIP1,FGF13,MAPK1,RAP2B
Prostanoid Biosynthesis	0.359	0.1	#NUM!	TBXAS1
Role of MAPK Signaling in Inhibiting the Pathogenesis of Influenza	0.359	0.039	#NUM!	JUN,MAPK1,PLA2G4C
Fc Epsilon RI Signaling	0.359	0.0339	0	INPP5F,MAPK1,PLA2G4C,RAP2B
PAK Signaling	0.359	0.0339	#NUM!	ARHGEF7,CFL1,MAPK1,RAP2B
Mechanisms of Viral Exit from Host Cells	0.359	0.0488	#NUM!	VPS4A,XPO1
Neurotrophin/TRK Signaling	0.359	0.0385	#NUM!	JUN,MAPK1,RAP2B
IL-7 Signaling Pathway	0.359	0.0385	#NUM!	FOXO4,JUN,MAPK1
Inhibition of ARE-Mediated mRNA Degradation Pathway	0.355	0.0311	#NUM!	EXOSC3,MAPK1,PRKACG,PSMB4,PSMD11
IL-3 Signaling	0.355	0.038	#NUM!	JUN,MAPK1,RAP2B
3-phosphoinositide Biosynthesis	0.355	0.0293	-0.816	DUSP10,INPP5F,MTMR6,NUDT3,PPP4C,PXYLP1
April Mediated Signaling	0.355	0.0476	#NUM!	JUN,MAPK1
Role of NANOG in Mammalian Embryonic Stem Cell Pluripotency	0.355	0.0333	#NUM!	FZD7,MAPK1,RAP2B,TCF7L1
Oncostatin M Signaling	0.347	0.0465	#NUM!	MAPK1,RAP2B
HIF1α Signaling	0.347	0.0288	-1.633	CAMK1,CAMK2A,JUN,MAPK1,RAP2B,RBX1
Glucocorticoid Receptor Signaling	0.347	0.0241	#NUM!	EGFR,GJA1,JUN,KRT79,MAPK1,NDUFA7,PLA2G4C,POLR2D,POLR2J,PRKACG,RAP2B,SMAD3,TAF13,TSC22D3
Renin-Angiotensin Signaling	0.347	0.0328	-1	JUN,MAPK1,PRKACG,RAP2B
IL-8 Signaling	0.342	0.0286	-2.236	EGFR,JUN,MAPK1,PLD3,RAP2B,RHOBTB2
Role of MAPK Signaling in the Pathogenesis of Influenza	0.342	0.0366	#NUM!	MAPK1,PLA2G4C,RAP2B
HMGB1 Signaling	0.337	0.0299	-2	JUN,MAPK1,RAP2B,RHOBTB2,SP1
VEGF Family Ligand-Receptor Interactions	0.333	0.0357	#NUM!	MAPK1,PLA2G4C,RAP2B
PEDF Signaling	0.333	0.0357	#NUM!	MAPK1,RAP2B,TCF7L1
Integrin Signaling	0.333	0.0282	-1.342	ARHGEF7,CAPN3,CRK,MAPK1,RAP2B,RHOBTB2
CXCR4 Signaling	0.333	0.0296	-2	CRK,JUN,MAPK1,RAP2B,RHOBTB2
Cardiac Hypertrophy Signaling	0.331	0.0269	-1	CACNA2D2,CACNB2,JUN,MAPK1,PRKACG,RAP2B,RHOBTB2
FcγRIIB Signaling in B Lymphocytes	0.331	0.0353	#NUM!	CACNA2D2,CACNB2,RAP2B
LPS-stimulated MAPK Signaling	0.331	0.0353	#NUM!	JUN,MAPK1,RAP2B
tRNA Splicing	0.331	0.0435	#NUM!	GDPD1,PDE5A
Glioblastoma Multiforme Signaling	0.331	0.0292	-1	EGFR,FZD7,MAPK1,RAP2B,RHOBTB2
FGF Signaling	0.328	0.0349	#NUM!	CRK,FGF13,MAPK1
iNOS Signaling	0.328	0.0426	#NUM!	JUN,MAPK1
nNOS Signaling in Neurons	0.328	0.0426	#NUM!	CAMK2A,CAPN3
NAD Phosphorylation and Dephosphorylation	0.328	0.0769	#NUM!	PXYLP1
Regulation Of The Epithelial Mesenchymal Transition In Development Pathway	0.327	0.0345	#NUM!	APH1B,FZD7,TCF7L1
Synaptic Long Term Potentiation	0.321	0.0305	-1	CAMK2A,MAPK1,PRKACG,RAP2B
Ferroptosis Signaling Pathway	0.321	0.0303	#NUM!	H2AC20,MAPK1,RAP2B,SP1
DNA Double-Strand Break Repair by Non-Homologous End Joining	0.321	0.0714	#NUM!	PRKDC
Gα12/13 Signaling	0.321	0.0301	-1	CDH9,JUN,MAPK1,RAP2B
P2Y Purigenic Receptor Signaling Pathway	0.321	0.0301	-1	JUN,MAPK1,PRKACG,RAP2B
GABA Receptor Signaling	0.321	0.0301	#NUM!	CACNA2D2,CACNB2,GABRB3,KCNQ3
Cardiac β-adrenergic Signaling	0.321	0.0281	#NUM!	CACNA2D2,CACNB2,GDPD1,PDE5A,PRKACG
Role of Osteoblasts, Osteoclasts and Chondrocytes in Rheumatoid Arthritis	0.321	0.0268	#NUM!	BIRC2,DKKL1,FZD7,JUN,MAPK1,TCF7L1
Melanoma Signaling	0.321	0.04	#NUM!	MAPK1,RAP2B
Cell Cycle: G2/M DNA Damage Checkpoint Regulation	0.321	0.04	#NUM!	MDM4,PRKDC
FAT10 Cancer Signaling Pathway	0.321	0.04	#NUM!	SMAD3,TGFBR3
Acute Myeloid Leukemia Signaling	0.321	0.033	#NUM!	MAPK1,RAP2B,TCF7L1
RANK Signaling in Osteoclasts	0.321	0.033	#NUM!	BIRC2,JUN,MAPK1
Apelin Adipocyte Signaling Pathway	0.321	0.033	#NUM!	GPX8,MAPK1,PRKACG
Tumor Microenvironment Pathway	0.321	0.0279	-2.236	FGF13,FOXO4,JUN,MAPK1,RAP2B
CCR3 Signaling in Eosinophils	0.318	0.0296	#NUM!	CFL1,MAPK1,PLA2G4C,RAP2B
Choline Biosynthesis III	0.312	0.0667	#NUM!	PLD3
Pyroptosis Signaling Pathway	0.31	0.0323	#NUM!	MAPK1,P2RX7,PRKACG
TNFR1 Signaling	0.307	0.0385	#NUM!	BIRC2,JUN
Fcγ Receptor-mediated Phagocytosis in Macrophages and Monocytes	0.307	0.0319	#NUM!	CRK,MAPK1,PLD3
White Adipose Tissue Browning Pathway	0.307	0.029	0	CACNA2D2,CACNB2,MAPK1,PRKACG
Acute Phase Response Signaling	0.305	0.027	-1.342	JUN,MAPK1,NOLC1,RAP2B,SOCS2
Granzyme B Signaling	0.305	0.0625	#NUM!	PRKDC
Mismatch Repair in Eukaryotes	0.305	0.0625	#NUM!	FEN1
Chondroitin Sulfate Degradation (Metazoa)	0.305	0.0625	#NUM!	CEMIP
D-myo-inositol (1,4,5)-trisphosphate Degradation	0.305	0.0625	#NUM!	INPP5F
Phototransduction Pathway	0.299	0.037	#NUM!	GNGT2,PRKACG
cAMP-mediated signaling	0.295	0.0255	-0.816	CAMK1,CAMK2A,GDPD1,MAPK1,PDE5A,PRKACG
Lymphotoxin β Receptor Signaling	0.295	0.0364	#NUM!	BIRC2,MAPK1
RAN Signaling	0.295	0.0588	#NUM!	XPO1
PI3K Signaling in B Lymphocytes	0.295	0.028	-2	CAMK2A,JUN,MAPK1,RAP2B
Dermatan Sulfate Degradation (Metazoa)	0.295	0.0588	#NUM!	CEMIP
FAT10 Signaling Pathway	0.288	0.0357	#NUM!	PSMB4,PSMD11
Endothelin-1 Signaling	0.283	0.026	-1.342	JUN,MAPK1,PLA2G4C,PLD3,RAP2B
CNTF Signaling	0.281	0.0351	#NUM!	MAPK1,RAP2B
Superpathway of Geranylgeranyldiphosphate Biosynthesis I (via Mevalonate)	0.281	0.0556	#NUM!	FDPS
Synaptic Long Term Depression	0.272	0.0256	-0.447	CACNA2D2,CACNB2,MAPK1,PLA2G4C,RAP2B
Endocannabinoid Neuronal Synapse Pathway	0.268	0.0268	-1	CACNA2D2,CACNB2,MAPK1,PRKACG
Endometrial Cancer Signaling	0.263	0.0333	#NUM!	MAPK1,RAP2B
GADD45 Signaling	0.263	0.0333	#NUM!	MAPK1,SMAD3
PCP (Planar Cell Polarity) Pathway	0.263	0.0333	#NUM!	FZD7,JUN
Inflammasome pathway	0.256	0.05	#NUM!	P2RX7
Factors Promoting Cardiogenesis in Vertebrates	0.256	0.0261	1	CAMK2A,FZD7,TCF7L1,TGFBR3
Type II Diabetes Mellitus Signaling	0.256	0.0261	#NUM!	CACNA2D2,CACNB2,MAPK1,SOCS2
PPAR Signaling	0.253	0.028	#NUM!	JUN,MAPK1,RAP2B
α-Adrenergic Signaling	0.25	0.0278	#NUM!	MAPK1,PRKACG,RAP2B
Wound Healing Signaling Pathway	0.25	0.0238	-0.816	COL4A1,EGFR,JUN,MAPK1,RAP2B,TGFBR3
Glutaryl-CoA Degradation	0.25	0.0476	#NUM!	TBXAS1
Stearate Biosynthesis I (Animals)	0.25	0.0317	#NUM!	PRXL2B,TBXAS1
RAR Activation	0.25	0.0245	#NUM!	JUN,MAPK1,NR2F6,PRKACG,SMAD3
LPS/IL-1 Mediated Inhibition of RXR Function	0.247	0.0236	#NUM!	ALAS1,CHST15,FABP3,FABP7,JUN,XPO1
Oxidative Phosphorylation	0.242	0.027	#NUM!	COX7B,NDUFA7,SURF1
PXR/RXR Activation	0.242	0.0308	#NUM!	ALAS1,PRKACG
Induction of Apoptosis by HIV1	0.242	0.0308	#NUM!	BIRC2,SLC25A6
Phagosome Maturation	0.242	0.0252	#NUM!	ATP6V0E1,TUBG2,VPS37A,VTI1B
Antioxidant Action of Vitamin C	0.241	0.0268	#NUM!	MAPK1,PLA2G4C,PLD3
Role of PI3K/AKT Signaling in the Pathogenesis of Influenza	0.241	0.0303	#NUM!	CRK,MAPK1
WNT/Ca+ pathway	0.241	0.0303	#NUM!	CAMK2A,FZD7
Glutamate Receptor Signaling	0.241	0.0303	#NUM!	GRIK1,HOMER2
Role of Lipids/Lipid Rafts in the Pathogenesis of Influenza	0.241	0.0435	#NUM!	FDPS
TCA Cycle II (Eukaryotic)	0.241	0.0435	#NUM!	ACO1
CD40 Signaling	0.241	0.0299	#NUM!	JUN,MAPK1
Phospholipases	0.241	0.0299	#NUM!	PLA2G4C,PLD3
CDK5 Signaling	0.241	0.0263	#NUM!	MAPK1,PRKACG,RAP2B
Prostate Cancer Signaling	0.241	0.0263	#NUM!	HDAC9,MAPK1,RAP2B
Eicosanoid Signaling	0.235	0.0294	#NUM!	PLA2G4C,TBXAS1
IL-22 Signaling	0.234	0.0417	#NUM!	MAPK1
IL-13 Signaling Pathway	0.234	0.0259	#NUM!	FOSL2,JUN,MAPK1
Role of JAK1 and JAK3 in γc Cytokine Signaling	0.234	0.029	#NUM!	MAPK1,RAP2B
RHOGDI Signaling	0.234	0.0233	1	ARHGEF17,ARHGEF7,CDH9,CFL1,RHOBTB2
ERK/MAPK Signaling	0.231	0.0231	-0.447	CRK,MAPK1,PLA2G4C,PRKACG,RAP2B
Role of JAK family kinases in IL-6-type Cytokine Signaling	0.229	0.04	#NUM!	MAPK1
GPCR-Mediated Nutrient Sensing in Enteroendocrine Cells	0.229	0.0254	#NUM!	CACNA2D2,CACNB2,PRKACG
Circadian Rhythm Signaling	0.229	0.0224	#NUM!	CACNA2D2,CACNB2,CAMK2A,MAPK1,PRKACG,RAP2B
MSP-RON Signaling In Macrophages Pathway	0.228	0.0252	#NUM!	JUN,MAPK1,RAP2B
Growth Hormone Signaling	0.228	0.0282	#NUM!	MAPK1,SOCS2
NGF Signaling	0.225	0.025	#NUM!	CRK,MAPK1,RAP2B
Basal Cell Carcinoma Signaling	0.225	0.0278	#NUM!	FZD7,TCF7L1
Ephrin B Signaling	0.225	0.0278	#NUM!	CFL1,MAPK1
Insulin Secretion Signaling Pathway	0.224	0.0221	-1	CACNA2D2,CACNB2,CAMK2A,MAPK1,PRKACG,VTI1B
Germ Cell-Sertoli Cell Junction Signaling	0.224	0.0234	#NUM!	CFL1,MAPK1,RAP2B,RHOBTB2
NAD Salvage Pathway II	0.218	0.037	#NUM!	PXYLP1
ERK5 Signaling	0.217	0.027	#NUM!	EGFR,RAP2B
Role of Macrophages, Fibroblasts and Endothelial Cells in Rheumatoid Arthritis	0.213	0.0213	#NUM!	CAMK2A,DKKL1,FZD7,JUN,MAPK1,RAP2B,TCF7L1
Tryptophan Degradation III (Eukaryotic)	0.211	0.0357	#NUM!	TBXAS1
Leptin Signaling in Obesity	0.211	0.0263	#NUM!	MAPK1,PRKACG
Erythropoietin Signaling Pathway	0.211	0.0226	-2	BIRC2,JUN,MAPK1,RAP2B
14-3-3-mediated Signaling	0.211	0.0236	#NUM!	JUN,MAPK1,RAP2B
Endocannabinoid Developing Neuron Pathway	0.211	0.0236	#NUM!	MAPK1,PRKACG,RAP2B
Antiproliferative Role of Somatostatin Receptor 2	0.211	0.026	#NUM!	MAPK1,RAP2B
Methylglyoxal Degradation III	0.211	0.0345	#NUM!	PRXL2B
Superpathway of Cholesterol Biosynthesis	0.211	0.0345	#NUM!	FDPS
Sonic Hedgehog Signaling	0.211	0.0345	#NUM!	PRKACG
IL-6 Signaling	0.211	0.0234	#NUM!	JUN,MAPK1,RAP2B
NF-κB Activation by Viruses	0.211	0.0256	#NUM!	MAPK1,RAP2B
Maturity Onset Diabetes of Young (MODY) Signaling	0.211	0.0256	#NUM!	CACNA2D2,CACNB2
Role of WNT/GSK-3β Signaling in the Pathogenesis of Influenza	0.211	0.0256	#NUM!	FZD7,TCF7L1
Dopamine-DARPP32 Feedback in cAMP Signaling	0.199	0.0219	#NUM!	CACNA2D2,CACNB2,KCNJ10,PRKACG
HGF Signaling	0.199	0.0227	#NUM!	JUN,MAPK1,RAP2B
p70S6K Signaling	0.199	0.0227	#NUM!	EGFR,MAPK1,RAP2B
Osteoarthritis Pathway	0.199	0.0212	#NUM!	FZD7,P2RX7,SMAD3,SP1,TCF7L1
BEX2 Signaling Pathway	0.199	0.0247	#NUM!	JUN,TCF7L1
Xenobiotic Metabolism Signaling	0.197	0.0207	#NUM!	CAMK1,CAMK2A,CHST15,MAPK1,RAP2B,RBX1
FLT3 Signaling in Hematopoietic Progenitor Cells	0.196	0.0244	#NUM!	MAPK1,RAP2B
Airway Inflammation in Asthma	0.188	0.0303	#NUM!	PRG2
Role of PKR in Interferon Induction and Antiviral Response	0.188	0.0221	#NUM!	JUN,MAPK1,SP1
Cyclins and Cell Cycle Regulation	0.188	0.0238	#NUM!	CDKN2D,HDAC9
Axonal Guidance Signaling	0.188	0.0197	#NUM!	ABLIM2,ADAMTS18,ARHGEF7,CFL1,CRK,FZD7,MAPK1,PRKACG,RAP2B,SEMA5A
Th2 Pathway	0.188	0.0219	#NUM!	APH1B,JUN,TGFBR3
Role of JAK2 in Hormone-like Cytokine Signaling	0.186	0.0294	#NUM!	SOCS2
AMPK Signaling	0.186	0.0205	#NUM!	CHRNA1,FOXO4,MAPK1,PPM1F,PRKACG
IL-9 Signaling	0.18	0.0286	#NUM!	SOCS2
Gαi Signaling	0.18	0.0214	#NUM!	MAPK1,PRKACG,RAP2B
Hepatic Fibrosis / Hepatic Stellate Cell Activation	0.179	0.0206	#NUM!	COL4A1,EGFR,SMAD3,TIMP1
Protein Kinase A Signaling	0.179	0.0196	-0.378	CAMK2A,DUSP10,GDPD1,MAPK1,PDE5A,PRKACG,SMAD3,TCF7L1
Xenobiotic Metabolism General Signaling Pathway	0.172	0.021	#NUM!	MAPK1,RAP2B,RBX1
Ceramide Signaling	0.17	0.0222	#NUM!	JUN,RAP2B
TWEAK Signaling	0.17	0.027	#NUM!	BIRC2
Adrenomedullin signaling pathway	0.168	0.0201	0	KCNQ3,MAPK1,PRKACG,RAP2B
Phagosome Formation	0.163	0.0188	-0.277	ADGRB1,CFL1,FZD7,GPR1,GPR155,MAPK1,PLA2G4C,PLD3,PRLHR,RAP2B,RASGRP1,SAP130,TAAR2
Endocannabinoid Cancer Inhibition Pathway	0.163	0.0204	#NUM!	MAPK1,PRKACG,TCF7L1
Actin Nucleation by ARP-WASP Complex	0.163	0.0215	#NUM!	RAP2B,RHOBTB2
IL-4 Signaling	0.163	0.0215	#NUM!	INPP5F,RAP2B
Inhibition of Matrix Metalloproteases	0.163	0.0256	#NUM!	TIMP1
Ephrin Receptor Signaling	0.163	0.0197	-2	CFL1,CRK,MAPK1,RAP2B
Acetone Degradation I (to Methylglyoxal)	0.158	0.025	#NUM!	PRXL2B
NAD Signaling Pathway	0.157	0.0199	#NUM!	GJA1,POLR2D,POLR2J
Semaphorin Neuronal Repulsive Signaling Pathway	0.157	0.0199	#NUM!	CFL1,PRKACG,SEMA5A
Small Cell Lung Cancer Signaling	0.157	0.0208	#NUM!	BIRC2,HDAC9
ATM Signaling	0.146	0.0202	#NUM!	JUN,MDM4
VEGF Signaling	0.146	0.0202	#NUM!	MAPK1,RAP2B
mTOR Signaling	0.145	0.0189	#NUM!	MAPK1,PLD3,RAP2B,RHOBTB2
Aryl Hydrocarbon Receptor Signaling	0.136	0.0189	#NUM!	JUN,MAPK1,SP1
Role of RIG1-like Receptors in Antiviral Innate Immunity	0.131	0.0217	#NUM!	TRIM25
Role of OCT4 in Mammalian Embryonic Stem Cell Pluripotency	0.131	0.0217	#NUM!	NR2F6
Apelin Pancreas Signaling Pathway	0.131	0.0217	#NUM!	PRKACG
Role of IL-17F in Allergic Inflammatory Airway Diseases	0.13	0.0213	#NUM!	MAPK1
Ephrin A Signaling	0.13	0.0213	#NUM!	CFL1
Dermatan Sulfate Biosynthesis (Late Stages)	0.13	0.0213	#NUM!	CHST15
PD-1, PD-L1 cancer immunotherapy pathway	0.13	0.0189	#NUM!	RASGRP1,SMAD3
MYC Mediated Apoptosis Signaling	0.117	0.02	#NUM!	PRKACG
Chondroitin Sulfate Biosynthesis (Late Stages)	0.117	0.02	#NUM!	CHST15
CSDE1 Signaling Pathway	0	0.0179	#NUM!	FABP7
Natural Killer Cell Signaling	0	0.0151	#NUM!	CFL1,MAPK1,RAP2B
Hepatic Cholestasis	0	0.0105	#NUM!	JUN,PRKACG
VDR/RXR Activation	0	0.0128	#NUM!	SP1
Regulation of Actin-based Motility by Rho	0	0.0172	#NUM!	CFL1,RHOBTB2
Role of BRCA1 in DNA Damage Response	0	0.0125	#NUM!	BARD1
Activation of IRF by Cytosolic Pattern Recognition Receptors	0	0.0154	#NUM!	JUN
Caveolar-mediated Endocytosis Signaling	0	0.0133	#NUM!	EGFR
Clathrin-mediated Endocytosis Signaling	0	0.00518	#NUM!	FGF13
IL-12 Signaling and Production in Macrophages	0	0.0147	#NUM!	JUN,MAPK1
Role of Pattern Recognition Receptors in Recognition of Bacteria and Viruses	0	0.0128	#NUM!	MAPK1,TICAM1
TREM1 Signaling	0	0.013	#NUM!	MAPK1
Role of NFAT in Regulation of the Immune Response	0	0.00679	#NUM!	JUN,MAPK1,RAP2B,XPO1
CCR5 Signaling in Macrophages	0	0.00802	#NUM!	CACNA2D2,CACNB2,JUN,MAPK1
Calcium-induced T Lymphocyte Apoptosis	0	0.00217	#NUM!	NR4A1
CD27 Signaling in Lymphocytes	0	0.0175	#NUM!	JUN
IL-17 Signaling	0	0.016	#NUM!	JUN,MAPK1,RAP2B
Airway Pathology in Chronic Obstructive Pulmonary Disease	0	0.00847	#NUM!	FGF13
fMLP Signaling in Neutrophils	0	0.0153	#NUM!	MAPK1,RAP2B
IL-15 Production	0	0.00813	#NUM!	EGFR
CD28 Signaling in T Helper Cells	0	0.00193	#NUM!	JUN
IL-15 Signaling	0	0.00379	#NUM!	MAPK1,RAP2B
Virus Entry via Endocytic Pathways	0	0.00962	#NUM!	RAP2B
Dendritic Cell Maturation	0	0.00169	#NUM!	MAPK1
ICOS-ICOSL Signaling in T Helper Cells	0	0.00197	#NUM!	CAMK2A
Human Embryonic Stem Cell Pluripotency	0	0.0181	#NUM!	FZD7,SMAD3,TCF7L1
Aldosterone Signaling in Epithelial Cells	0	0.0122	#NUM!	HSCB,MAPK1
Type I Diabetes Mellitus Signaling	0	0.00393	#NUM!	MAPK1,SOCS2
Primary Immunodeficiency Signaling	0	0.0179	#NUM!	TNFRSF13C
Production of Nitric Oxide and Reactive Oxygen Species in Macrophages	0	0.0157	#NUM!	JUN,MAPK1,RHOBTB2
Communication between Innate and Adaptive Immune Cells	0	0.00108	#NUM!	TNFRSF13C
Sphingosine-1-phosphate Signaling	0	0.0167	#NUM!	MAPK1,RHOBTB2
Crosstalk between Dendritic Cells and Natural Killer Cells	0	0.011	#NUM!	CAMK2A
Systemic Lupus Erythematosus Signaling	0	0.00804	#NUM!	JUN,MAPK1,RAP2B,SNRNP25,TNFRSF13C
CDC42 Signaling	0	0.00696	#NUM!	CFL1,EXOC7,JUN,MAPK1
FAK Signaling	0	0.0163	-0.728	ADGRB1,ARHGEF7,CAPN3,CRK,EGFR,FZD7,GPR1,GPR155,JUN,MAPK1,PRLHR,RAP2B,SOCS2,SP1,TAAR2,TCF7L1,TGFBR3
EIF2 Signaling	0	0.0179	-2	MAPK1,RAP2B,RPL15,RPL36A
RHOA Signaling	0	0.0161	#NUM!	CFL1,SEPTIN3
Phospholipase C Signaling	0	0.0118	-1.633	ARHGEF17,ARHGEF7,HDAC9,MAPK1,PLA2G4C,PLD3,RAP2B,RHOBTB2
Altered T Cell and B Cell Signaling in Rheumatoid Arthritis	0	0.00203	#NUM!	TNFRSF13C
Atherosclerosis Signaling	0	0.00763	#NUM!	PLA2G4C
Regulation of eIF4 and p70S6K Signaling	0	0.0112	#NUM!	MAPK1,RAP2B
Neuroprotective Role of THOP1 in Alzheimer's Disease	0	0.0167	#NUM!	PRKACG,TMPRSS9
Regulation of IL-2 Expression in Activated and Anergic T Lymphocytes	0	0.00868	-2	JUN,MAPK1,RAP2B,SMAD3
NUR77 Signaling in T Lymphocytes	0	0.00586	#NUM!	HDAC9,MAPK1,NR4A1
PKCθ Signaling in T Lymphocytes	0	0.0108	-2	CACNA2D2,CACNB2,CAMK2A,JUN,MAPK1,RAP2B
Role of Hypercytokinemia/hyperchemokinemia in the Pathogenesis of Influenza	0	0.0116	#NUM!	TICAM1
Antiproliferative Role of TOB in T Cell Signaling	0	0.00469	#NUM!	MAPK1,SMAD3
OX40 Signaling Pathway	0	0.00209	#NUM!	JUN
IL-17A Signaling in Airway Cells	0	0.0149	#NUM!	MAPK1
Role of IL-17A in Arthritis	0	0.0175	#NUM!	MAPK1
eNOS Signaling	0	0.0126	#NUM!	CHRNA1,PRKACG
Heparan Sulfate Biosynthesis	0	0.0116	#NUM!	CHST15
Heparan Sulfate Biosynthesis (Late Stages)	0	0.0127	#NUM!	CHST15
Pyridoxal 5'-phosphate Salvage Pathway	0	0.0152	#NUM!	MAPK1
Chondroitin Sulfate Biosynthesis	0	0.0172	#NUM!	CHST15
Dermatan Sulfate Biosynthesis	0	0.0167	#NUM!	CHST15
Salvage Pathways of Pyrimidine Ribonucleotides	0	0.0102	#NUM!	MAPK1
Gαq Signaling	0	0.0176	#NUM!	MAPK1,PLD3,RHOBTB2
Gαs Signaling	0	0.016	#NUM!	MAPK1,PRKACG
Agranulocyte Adhesion and Diapedesis	0	0.014	#NUM!	CLDN11,CLDN2,PODXL
Granulocyte Adhesion and Diapedesis	0	0.0106	#NUM!	CLDN11,CLDN2
Sperm Motility	0	0.0118	#NUM!	EGFR,PLA2G4C,PRKACG
TEC Kinase Signaling	0	0.00173	#NUM!	RHOBTB2
HIPPO signaling	0	0.0118	#NUM!	SMAD3
Unfolded protein response	0	0.0111	#NUM!	DNAJA4
SAPK/JNK Signaling	0	0.00797	-2	CRK,DUSP10,JUN,RAP2B
PI3K/AKT Signaling	0	0.0151	#NUM!	INPP5F,MAPK1,RAP2B
B Cell Receptor Signaling	0	0.00951	-1.633	CAMK2A,CFL1,INPP5F,JUN,MAPK1,RAP2B
Death Receptor Signaling	0	0.0104	#NUM!	BIRC2
Dopamine Receptor Signaling	0	0.0127	#NUM!	PRKACG
p38 MAPK Signaling	0	0.0167	#NUM!	DUSP10,PLA2G4C
NF-κB Signaling	0	0.00702	0	EGFR,PRKACG,RAP2B,TGFBR3
T Cell Receptor Signaling	0	0.00814	-1.342	JUN,MAPK1,RAP2B,RASGRP1,TCF7L1
GPCR-Mediated Integration of Enteroendocrine Signaling Exemplified by an L Cell	0	0.0133	#NUM!	PRKACG
Macropinocytosis Signaling	0	0.0132	#NUM!	RAP2B
Th1 and Th2 Activation Pathway	0	0.0174	#NUM!	APH1B,JUN,TGFBR3
Th1 Pathway	0	0.0082	#NUM!	APH1B
GP6 Signaling Pathway	0	0.00787	#NUM!	COL4A1
SPINK1 Pancreatic Cancer Pathway	0	0.0167	#NUM!	SMAD3
Apelin Cardiomyocyte Signaling Pathway	0	0.0101	#NUM!	MAPK1
T Cell Exhaustion Signaling Pathway	0	0.00883	#NUM!	JUN,MAPK1,RAP2B,SMAD3,TGFBR3
Systemic Lupus Erythematosus In T Cell Signaling Pathway	0	0.0078	0.447	JUN,MAPK1,RAP2B,RHOBTB2,SP1
Systemic Lupus Erythematosus In B Cell Signaling Pathway	0	0.0111	-0.707	FOXO4,INPP5F,JUN,MAPK1,RAP2B,RASGRP1,TICAM1,TNFRSF13C
HOTAIR Regulatory Pathway	0	0.00613	#NUM!	TCF7L1
Xenobiotic Metabolism CAR Signaling Pathway	0	0.0158	#NUM!	CHST15,EGFR,MAPK1
Xenobiotic Metabolism PXR Signaling Pathway	0	0.0155	#NUM!	CAMK2A,CHST15,PRKACG
Kinetochore Metaphase Signaling Pathway	0	0.00901	#NUM!	H2AC20

## Sheet: CA3_DiseasesFunctions
Categories	Diseases or Functions Annotation	p-value	B-H p-value	Predicted Activation State	Activation z-score	Molecules	# Molecules
Cancer,Organismal Injury and Abnormalities	Non-hematological solid tumor	2.69e-27	1.23e-23		-1.262	AAMDC,ABCE1,ABCF2,ABLIM2,ACO1,ACTR1B,ADAMTS18,ADGRB1,ADNP,AFF3,AGGF1,ALAS1,ALG10,AMDHD2,AMIGO2,AMPD1,ANGPTL1,ANO7,APH1B,API5,ARHGAP11A,ARHGEF17,ARHGEF7,ARL6IP4,ARMCX4,ATP6V0E1,BARD1,BAZ2A,BBOX1,BBS12,BCL2L2,BCL7C,BICD1,BIRC2,BIVM,BLZF1,BORCS7,BRMS1L,BROX,BSCL2,BST2,BUD23,C10orf62,C17orf58,C1QTNF1,C2orf42,C4orf51,C5orf38,CACNA2D2,CACNB2,CAMK1,CAMK2A,CAPN3,CASS4,CCDC136,CCDC149,CCDC24,CCDC57,CD163L…	424
Cancer,Organismal Injury and Abnormalities	Carcinoma	3.01e-27	1.23e-23		-0.935	AAMDC,ABCE1,ABCF2,ABLIM2,ACO1,ACTR1B,ADAMTS18,ADGRB1,ADNP,AFF3,AGGF1,ALAS1,ALG10,AMDHD2,AMIGO2,AMPD1,ANGPTL1,ANO7,APH1B,API5,ARHGAP11A,ARHGEF17,ARHGEF7,ARL6IP4,ARMCX4,ATP6V0E1,BARD1,BAZ2A,BBOX1,BBS12,BCL2L2,BCL7C,BICD1,BIRC2,BIVM,BLZF1,BORCS7,BRMS1L,BROX,BSCL2,BST2,BUD23,C10orf62,C17orf58,C1QTNF1,C2orf42,C4orf51,C5orf38,CACNA2D2,CACNB2,CAMK1,CAMK2A,CAPN3,CASS4,CCDC136,CCDC149,CCDC24,CCDC57,CD163L…	420
Cancer,Organismal Injury and Abnormalities	Nonhematologic malignant neoplasm	4.05e-27	1.23e-23		-1.165	AAMDC,ABCE1,ABCF2,ABLIM2,ACO1,ACTR1B,ADAMTS18,ADGRB1,ADNP,AFF3,AGGF1,ALAS1,ALG10,AMDHD2,AMIGO2,AMPD1,ANGPTL1,ANO7,APH1B,API5,ARHGAP11A,ARHGEF17,ARHGEF7,ARL6IP4,ARMCX4,ATP6V0E1,BARD1,BAZ2A,BBOX1,BBS12,BCL2L2,BCL7C,BICD1,BIRC2,BIVM,BLZF1,BORCS7,BRMS1L,BROX,BSCL2,BST2,BUD23,C10orf62,C17orf58,C1QTNF1,C2orf42,C4orf51,C5orf38,CACNA2D2,CACNB2,CAMK1,CAMK2A,CAPN3,CASS4,CCDC136,CCDC149,CCDC24,CCDC57,CD163L…	423
Cancer,Organismal Injury and Abnormalities	Non-melanoma solid tumor	1.54e-26	3.52e-23		-1.49	AAMDC,ABCE1,ABCF2,ABLIM2,ACO1,ACTR1B,ADAMTS18,ADGRB1,ADNP,AFF3,AGGF1,ALAS1,ALG10,AMDHD2,AMIGO2,AMPD1,ANGPTL1,ANO7,APH1B,API5,ARHGAP11A,ARHGEF17,ARHGEF7,ARL6IP4,ARMCX4,ATP6V0E1,BARD1,BAZ2A,BBOX1,BBS12,BCL2L2,BCL7C,BICD1,BIRC2,BIVM,BLZF1,BORCS7,BRMS1L,BROX,BSCL2,BST2,BUD23,C10orf62,C17orf58,C1QTNF1,C2orf42,C4orf51,C5orf38,CACNA2D2,CACNB2,CAMK1,CAMK2A,CAPN3,CASS4,CCDC136,CCDC149,CCDC24,CCDC57,CD163L…	422
Cancer,Organismal Injury and Abnormalities	Extracranial solid tumor	6.98e-26	1.28e-22		0.438	AAMDC,ABCE1,ABCF2,ABLIM2,ACO1,ACTR1B,ADAMTS18,ADGRB1,ADNP,AFF3,AGGF1,ALAS1,ALG10,AMDHD2,AMIGO2,AMPD1,ANGPTL1,ANO7,APH1B,API5,ARHGAP11A,ARHGEF17,ARHGEF7,ARL6IP4,ARMCX4,ATP6V0E1,BARD1,BAZ2A,BBOX1,BBS12,BCL2L2,BCL7C,BICD1,BIRC2,BIVM,BLZF1,BORCS7,BRMS1L,BROX,BSCL2,BST2,BUD23,C10orf62,C17orf58,C1QTNF1,C2orf42,C4orf51,C5orf38,CACNA2D2,CACNB2,CAMK1,CAMK2A,CAPN3,CASS4,CCDC136,CCDC149,CCDC24,CCDC57,CD163L…	425
Cancer,Organismal Injury and Abnormalities	Malignant solid tumor	2.45e-25	3.72e-22		-0.951	AAMDC,ABCE1,ABCF2,ABLIM2,ACO1,ACTR1B,ADAMTS18,ADGRB1,ADNP,AFF3,AGGF1,ALAS1,ALG10,AMDHD2,AMIGO2,AMPD1,ANGPTL1,ANO7,APH1B,API5,ARHGAP11A,ARHGEF17,ARHGEF7,ARL6IP4,ARMCX4,ATP6V0E1,BARD1,BAZ2A,BBOX1,BBS12,BCL2L2,BCL7C,BICD1,BIRC2,BIVM,BLZF1,BORCS7,BRMS1L,BROX,BSCL2,BST2,BUD23,C10orf62,C17orf58,C1QTNF1,C2orf42,C4orf51,C5orf38,CACNA2D2,CACNB2,CAMK1,CAMK2A,CAPN3,CASS4,CCDC136,CCDC149,CCDC24,CCDC57,CD163L…	425
Cancer,Organismal Injury and Abnormalities	Solid tumor	2.95e-25	3.85e-22		-0.116	AAMDC,ABCE1,ABCF2,ABLIM2,ACO1,ACTR1B,ADAMTS18,ADGRB1,ADNP,AFF3,AGGF1,ALAS1,ALG10,AMDHD2,AMIGO2,AMPD1,ANGPTL1,ANO7,APH1B,API5,ARHGAP11A,ARHGEF17,ARHGEF7,ARL6IP4,ARMCX4,ATP6V0E1,BARD1,BAZ2A,BBOX1,BBS12,BCL2L2,BCL7C,BICD1,BIRC2,BIVM,BLZF1,BORCS7,BRMS1L,BROX,BSCL2,BST2,BUD23,C10orf62,C17orf58,C1QTNF1,C2orf42,C4orf51,C5orf38,CACNA2D2,CACNB2,CAMK1,CAMK2A,CAPN3,CASS4,CCDC136,CCDC149,CCDC24,CCDC57,CD163L…	426
Cancer,Organismal Injury and Abnormalities	Head and neck tumor	1.73e-22	1.98e-19			AAMDC,ABCE1,ABCF2,ABLIM2,ACO1,ACTR1B,ADAMTS18,ADGRB1,ADNP,AFF3,AGGF1,ALAS1,ALG10,AMDHD2,AMIGO2,AMPD1,ANGPTL1,ANO7,APH1B,ARHGAP11A,ARHGEF17,ARHGEF7,ARL6IP4,ARMCX4,ATP6V0E1,BARD1,BAZ2A,BBOX1,BCL2L2,BCL7C,BICD1,BIVM,BLZF1,BORCS7,BRMS1L,BROX,BUD23,C10orf62,C2orf42,C4orf51,C5orf38,CACNA2D2,CACNB2,CAMK1,CAMK2A,CAPN3,CASS4,CCDC136,CCDC149,CCDC24,CCDC57,CD163L1,CD68,CDH9,CDK5RAP1,CDKN2D,CEMIP,CENPX,CEP16…	386
Cancer,Organismal Injury and Abnormalities	Extrapancreatic malignant tumor	1.12e-21	1.14e-18		-1.308	AAMDC,ABCE1,ABCF2,ABLIM2,ACO1,ACTR1B,ADAMTS18,ADGRB1,ADNP,AFF3,AGGF1,ALAS1,ALG10,AMDHD2,AMIGO2,AMPD1,ANGPTL1,ANO7,APH1B,API5,ARHGAP11A,ARHGEF17,ARHGEF7,ARL6IP4,ARMCX4,ATP6V0E1,BARD1,BAZ2A,BBOX1,BBS12,BCL2L2,BCL7C,BICD1,BIRC2,BIVM,BLZF1,BRMS1L,BROX,BSCL2,BST2,BUD23,C17orf58,C1QTNF1,C2orf42,C5orf38,CACNA2D2,CACNB2,CAMK1,CAMK2A,CAPN3,CASS4,CCDC136,CCDC149,CCDC24,CCDC57,CD163L1,CD68,CDH9,CDK5RAP1,CDK…	412
Cancer,Organismal Injury and Abnormalities	Head and neck cancer	1.55e-20	1.41e-17			AAMDC,ABCE1,ABCF2,ABLIM2,ACO1,ADAMTS18,ADGRB1,ADNP,AFF3,AGGF1,ALAS1,ALG10,AMDHD2,AMPD1,ANO7,APH1B,ARHGAP11A,ARHGEF17,ARHGEF7,ARL6IP4,ARMCX4,ATP6V0E1,BARD1,BAZ2A,BBOX1,BCL2L2,BCL7C,BICD1,BIVM,BLZF1,BORCS7,BRMS1L,BROX,C10orf62,C2orf42,C4orf51,C5orf38,CACNA2D2,CACNB2,CAMK1,CAMK2A,CAPN3,CCDC136,CCDC149,CCDC24,CCDC57,CD163L1,CD68,CDH9,CDK5RAP1,CDKN2D,CEMIP,CENPX,CEP162,CFL1,CHRNA1,CHST15,CLDN11,CLDN2,…	367
Cancer,Organismal Injury and Abnormalities	Abdominal carcinoma	1.17e-19	9.69e-17		-1.98	AAMDC,ABCE1,ABCF2,ABLIM2,ACO1,ACTR1B,ADAMTS18,ADGRB1,ADNP,AFF3,AGGF1,ALAS1,ALG10,AMDHD2,AMIGO2,AMPD1,ANGPTL1,ANO7,APH1B,API5,ARHGAP11A,ARHGEF17,ARHGEF7,ARL6IP4,ARMCX4,ATP6V0E1,BARD1,BAZ2A,BBOX1,BBS12,BCL2L2,BCL7C,BICD1,BIRC2,BIVM,BLZF1,BRMS1L,BROX,BSCL2,BST2,BUD23,C17orf58,C1QTNF1,C2orf42,C5orf38,CACNA2D2,CACNB2,CAMK1,CAMK2A,CAPN3,CASS4,CCDC136,CCDC149,CCDC24,CCDC57,CD163L1,CD68,CDH9,CDK5RAP1,CDK…	389
Cancer,Endocrine System Disorders,Organismal Injury and Abnormalities	Endocrine gland tumor	9.7e-19	7.38e-16			AAMDC,ABCE1,ABCF2,ABLIM2,ACO1,ADAMTS18,ADGRB1,ADNP,AFF3,AGGF1,ALAS1,ALG10,AMDHD2,AMPD1,ANGPTL1,ANO7,APH1B,ARHGAP11A,ARHGEF17,ARHGEF7,ARL6IP4,ARMCX4,ATP6V0E1,BARD1,BAZ2A,BBOX1,BCL2L2,BCL7C,BIRC2,BIVM,BLZF1,BORCS7,BRMS1L,BROX,BUD23,C10orf62,C2orf42,C4orf51,C5orf38,CACNA2D2,CACNB2,CAMK2A,CAPN3,CASS4,CCDC136,CCDC149,CCDC24,CCDC57,CD163L1,CD68,CDH9,CDK5RAP1,CDKN2D,CEMIP,CENPX,CEP162,CFL1,CHRNA1,CHST15…	355
Cancer,Endocrine System Disorders,Organismal Injury and Abnormalities	Nonpituitary endocrine tumor	3.73e-18	2.62e-15			AAMDC,ABCE1,ABCF2,ABLIM2,ACO1,ADAMTS18,ADGRB1,ADNP,AFF3,AGGF1,ALAS1,ALG10,AMDHD2,AMPD1,ANO7,APH1B,ARHGAP11A,ARHGEF17,ARHGEF7,ARL6IP4,ARMCX4,ATP6V0E1,BARD1,BAZ2A,BBOX1,BCL2L2,BCL7C,BIRC2,BIVM,BLZF1,BORCS7,BRMS1L,C10orf62,C2orf42,C4orf51,C5orf38,CACNA2D2,CACNB2,CAMK2A,CAPN3,CCDC136,CCDC149,CCDC24,CCDC57,CD163L1,CD68,CDH9,CDK5RAP1,CDKN2D,CEMIP,CENPX,CEP162,CFL1,CHRNA1,CHST15,CLDN11,CLDN2,CMIP,CMSS1,…	345
Cancer,Organismal Injury and Abnormalities	Abdominal cancer	7.43e-18	4.85e-15		-0.129	AAMDC,ABCE1,ABCF2,ABLIM2,ACO1,ACTR1B,ADAMTS18,ADGRB1,ADNP,AFF3,AGGF1,ALAS1,ALG10,AMDHD2,AMIGO2,AMPD1,ANGPTL1,ANO7,APH1B,API5,ARHGAP11A,ARHGEF17,ARHGEF7,ARL6IP4,ARMCX4,ATP6V0E1,BARD1,BAZ2A,BBOX1,BBS12,BCL2L2,BCL7C,BICD1,BIRC2,BIVM,BLZF1,BRMS1L,BROX,BSCL2,BST2,BUD23,C17orf58,C1QTNF1,C2orf42,C5orf38,CACNA2D2,CACNB2,CAMK1,CAMK2A,CAPN3,CASS4,CCDC136,CCDC149,CCDC24,CCDC57,CD163L1,CD68,CDH9,CDK5RAP1,CDK…	393
Cancer,Organismal Injury and Abnormalities	Abdominal neoplasm	1.78e-17	1.08e-14		0.172	AAMDC,ABCE1,ABCF2,ABLIM2,ACO1,ACTR1B,ADAMTS18,ADGRB1,ADNP,AFF3,AGGF1,ALAS1,ALG10,AMDHD2,AMIGO2,AMPD1,ANGPTL1,ANO7,APH1B,API5,ARHGAP11A,ARHGEF17,ARHGEF7,ARL6IP4,ARMCX4,ATP6V0E1,BARD1,BAZ2A,BBOX1,BBS12,BCL2L2,BCL7C,BICD1,BIRC2,BIVM,BLZF1,BRMS1L,BROX,BSCL2,BST2,BUD23,C17orf58,C1QTNF1,C2orf42,C5orf38,CACNA2D2,CACNB2,CAMK1,CAMK2A,CAPN3,CASS4,CCDC136,CCDC149,CCDC24,CCDC57,CD163L1,CD68,CDH9,CDK5RAP1,CDK…	395
Cancer,Organismal Injury and Abnormalities	Intraabdominal organ tumor	1.93e-17	1.1e-14		-0.102	AAMDC,ABCE1,ABCF2,ABLIM2,ACO1,ACTR1B,ADAMTS18,ADGRB1,ADNP,AFF3,AGGF1,ALAS1,ALG10,AMDHD2,AMIGO2,AMPD1,ANGPTL1,ANO7,APH1B,API5,ARHGAP11A,ARHGEF17,ARHGEF7,ARL6IP4,ARMCX4,ATP6V0E1,BARD1,BAZ2A,BBOX1,BBS12,BCL2L2,BCL7C,BICD1,BIRC2,BIVM,BLZF1,BRMS1L,BROX,BSCL2,BST2,BUD23,C17orf58,C1QTNF1,C2orf42,C5orf38,CACNA2D2,CACNB2,CAMK1,CAMK2A,CAPN3,CASS4,CCDC136,CCDC149,CCDC24,CCDC57,CD163L1,CD68,CDH9,CDK5RAP1,CDK…	391
Cancer,Organismal Injury and Abnormalities	Abdominal adenocarcinoma	4.38e-17	2.36e-14			AAMDC,ABCE1,ABCF2,ABLIM2,ACO1,ACTR1B,ADAMTS18,ADGRB1,ADNP,AFF3,AGGF1,ALAS1,ALG10,AMIGO2,AMPD1,ANGPTL1,ANO7,APH1B,API5,ARHGAP11A,ARHGEF17,ARHGEF7,ARL6IP4,ARMCX4,BARD1,BAZ2A,BBOX1,BBS12,BCL2L2,BCL7C,BICD1,BIRC2,BIVM,BLZF1,BRMS1L,BROX,BSCL2,BST2,BUD23,C17orf58,C1QTNF1,C2orf42,C5orf38,CACNA2D2,CACNB2,CAMK1,CAPN3,CASS4,CCDC136,CCDC149,CCDC24,CCDC57,CD163L1,CD68,CDH9,CDK5RAP1,CDKN2D,CEMIP,CENPX,CEP162,…	370
Cancer,Organismal Injury and Abnormalities	Neck neoplasm	5.28e-17	2.54e-14			AAMDC,ABCE1,ABCF2,ABLIM2,ACO1,ADAMTS18,ADGRB1,ADNP,AFF3,AGGF1,ALAS1,ALG10,AMDHD2,AMPD1,ANO7,APH1B,ARHGAP11A,ARHGEF17,ARHGEF7,ARL6IP4,ARMCX4,ATP6V0E1,BARD1,BAZ2A,BBOX1,BCL2L2,BCL7C,BIVM,BLZF1,BORCS7,BRMS1L,C10orf62,C2orf42,C4orf51,C5orf38,CACNA2D2,CACNB2,CAMK2A,CAPN3,CCDC136,CCDC149,CCDC24,CCDC57,CD163L1,CD68,CDH9,CDK5RAP1,CDKN2D,CEMIP,CENPX,CEP162,CFL1,CHRNA1,CHST15,CLDN11,CLDN2,CMIP,CMSS1,COL4A1…	340
Cancer,Organismal Injury and Abnormalities	Adenocarcinoma	5.29e-17	2.54e-14			AAMDC,ABCE1,ABCF2,ABLIM2,ACO1,ACTR1B,ADAMTS18,ADGRB1,ADNP,AFF3,AGGF1,ALAS1,ALG10,AMIGO2,AMPD1,ANGPTL1,ANO7,APH1B,API5,ARHGAP11A,ARHGEF17,ARHGEF7,ARL6IP4,ARMCX4,BARD1,BAZ2A,BBOX1,BBS12,BCL2L2,BCL7C,BICD1,BIRC2,BIVM,BLZF1,BRMS1L,BROX,BSCL2,BST2,BUD23,C17orf58,C1QTNF1,C2orf42,C5orf38,CACNA2D2,CACNB2,CAMK1,CAPN3,CASS4,CCDC136,CCDC149,CCDC24,CCDC57,CD163L1,CD68,CDH9,CDK5RAP1,CDKN2D,CEMIP,CENPX,CEP162,…	375
Cancer,Organismal Injury and Abnormalities	Head and neck carcinoma	7.6e-17	3.47e-14			AAMDC,ABCE1,ABCF2,ABLIM2,ACO1,ADAMTS18,ADGRB1,ADNP,AFF3,AGGF1,ALAS1,ALG10,AMDHD2,AMPD1,ANO7,APH1B,ARHGAP11A,ARHGEF17,ARHGEF7,ARL6IP4,ARMCX4,ATP6V0E1,BARD1,BAZ2A,BBOX1,BCL2L2,BCL7C,BICD1,BIVM,BLZF1,BORCS7,BRMS1L,BROX,C10orf62,C2orf42,C4orf51,C5orf38,CACNA2D2,CACNB2,CAMK2A,CAPN3,CCDC136,CCDC149,CCDC24,CCDC57,CD163L1,CD68,CDH9,CDK5RAP1,CDKN2D,CEMIP,CENPX,CEP162,CFL1,CHRNA1,CHST15,CLDN11,CLDN2,CMIP,C…	350
Cancer,Endocrine System Disorders,Organismal Injury and Abnormalities	Thyroid gland tumor	1.05e-16	4.54e-14			AAMDC,ABCE1,ABCF2,ABLIM2,ACO1,ADAMTS18,ADGRB1,ADNP,AFF3,AGGF1,ALAS1,ALG10,AMDHD2,AMPD1,ANO7,APH1B,ARHGAP11A,ARHGEF17,ARHGEF7,ARL6IP4,ARMCX4,ATP6V0E1,BARD1,BAZ2A,BBOX1,BCL2L2,BCL7C,BIVM,BLZF1,BORCS7,BRMS1L,C10orf62,C2orf42,C4orf51,C5orf38,CACNA2D2,CACNB2,CAMK2A,CAPN3,CCDC136,CCDC149,CCDC24,CCDC57,CD163L1,CD68,CDH9,CDK5RAP1,CDKN2D,CEMIP,CENPX,CEP162,CFL1,CHRNA1,CHST15,CLDN11,CLDN2,CMIP,CMSS1,COL4A1…	337
Cancer,Endocrine System Disorders,Organismal Injury and Abnormalities	Endocrine cancer	1.09e-16	4.54e-14			AAMDC,ABCE1,ABCF2,ABLIM2,ACO1,ADAMTS18,ADGRB1,ADNP,AFF3,AGGF1,ALAS1,ALG10,AMDHD2,AMPD1,ANGPTL1,ANO7,APH1B,ARHGAP11A,ARHGEF17,ARHGEF7,ARL6IP4,ARMCX4,ATP6V0E1,BARD1,BAZ2A,BBOX1,BCL2L2,BCL7C,BIVM,BLZF1,BORCS7,BRMS1L,BROX,BUD23,C10orf62,C2orf42,C4orf51,C5orf38,CACNA2D2,CACNB2,CAMK2A,CAPN3,CASS4,CCDC136,CCDC149,CCDC24,CCDC57,CD163L1,CD68,CDH9,CDK5RAP1,CDKN2D,CEMIP,CENPX,CEP162,CFL1,CHRNA1,CHST15,CLDN1…	347
Cancer,Gastrointestinal Disease,Organismal Injury and Abnormalities	Intestinal carcinoma	1.44e-16	5.72e-14			AAMDC,ABCE1,ABCF2,ABLIM2,ACO1,ACTR1B,ADAMTS18,ADGRB1,ADNP,AFF3,AGGF1,ALAS1,ALG10,AMIGO2,AMPD1,ANGPTL1,ANO7,APH1B,API5,ARHGAP11A,ARHGEF17,ARHGEF7,ARL6IP4,ARMCX4,BARD1,BAZ2A,BBOX1,BBS12,BCL7C,BICD1,BIVM,BLZF1,BRMS1L,BROX,BSCL2,BST2,C17orf58,C1QTNF1,C2orf42,CACNA2D2,CACNB2,CAMK1,CAPN3,CASS4,CCDC136,CCDC149,CCDC24,CD68,CDH9,CDK5RAP1,CDKN2D,CEMIP,CENPX,CEP162,CFL1,CHRNA1,CHST15,CLDN11,CLDN2,CLIP4,CMIP…	330
Cancer,Endocrine System Disorders,Organismal Injury and Abnormalities	Endocrine carcinoma	1.88e-16	7.17e-14			AAMDC,ABCE1,ABCF2,ABLIM2,ACO1,ADAMTS18,ADGRB1,ADNP,AFF3,AGGF1,ALAS1,ALG10,AMDHD2,AMPD1,ANGPTL1,ANO7,APH1B,ARHGAP11A,ARHGEF17,ARHGEF7,ARL6IP4,ARMCX4,ATP6V0E1,BARD1,BAZ2A,BBOX1,BCL2L2,BCL7C,BIVM,BLZF1,BORCS7,BRMS1L,BROX,BUD23,C10orf62,C2orf42,C4orf51,C5orf38,CACNA2D2,CACNB2,CAMK2A,CAPN3,CASS4,CCDC136,CCDC149,CCDC24,CCDC57,CD163L1,CD68,CDH9,CDK5RAP1,CDKN2D,CEMIP,CENPX,CEP162,CFL1,CHRNA1,CHST15,CLDN1…	346
Cancer,Gastrointestinal Disease,Organismal Injury and Abnormalities	Large intestine carcinoma	2.84e-16	1.04e-13			AAMDC,ABCE1,ABCF2,ABLIM2,ACO1,ACTR1B,ADAMTS18,ADGRB1,ADNP,AFF3,AGGF1,ALAS1,ALG10,AMIGO2,AMPD1,ANGPTL1,ANO7,APH1B,API5,ARHGAP11A,ARHGEF17,ARHGEF7,ARL6IP4,ARMCX4,BARD1,BAZ2A,BBOX1,BBS12,BCL7C,BICD1,BIVM,BLZF1,BRMS1L,BROX,BSCL2,BST2,C17orf58,C1QTNF1,C2orf42,CACNA2D2,CACNB2,CAMK1,CAPN3,CASS4,CCDC136,CCDC149,CCDC24,CD68,CDH9,CDK5RAP1,CDKN2D,CEMIP,CENPX,CEP162,CFL1,CHRNA1,CHST15,CLDN11,CLDN2,CLIP4,CMIP…	329
Cancer,Endocrine System Disorders,Organismal Injury and Abnormalities	Thyroid cancer	3.1e-16	1.09e-13			AAMDC,ABCE1,ABCF2,ABLIM2,ACO1,ADAMTS18,ADGRB1,ADNP,AFF3,AGGF1,ALAS1,ALG10,AMDHD2,AMPD1,ANO7,APH1B,ARHGAP11A,ARHGEF17,ARHGEF7,ARL6IP4,ARMCX4,ATP6V0E1,BARD1,BAZ2A,BBOX1,BCL2L2,BCL7C,BIVM,BLZF1,BORCS7,BRMS1L,C10orf62,C2orf42,C4orf51,C5orf38,CACNA2D2,CACNB2,CAMK2A,CAPN3,CCDC136,CCDC149,CCDC24,CCDC57,CD163L1,CD68,CDH9,CDK5RAP1,CDKN2D,CEMIP,CENPX,CEP162,CFL1,CHRNA1,CHST15,CLDN11,CLDN2,CMIP,CMSS1,COL4A1…	335
Cancer,Endocrine System Disorders,Organismal Injury and Abnormalities	Thyroid carcinoma	5.61e-16	1.88e-13			AAMDC,ABCE1,ABCF2,ABLIM2,ACO1,ADAMTS18,ADGRB1,ADNP,AFF3,AGGF1,ALAS1,ALG10,AMDHD2,AMPD1,ANO7,APH1B,ARHGAP11A,ARHGEF17,ARHGEF7,ARL6IP4,ARMCX4,ATP6V0E1,BARD1,BAZ2A,BBOX1,BCL2L2,BCL7C,BIVM,BLZF1,BORCS7,BRMS1L,C10orf62,C2orf42,C4orf51,C5orf38,CACNA2D2,CACNB2,CAMK2A,CAPN3,CCDC136,CCDC149,CCDC24,CCDC57,CD163L1,CD68,CDH9,CDK5RAP1,CDKN2D,CEMIP,CENPX,CEP162,CFL1,CHRNA1,CHST15,CLDN11,CLDN2,CMIP,CMSS1,COL4A1…	334
Cancer,Gastrointestinal Disease,Organismal Injury and Abnormalities	Digestive organ tumor	5.78e-16	1.88e-13		-0.533	AAMDC,ABCE1,ABCF2,ABLIM2,ACO1,ACTR1B,ADAMTS18,ADGRB1,ADNP,AFF3,AGGF1,ALAS1,ALG10,AMDHD2,AMIGO2,AMPD1,ANGPTL1,ANO7,APH1B,API5,ARHGAP11A,ARHGEF17,ARHGEF7,ARL6IP4,ARMCX4,BARD1,BAZ2A,BBOX1,BBS12,BCL2L2,BCL7C,BICD1,BIRC2,BIVM,BLZF1,BRMS1L,BROX,BSCL2,BST2,BUD23,C17orf58,C1QTNF1,C2orf42,CACNA2D2,CACNB2,CAMK1,CAMK2A,CAPN3,CASS4,CCDC136,CCDC149,CCDC24,CCDC57,CD163L1,CD68,CDH9,CDK5RAP1,CDKN2D,CEMIP,CENPX,C…	378
Cancer,Organismal Injury and Abnormalities	Formation of solid tumor	7.48e-16	2.36e-13		-1.303	AAMDC,ABCE1,ABCF2,ABLIM2,ACO1,ACTR1B,ADAMTS18,ADGRB1,ADNP,AFF3,AGGF1,ALAS1,ALG10,AMDHD2,AMIGO2,AMPD1,ANGPTL1,ANO7,APH1B,API5,ARHGAP11A,ARHGEF17,ARHGEF7,ARL6IP4,BARD1,BAZ2A,BBOX1,BBS12,BCL2L2,BICD1,BIRC2,BLZF1,BRMS1L,BROX,BSCL2,BST2,BUD23,C1QTNF1,C2orf42,C5orf38,CACNA2D2,CACNB2,CAMK1,CAMK2A,CAPN3,CASS4,CCDC136,CCDC149,CCDC24,CCDC57,CD163L1,CD68,CDH9,CDK5RAP1,CDKN2D,CEMIP,CENPX,CEP162,CHRNA1,CHST15…	368
Cancer,Organismal Injury and Abnormalities	Cancer of secretory structure	9.75e-16	2.97e-13			AAMDC,ABCE1,ABCF2,ABLIM2,ACO1,ADAMTS18,ADGRB1,ADNP,AFF3,AGGF1,ALAS1,ALG10,AMDHD2,AMPD1,ANGPTL1,ANO7,APH1B,API5,ARHGAP11A,ARHGEF17,ARHGEF7,ARL6IP4,ARMCX4,ATP6V0E1,BARD1,BAZ2A,BBOX1,BCL2L2,BCL7C,BICD1,BIRC2,BIVM,BLZF1,BORCS7,BRMS1L,BROX,BSCL2,C10orf62,C2orf42,C4orf51,C5orf38,CACNA2D2,CACNB2,CAMK2A,CAPN3,CASS4,CCDC136,CCDC149,CCDC24,CCDC57,CD163L1,CD68,CDH9,CDK5RAP1,CDKN2D,CEMIP,CENPX,CEP162,CFL1,CH…	358
Cancer,Gastrointestinal Disease,Organismal Injury and Abnormalities	Digestive system cancer	1.52e-15	4.47e-13		-1.01	AAMDC,ABCE1,ABCF2,ABLIM2,ACO1,ACTR1B,ADAMTS18,ADGRB1,ADNP,AFF3,AGGF1,ALAS1,ALG10,AMDHD2,AMIGO2,AMPD1,ANGPTL1,ANO7,APH1B,API5,ARHGAP11A,ARHGEF17,ARHGEF7,ARL6IP4,ARMCX4,BARD1,BAZ2A,BBOX1,BBS12,BCL2L2,BCL7C,BICD1,BIRC2,BIVM,BLZF1,BRMS1L,BROX,BSCL2,BST2,BUD23,C17orf58,C1QTNF1,C2orf42,CACNA2D2,CACNB2,CAMK1,CAMK2A,CAPN3,CASS4,CCDC136,CCDC149,CCDC24,CCDC57,CD163L1,CD68,CDH9,CDK5RAP1,CDKN2D,CEMIP,CENPX,C…	373
Cancer,Gastrointestinal Disease,Organismal Injury and Abnormalities	Gastrointestinal carcinoma	2.6e-15	7.42e-13			AAMDC,ABCE1,ABCF2,ABLIM2,ACO1,ACTR1B,ADAMTS18,ADGRB1,ADNP,AFF3,AGGF1,ALAS1,ALG10,AMDHD2,AMIGO2,AMPD1,ANGPTL1,ANO7,APH1B,API5,ARHGAP11A,ARHGEF17,ARHGEF7,ARL6IP4,ARMCX4,BARD1,BAZ2A,BBOX1,BBS12,BCL2L2,BCL7C,BICD1,BIVM,BLZF1,BRMS1L,BROX,BSCL2,BST2,C17orf58,C1QTNF1,C2orf42,CACNA2D2,CACNB2,CAMK1,CAPN3,CASS4,CCDC136,CCDC149,CCDC24,CCDC57,CD163L1,CD68,CDH9,CDK5RAP1,CDKN2D,CEMIP,CENPX,CEP162,CFL1,CHRNA1,C…	345
Cancer,Gastrointestinal Disease,Organismal Injury and Abnormalities	Large intestine adenocarcinoma	8.43e-15	2.33e-12			AAMDC,ABCE1,ABCF2,ABLIM2,ACO1,ACTR1B,ADAMTS18,ADGRB1,ADNP,AFF3,AGGF1,ALAS1,ALG10,AMIGO2,AMPD1,ANGPTL1,ANO7,APH1B,API5,ARHGAP11A,ARHGEF17,ARHGEF7,ARL6IP4,ARMCX4,BARD1,BAZ2A,BBOX1,BBS12,BCL7C,BICD1,BIVM,BLZF1,BRMS1L,BROX,BSCL2,BST2,C17orf58,C1QTNF1,C2orf42,CACNA2D2,CACNB2,CAMK1,CAPN3,CASS4,CCDC136,CCDC149,CCDC24,CD68,CDH9,CDK5RAP1,CDKN2D,CEMIP,CEP162,CFL1,CHRNA1,CHST15,CLDN11,CLDN2,CLIP4,CMIP,CMSS1…	323
Cancer,Gastrointestinal Disease,Organismal Injury and Abnormalities	Intestinal cancer	1.49e-14	4.01e-12			AAMDC,ABCE1,ABCF2,ABLIM2,ACO1,ACTR1B,ADAMTS18,ADGRB1,ADNP,AFF3,AGGF1,ALAS1,ALG10,AMIGO2,AMPD1,ANGPTL1,ANO7,APH1B,API5,ARHGAP11A,ARHGEF17,ARHGEF7,ARL6IP4,ARMCX4,BARD1,BAZ2A,BBOX1,BBS12,BCL7C,BICD1,BIVM,BLZF1,BRMS1L,BROX,BSCL2,BST2,C17orf58,C1QTNF1,C2orf42,CACNA2D2,CACNB2,CAMK1,CAPN3,CASS4,CCDC136,CCDC149,CCDC24,CD68,CDH9,CDK5RAP1,CDKN2D,CEMIP,CENPX,CEP162,CFL1,CHRNA1,CHST15,CLDN11,CLDN2,CLIP4,CMIP…	335
Cancer,Gastrointestinal Disease,Organismal Injury and Abnormalities	Intestinal tumor	1.64e-14	4.28e-12		-0.378	AAMDC,ABCE1,ABCF2,ABLIM2,ACO1,ACTR1B,ADAMTS18,ADGRB1,ADNP,AFF3,AGGF1,ALAS1,ALG10,AMIGO2,AMPD1,ANGPTL1,ANO7,APH1B,API5,ARHGAP11A,ARHGEF17,ARHGEF7,ARL6IP4,ARMCX4,BARD1,BAZ2A,BBOX1,BBS12,BCL7C,BICD1,BIRC2,BIVM,BLZF1,BRMS1L,BROX,BSCL2,BST2,C17orf58,C1QTNF1,C2orf42,CACNA2D2,CACNB2,CAMK1,CAPN3,CASS4,CCDC136,CCDC149,CCDC24,CD68,CDH9,CDK5RAP1,CDKN2D,CEMIP,CENPX,CEP162,CFL1,CHRNA1,CHST15,CLDN11,CLDN2,CLIP…	336
Cancer,Gastrointestinal Disease,Organismal Injury and Abnormalities	Malignant neoplasm of large intestine	2.76e-14	7e-12			AAMDC,ABCE1,ABCF2,ABLIM2,ACO1,ACTR1B,ADAMTS18,ADGRB1,ADNP,AFF3,AGGF1,ALAS1,ALG10,AMIGO2,AMPD1,ANGPTL1,ANO7,APH1B,API5,ARHGAP11A,ARHGEF17,ARHGEF7,ARL6IP4,ARMCX4,BARD1,BAZ2A,BBOX1,BBS12,BCL7C,BICD1,BIVM,BLZF1,BRMS1L,BROX,BSCL2,BST2,C17orf58,C1QTNF1,C2orf42,CACNA2D2,CACNB2,CAMK1,CAPN3,CASS4,CCDC136,CCDC149,CCDC24,CD68,CDH9,CDK5RAP1,CDKN2D,CEMIP,CENPX,CEP162,CFL1,CHRNA1,CHST15,CLDN11,CLDN2,CLIP4,CMIP…	334
Cancer,Gastrointestinal Disease,Organismal Injury and Abnormalities	Gastrointestinal adenocarcinoma	6.61e-14	1.63e-11			AAMDC,ABCE1,ABCF2,ABLIM2,ACO1,ACTR1B,ADAMTS18,ADGRB1,ADNP,AFF3,AGGF1,ALAS1,ALG10,AMIGO2,AMPD1,ANGPTL1,ANO7,APH1B,API5,ARHGAP11A,ARHGEF17,ARHGEF7,ARL6IP4,ARMCX4,BARD1,BAZ2A,BBOX1,BBS12,BCL2L2,BCL7C,BICD1,BIVM,BLZF1,BRMS1L,BROX,BSCL2,BST2,C17orf58,C1QTNF1,C2orf42,CACNA2D2,CACNB2,CAMK1,CAPN3,CASS4,CCDC136,CCDC149,CCDC24,CD163L1,CD68,CDH9,CDK5RAP1,CDKN2D,CEMIP,CEP162,CFL1,CHRNA1,CHST15,CLDN11,CLDN2,C…	329
Cancer,Gastrointestinal Disease,Organismal Injury and Abnormalities	Gastrointestinal tumor	7.33e-14	1.76e-11		-0.05	AAMDC,ABCE1,ABCF2,ABLIM2,ACO1,ACTR1B,ADAMTS18,ADGRB1,ADNP,AFF3,AGGF1,ALAS1,ALG10,AMDHD2,AMIGO2,AMPD1,ANGPTL1,ANO7,APH1B,API5,ARHGAP11A,ARHGEF17,ARHGEF7,ARL6IP4,ARMCX4,BARD1,BAZ2A,BBOX1,BBS12,BCL2L2,BCL7C,BICD1,BIRC2,BIVM,BLZF1,BRMS1L,BROX,BSCL2,BST2,C17orf58,C1QTNF1,C2orf42,CACNA2D2,CACNB2,CAMK1,CAPN3,CASS4,CCDC136,CCDC149,CCDC24,CCDC57,CD163L1,CD68,CDH9,CDK5RAP1,CDKN2D,CEMIP,CENPX,CEP162,CFL1,CH…	351
Cancer,Gastrointestinal Disease,Organismal Injury and Abnormalities	Gastrointestinal tract cancer	7.73e-14	1.81e-11			AAMDC,ABCE1,ABCF2,ABLIM2,ACO1,ACTR1B,ADAMTS18,ADGRB1,ADNP,AFF3,AGGF1,ALAS1,ALG10,AMDHD2,AMIGO2,AMPD1,ANGPTL1,ANO7,APH1B,API5,ARHGAP11A,ARHGEF17,ARHGEF7,ARL6IP4,ARMCX4,BARD1,BAZ2A,BBOX1,BBS12,BCL2L2,BCL7C,BICD1,BIVM,BLZF1,BRMS1L,BROX,BSCL2,BST2,C17orf58,C1QTNF1,C2orf42,CACNA2D2,CACNB2,CAMK1,CAPN3,CASS4,CCDC136,CCDC149,CCDC24,CCDC57,CD163L1,CD68,CDH9,CDK5RAP1,CDKN2D,CEMIP,CENPX,CEP162,CFL1,CHRNA1,C…	350
Cancer,Organismal Injury and Abnormalities	Incidence of tumor	1.38e-12	3.16e-10		-0.786	AAMDC,ABCE1,ABCF2,ABLIM2,ACO1,ADAMTS18,ADGRB1,ADNP,AFF3,AGGF1,ALAS1,ALG10,AMDHD2,AMIGO2,AMPD1,ANO7,APH1B,API5,ARHGAP11A,ARHGEF17,ARHGEF7,ARL6IP4,BARD1,BAZ2A,BBOX1,BBS12,BCL2L2,BICD1,BIRC2,BLZF1,BRMS1L,BROX,BSCL2,BST2,BUD23,C1QTNF1,C2orf42,C5orf38,CACNA2D2,CACNB2,CAMK1,CAPN3,CASS4,CCDC136,CCDC24,CCDC57,CD163L1,CD68,CDH9,CDK5RAP1,CDKN2D,CEMIP,CENPX,CEP162,CHRNA1,CHST15,CLDN11,CLDN2,CLIP4,CMIP,CMSS1…	330
Cancer,Organismal Injury and Abnormalities	Frequency of tumor	2.55e-12	5.67e-10		-0.8	AAMDC,ABCE1,ABCF2,ABLIM2,ACO1,ADAMTS18,ADGRB1,ADNP,AFF3,AGGF1,ALAS1,ALG10,AMDHD2,AMIGO2,AMPD1,ANO7,APH1B,API5,ARHGAP11A,ARHGEF17,ARHGEF7,ARL6IP4,BARD1,BAZ2A,BBOX1,BBS12,BCL2L2,BICD1,BIRC2,BLZF1,BRMS1L,BROX,BSCL2,BUD23,C1QTNF1,C2orf42,C5orf38,CACNA2D2,CACNB2,CAMK1,CAPN3,CASS4,CCDC136,CCDC24,CCDC57,CD163L1,CD68,CDH9,CDK5RAP1,CDKN2D,CEMIP,CENPX,CEP162,CHRNA1,CHST15,CLDN2,CLIP4,CMIP,CMSS1,COL4A1,CRBN…	322
Cancer,Organismal Injury and Abnormalities	Development of malignant tumor	3.51e-12	7.63e-10		-0.951	AAMDC,ABCE1,ABCF2,ABLIM2,ACO1,ADAMTS18,ADGRB1,ADNP,AFF3,AGGF1,ALAS1,ALG10,AMDHD2,AMIGO2,AMPD1,ANO7,APH1B,API5,ARHGAP11A,ARHGEF17,ARHGEF7,ARL6IP4,BARD1,BAZ2A,BBOX1,BBS12,BCL2L2,BICD1,BIRC2,BLZF1,BRMS1L,BROX,BSCL2,BUD23,C1QTNF1,C2orf42,C5orf38,CACNA2D2,CACNB2,CAMK1,CAPN3,CASS4,CCDC136,CCDC24,CCDC57,CD163L1,CD68,CDH9,CDK5RAP1,CDKN2D,CEMIP,CENPX,CEP162,CHRNA1,CHST15,CLDN2,CLIP4,CMIP,CMSS1,COL4A1,CRBN…	319
Cancer,Organismal Injury and Abnormalities	Tumorigenesis of epithelial neoplasm	3.73e-12	7.92e-10		-0.054	AAMDC,ABCE1,ABCF2,ABLIM2,ACO1,ADAMTS18,ADGRB1,ADNP,AFF3,AGGF1,ALAS1,ALG10,AMDHD2,AMIGO2,AMPD1,ANO7,APH1B,API5,ARHGAP11A,ARHGEF17,ARHGEF7,ARL6IP4,BARD1,BAZ2A,BBOX1,BBS12,BCL2L2,BICD1,BIRC2,BLZF1,BRMS1L,BROX,BSCL2,BUD23,C1QTNF1,C2orf42,C5orf38,CACNA2D2,CACNB2,CAMK1,CAPN3,CASS4,CCDC136,CCDC24,CCDC57,CD163L1,CD68,CDH9,CDK5RAP1,CEMIP,CENPX,CEP162,CHRNA1,CHST15,CLDN2,CLIP4,CMIP,CMSS1,COL4A1,CRBN,CRIPT,…	319
[truncated: 457 more rows]

## Sheet: DG_CanonicalPathways
Ingenuity Canonical Pathways	-log(B-H p-value)	Ratio	z-score	Molecules
BAG2 Signaling Pathway	1.52	0.0952		CHRNA7,HSPA6,PSMA4,PSMB3,PSMB5,PSMD2,PSMD3,SP1
[truncated: 433 more rows]

## Sheet: DG_DiseasesFunctions
Categories	Diseases or Functions Annotation	p-value	B-H p-value	Predicted Activation State	Activation z-score	Molecules	# Molecules
[truncated: 500 more rows]
